# Supplementary material for: Long noncoding RNA DIO3OS induces glycolytic-dominant metabolic reprogramming to promote aromatase inhibitor resistance in breast cancer
Source: Nat Commun. 2022 Nov 22;13:7160. doi: 10.1038/s41467-022-34702-x (PMC9684133; doi:10.1038/s41467-022-34702-x)
Supplement: Supplementary file 3 — Supplementary Data 1 [file 41467_2022_34702_MOESM3_ESM.xlsx]

## Sheet: Information
Search parameters
Type of search	:MS/MS Ion Search
Enzyme	:Trypsin
Fixed modifications	:Carbamidomethyl (C)
Variable modifications	:Gln- Epyro-Glu (N-term Q) , Oxidation (M)
Mass values	:Monoisotopic
Protein mass	:Unrestricted
Peptide mass tolerance	:-/+ 15 ppm
Fragment mass tolerance	:-/+ 20 mmu
Max missed cleavages	:2
Instrument type	:Default
Number of queries	:12,607
Database	:uniprot20180305 (556,825 sequences; 199,652,254 residues)
Score distribution
Decoy search summary
Peptide matches	in uniprot20180305	in Decoy	FDR
--above identity threshold	376	26	6.91%
--above identity or homology threshold	395	27	6.84%

## Sheet: Protein Peptide Information
Accession	Description	Mass	Score	Matches	Sequences	emPAI
P26599	Polypyrimidine tract-binding protein 1 OS=Homo sapiens OX=9606 GN=PTBP1 PE=1 SV=1	57357	1387	80(52)	29(21)	5.66	P26599_uniprot
	Peptide	Unique	Matches	Modification	Observed	Mr(expt)	Mr(calc)	ppm	Miss	Score	Expect	Rank	Query
	K.IITFTK.N		2		361.7260	721.4375	721.4374	0.14	0	29	0.0017	1	26
	K.ILFNKK.E	U	3		381.7486	761.4826	761.4799	3.56	1	42	0.00019	1	149
	R.VIHIRK.L	U	3		383.2599	764.5052	764.5021	4.12	1	16	0.028	2	173
	K.LTSLNVK.Y		2		387.7406	773.4666	773.4647	2.45	0	37	0.0034	1	221
	K.LHGKPIR.I	U	1		410.7628	819.5110	819.5079	3.83	0	22	0.014	1	453
	K.KFKGDSR.S	U	1		419.2333	836.4521	836.4504	2.02	2	44	0.00032	1	554
	K.GFKFFQK.D	U	1		451.2523	900.4900	900.4858	4.65	1	10	2.9	1	1001
	K.VTNLLMLK.G		4		466.2871	930.5595	930.5572	2.52	0	48	0.00012	1	1209
	K.VTNLL->M<-LK.G		2	Oxidation (M)	474.2855	946.5564	946.5521	4.48	0	(42)	0.00048	1	1326
	K.FFQKDRK.M		1		484.7698	967.5250	967.5239	1.10	2	12	0.65	4	1460
	K.HQNVQLPR.E	U	4		496.2764	990.5382	990.5359	2.31	0	54	5.4e-005	1	1649
	K.DYGNSPLHR.F	U	2		529.7545	1057.4944	1057.4941	0.26	0	(59)	1.1e-005	1	2125
	K.DYGNSPLHR.F	U	1		353.5064	1057.4972	1057.4941	2.96	0	59	1e-005	1	2126
	K.VLFSSNGGVVK.G	U	3		553.8175	1105.6204	1105.6132	6.58	0	68	2e-006	1	2501
	R.IDFSKLTSLNVK.Y		2		682.8962	1363.7779	1363.7711	5.00	1	(54)	2.6e-005	1	4276
	R.IDFSKLTSLNVK.Y		3		455.6003	1363.7792	1363.7711	5.93	1	57	1.4e-005	1	4280
	K.LTSLNVKYNNDK.S		1		470.2552	1407.7439	1407.7358	5.80	1	1	11	1	4560
	R.GQPIYIQFSNHK.E	U	2		716.3769	1430.7392	1430.7306	6.00	0	54	8.6e-005	1	4732
	R.GQPIYIQFSNHK.E	U	3		477.9204	1430.7393	1430.7306	6.06	0	(44)	0.00086	1	4734
	R.ITLSKHQNVQLPR.E	U	1		511.9688	1532.8844	1532.8787	3.74	1	6	1.2	1	5311
	R.GQPIYIQFSNHKELK.T	U	2		601.3280	1800.9622	1800.9522	5.51	1	40	0.0016	1	6461
	R.GQPIYIQFSNHKELK.T	U	2		451.2481	1800.9633	1800.9522	6.16	1	(27)	0.036	1	6465
	K.LSLDGQNIYNACCTLR.I	U	2		949.4514	1896.8883	1896.8822	3.21	0	93	5.8e-009	1	6855
	K.LSLDGQNIYNACCTLR.I	U	3		633.3042	1896.8908	1896.8822	4.52	0	(45)	0.00037	1	6858
	K.LPIDVTEGEVISLGLPFGK.V	U	1		992.5577	1983.1008	1983.0929	4.01	0	40	0.00075	1	7259
	R.IDFSKLTSLNVKYNNDK.S		1		500.5193	1998.0481	1998.0422	2.94	2	37	0.0029	1	7323
	R.VTPQSLFILFGVYGDVQR.V	U	1		680.3743	2038.1012	2038.0888	6.07	0	65	3.2e-006	1	7461
	R.VTPQSLFILFGVYGDVQR.V	U	1		1020.0593	2038.1041	2038.0888	7.52	0	(44)	0.00045	1	7462
	K.HQNVQLPREGQEDQGLTK.D	U	2		693.0231	2076.0474	2076.0348	6.05	1	15	0.47	1	7581
	R.KLPIDVTEGEVISLGLPFGK.V	U	3		704.7412	2111.2018	2111.1878	6.63	1	71	3.4e-007	1	7744
	R.KLPIDVTEGEVISLGLPFGK.V	U	1		1056.6130	2111.2115	2111.1878	11.2	1	(33)	0.0017	1	7747
	R.EGQEDQGLTKDYGNSPLHR.F	U	1		1072.5084	2143.0023	2142.9930	4.33	1	(35)	0.0035	1	7899
	R.EGQEDQGLTKDYGNSPLHR.F	U	3		715.3417	2143.0034	2142.9930	4.84	1	80	1.2e-007	1	7900
	R.EGQEDQGLTKDYGNSPLHR.F	U	3		536.7588	2143.0061	2142.9930	6.09	1	(54)	5.2e-005	1	7905
	K.NNQFQALLQYADPVSAQHAK.L	U	1		561.5347	2242.1098	2242.1131	-1.44	0	(6)	3.9	1	8411
	K.NNQFQALLQYADPVSAQHAK.L	U	1		1122.0630	2242.1114	2242.1131	-0.72	0	(26)	0.043	1	8412
	K.NNQFQALLQYADPVSAQHAK.L	U	2		748.3812	2242.1219	2242.1131	3.93	0	68	2.5e-006	1	8414
	R.IAIPGLAGAGNSVLLVSNLNPER.V	U	2		759.1026	2274.2860	2274.2695	7.22	0	(56)	8.8e-006	1	8572
	R.IAIPGLAGAGNSVLLVSNLNPER.V	U	1		1138.1511	2274.2877	2274.2695	7.98	0	70	3.6e-007	1	8573
	R.GQPIYIQFSNHKELKTDSSPNQAR.A	U	1		690.3565	2757.3967	2757.3834	4.82	2	9	1.8	1	10311
	K.IITFTKNNQFQALLQYADPVSAQHAK.L	U	1		737.3972	2945.5598	2945.5399	6.74	1	21	0.078	1	10957
	K.NFQNIFPPSATLHLSNIPPSVSEEDLK.V	U	3		998.8534	2993.5385	2993.5134	8.38	0	14	0.39	1	11056
P04264	Keratin, type II cytoskeletal 1 OS=Homo sapiens OX=9606 GN=KRT1 PE=1 SV=6	66170	855	57(37)	28(24)	2.53	P04264_uniprot
	Peptide	Unique	Matches	Modification	Observed	Mr(expt)	Mr(calc)	ppm	Miss	Score	Expect	Rank	Query
	K.SISISVAR.G	U	1		416.7497	831.4849	831.4814	4.22	0	25	0.04	1	551
	R.SLVNLGGSK.S	U	2		437.7530	873.4915	873.4920	-0.56	0	13	1.2	3	836
	K.IEISELNR.V		2		487.2728	972.5310	972.5240	7.21	0	47	0.00041	1	1507
	K.DVDGAYMTK.V	U	1		500.2279	998.4413	998.4379	3.38	0	28	0.0085	1	1720
	R.TLLEGEESR.M	U	2		517.2632	1032.5118	1032.5087	2.98	0	40	0.0018	1	2000
	K.AQYEDIAQK.S	U	1		533.2665	1064.5184	1064.5138	4.32	0	35	0.0039	1	2189
	K.AEAESLYQSK.Y	U	1		563.2773	1124.5401	1124.5349	4.63	0	46	0.00028	1	2678
	K.YEELQITAGR.H		11		590.3074	1178.6002	1178.5931	5.99	0	63	7.9e-006	1	3077
	R.LRSEIDNVKK.Q	U	1		401.2366	1200.6880	1200.6826	4.47	2	21	0.1	1	3235
	R.LRSEIDNVKK.Q	U	1		601.3515	1200.6884	1200.6826	4.87	2	(1)	10	3	3236
	R.TNAENEFVTIK.K	U	2		633.3240	1264.6335	1264.6299	2.86	0	75	6.1e-007	1	3656
	R.SLDLDSIIAEVK.A	U	1		651.8652	1301.7158	1301.7078	6.12	0	83	8.6e-008	1	3895
	R.NKYEDEINKR.T		1		654.8334	1307.6523	1307.6469	4.13	2	(28)	0.023	1	3932
	R.NKYEDEINKR.T		1		436.8915	1307.6525	1307.6469	4.28	2	38	0.0025	1	3933
	R.RVDQLKSDQSR.L	U	1		444.5747	1330.7021	1330.6953	5.12	2	24	0.079	1	4096
	K.SKAEAESLYQSK.Y	U	1		670.8402	1339.6659	1339.6619	2.95	1	38	0.002	1	4118
	K.SLNNQFASFIDK.V	U	1		692.3516	1382.6886	1382.6830	4.02	0	60	1.5e-005	1	4373
	R.TNAENEFVTIKK.D	U	2		465.2484	1392.7234	1392.7249	-1.05	1	(41)	0.0012	1	4450
	R.TNAENEFVTIKK.D	U	3		697.3692	1392.7238	1392.7249	-0.73	1	83	8.5e-008	1	4452
	K.WELLQQVDTSTR.T	U	2		738.3803	1474.7459	1474.7416	2.94	0	67	3.8e-006	1	5028
	R.FLEQQNQVLQTK.W		3		738.3981	1474.7817	1474.7780	2.52	0	84	8.2e-008	1	5031
	R.FLEQQNQVLQTK.W		1		492.6014	1474.7823	1474.7780	2.93	0	(18)	0.33	1	5032
	K.SLNNQFASFIDKVR.F	U	2		546.9604	1637.8593	1637.8525	4.15	1	64	5.8e-006	1	5837
	R.SGGGFSSGSAGIINYQR.R	U	1		829.4027	1656.7909	1656.7856	3.18	0	33	0.0065	1	5917
	R.SLVNLGGSKSISISVAR.G	U	2		563.3321	1686.9746	1686.9628	7.00	1	44	0.00019	1	6066
	R.GSGGGSSGGSIGGRGSSSGGVK.S	U	1		584.6173	1750.8301	1750.8195	6.08	1	24	0.051	1	6282
	R.THNLEPYFESFINNLR.R	U	1		665.3356	1992.9851	1992.9693	7.89	0	66	4e-006	1	7314
	R.THNLEPYFESFINNLRR.R	U	1		717.3673	2149.0801	2149.0705	4.49	1	(6)	4.5	1	7926
	R.THNLEPYFESFINNLRR.R	U	1		538.2785	2149.0849	2149.0705	6.72	1	22	0.11	1	7927
	K.AEAESLYQSKYEELQITAGR.H	U	1		762.7129	2285.1168	2285.1175	-0.28	1	30	0.014	1	8612
	R.GGGGGGYGSGGSSYGSGGGSYGSGGGGGGGR.G	U	1		795.3225	2382.9457	2382.9447	0.44	0	35	0.00034	1	8927
	K.SKAEAESLYQSKYEELQITAGR.H	U	3		626.0713	2500.2561	2500.2445	4.63	2	33	0.0069	1	9261
	R.FLEQQNQVLQTKWELLQQVDTSTR.T	U	1		733.8896	2931.5295	2931.5090	6.98	1	33	0.0052	1	10905
P13645	Keratin, type I cytoskeletal 10 OS=Homo sapiens OX=9606 GN=KRT10 PE=1 SV=6	59020	784	54(28)	26(20)	2.48	P13645_uniprot
	Peptide	Unique	Matches	Modification	Observed	Mr(expt)	Mr(calc)	ppm	Miss	Score	Expect	Rank	Query
	K.EWYEK.H		1		377.6742	753.3339	753.3333	0.74	0	1	4.7	1	112
	R.LAADDFR.L		2		404.2057	806.3969	806.3923	5.74	0	54	5.3e-005	1	362
	K.SEITELR.R	U	2		424.2323	846.4500	846.4447	6.35	0	34	0.0089	1	678
	K.YENEVALR.Q	U	2		497.2561	992.4976	992.4927	5.01	0	49	0.0002	1	1669
	K.IKEWYEK.H	U	1		498.2662	994.5178	994.5123	5.53	1	33	0.0069	1	1676
	R.VLDELTLTK.A	U	2		516.3058	1030.5971	1030.5910	5.95	0	38	0.0019	1	1975
	R.LASYLDKVR.A		1		532.8099	1063.6052	1063.6026	2.48	1	64	3.9e-006	1	2181
	K.VTMQNLNDR.L		1		545.7712	1089.5278	1089.5237	3.79	0	51	0.00012	1	2364
	K.VT->M<-QNLNDR.L		1	Oxidation (M)	553.7690	1105.5235	1105.5186	4.46	0	(34)	0.0058	1	2495
	K.DAEAWFNEK.S		2		555.2505	1108.4865	1108.4825	3.64	0	52	4e-005	1	2536
	R.LENEIQTYR.S	U	2		583.2987	1164.5829	1164.5775	4.64	0	44	0.00063	1	2962
	R.QSVEADINGLR.R		1		601.3152	1200.6158	1200.6098	4.98	0	24	0.069	1	3233
	R.LKYENEVALR.Q	U	3		617.8451	1233.6757	1233.6717	3.29	1	32	0.0095	1	3437
	R.SLLEGEGSSGGGGR.G	U	2		631.8043	1261.5940	1261.5899	3.26	0	72	7.5e-007	1	3641
	K.NHEEEMKDLR.N	U	1		434.2052	1299.5937	1299.5877	4.60	1	(26)	0.015	1	3887
	K.NHEEEMKDLR.N	U	1		650.8046	1299.5947	1299.5877	5.39	1	27	0.013	1	3888
	K.NHEEE->M<-KDLR.N	U	1	Oxidation (M)	439.5369	1315.5890	1315.5826	4.82	1	(10)	0.58	1	3987
	R->.<-QSVEADINGLRR.V		1	Gln->pyro-Glu (N-term Q)	670.8528	1339.6910	1339.6844	4.92	1	(2)	9.1	1	4119
	R.QSVEADINGLRR.V		1		679.3660	1356.7175	1356.7110	4.83	1	5	6.4	1	4222
	R.SQYEQLAEQNR.K	U	2		683.3247	1364.6347	1364.6320	2.00	0	44	0.00043	1	4282
	R.ALEESNYELEGK.I	U	2		691.3278	1380.6410	1380.6408	0.09	0	93	5.1e-009	1	4353
	K.IRLENEIQTYR.S	U	1		717.8909	1433.7672	1433.7626	3.18	1	(1)	12	1	4753
	K.IRLENEIQTYR.S	U	2		478.9309	1433.7708	1433.7626	5.70	1	22	0.11	1	4754
	R.SQYEQLAEQNRK.D	U	1		747.3724	1492.7303	1492.7270	2.25	1	54	6.6e-005	1	5127
	R.SQYEQLAEQNRK.D	U	2		498.5851	1492.7333	1492.7270	4.25	1	(16)	0.46	1	5128
	R.SGGGGGGGGCGGGGGVSSLR.I	U	1		775.3464	1548.6782	1548.6700	5.30	0	69	6.1e-007	1	5377
	K.GSLGGGFSSGGFSGGSFSR.G	U	3		854.3918	1706.7690	1706.7649	2.40	0	85	2.2e-008	1	6142
	R.NVQALEIELQSQLALK.Q	U	1		599.6780	1796.0123	1796.0043	4.44	0	32	0.0046	1	6444
	K.VTMQNLNDRLASYLDKVR.A		2		712.7163	2135.1271	2135.1157	5.34	2	(19)	0.16	1	7858
	K.VTMQNLNDRLASYLDKVR.A		2		534.7900	2135.1311	2135.1157	7.20	2	23	0.064	1	7861
	K.VT->M<-QNLNDRLASYLDKVR.A		1	Oxidation (M)	538.7876	2151.1213	2151.1106	4.97	2	(6)	3.2	1	7938
	R.GSSGGGCFGGSSGGYGGLGGFGGGSFR.G	U	3		781.6693	2341.9859	2341.9771	3.75	0	45	5.6e-005	1	8820
	R.SQYEQLAEQNRKDAEAWFNEK.S	U	1		862.0742	2583.2007	2583.1989	0.67	2	6	2.5	1	9571
	R.SQYEQLAEQNRKDAEAWFNEK.S	U	1		646.8082	2583.2038	2583.1989	1.89	2	(1)	7.9	1	9572
	R.NVSTGDVNVE->M<-NAAPGVDLTQLLNNMR.S	U	1	Oxidation (M)	963.4698	2887.3875	2887.3804	2.47	0	43	0.00065	1	10781
P35908	Keratin, type II cytoskeletal 2 epidermal OS=Homo sapiens OX=9606 GN=KRT2 PE=1 SV=2	65678	770	47(28)	26(18)	1.93	P35908_uniprot
	Peptide	Unique	Matches	Modification	Observed	Mr(expt)	Mr(calc)	ppm	Miss	Score	Expect	Rank	Query
	K.FASFIDK.V		2		414.2204	826.4263	826.4225	4.61	0	17	0.21	1	507
	R.SLVGLGGTK.S	U	2		416.2524	830.4902	830.4862	4.85	0	40	0.0019	1	546
	K.IEISELNR.V		2		487.2728	972.5310	972.5240	7.21	0	47	0.00041	1	1507
	R.LQGEIAHVK.K	U	1		497.7899	993.5653	993.5607	4.60	0	10	1	1	1672
	K.LLEGEECR.M		1		503.2395	1004.4644	1004.4597	4.70	0	43	0.00061	1	1745
	K.VDPEIQNVK.A	U	2		521.2832	1040.5518	1040.5502	1.57	0	28	0.021	1	2017
	K.FASFIDKVR.F		2		361.5401	1081.5985	1081.5920	5.96	1	(40)	0.0012	1	2275
	K.FASFIDKVR.F		2		541.8067	1081.5988	1081.5920	6.31	1	53	5.3e-005	1	2276
	K.AQYEEIAQR.S		1		554.2763	1106.5381	1106.5356	2.23	0	40	0.0015	1	2514
	R.STSSFSCLSR.H	U	2		566.2601	1130.5056	1130.5026	2.62	0	39	0.00066	1	2714
	R.KLLEGEECR.M		1		378.5270	1132.5590	1132.5546	3.88	1	10	1.5	1	2738
	K.KYEDEINKR.T		1		597.8120	1193.6093	1193.6040	4.48	2	(43)	0.00096	1	3161
	K.KYEDEINKR.T		2		398.8771	1193.6095	1193.6040	4.61	2	47	0.00038	1	3162
	K.GGSISGGGYGSGGGK.H	U	1		599.2812	1196.5478	1196.5422	4.70	0	6	2.3	1	3196
	R.TAAENDFVTLK.K	U	1		604.8146	1207.6146	1207.6085	5.09	0	56	4e-005	1	3295
	R.GFSSGSAVVSGGSR.R	U	2		627.8096	1253.6046	1253.6001	3.62	0	84	4.4e-008	1	3609
	R.HGGGGGGFGGGGFGSR.S	U	2		660.7970	1319.5794	1319.5756	2.91	0	104	2.1e-010	1	4020
	R.HGGGGGGFGGGGFGSR.S	U	2		440.8674	1319.5804	1319.5756	3.61	0	(38)	0.00075	1	4021
	K.NVQDAIADAEQR.G	U	2		665.3277	1328.6408	1328.6320	6.63	0	68	2.2e-006	1	4093
	R.NLDLDSIIAEVK.A		1		665.3710	1328.7275	1328.7187	6.61	0	69	2.1e-006	1	4094
	R.TAAENDFVTLKK.D	U	1		446.2419	1335.7037	1335.7034	0.23	1	(35)	0.0049	1	4099
	R.TAAENDFVTLKK.D	U	2		668.8618	1335.7090	1335.7034	4.16	1	70	1.3e-006	1	4101
	R.SKEEAEALYHSK.Y	U	1		696.3457	1390.6768	1390.6728	2.91	1	(20)	0.18	1	4438
	R.SKEEAEALYHSK.Y	U	1		464.5671	1390.6794	1390.6728	4.75	1	24	0.075	1	4439
	K.VDLLNQEIEFLK.V	U	1		730.9089	1459.8032	1459.7922	7.51	0	18	0.23	1	4953
	R.FLEQQNQVLQTK.W		3		738.3981	1474.7817	1474.7780	2.52	0	84	8.2e-008	1	5031
	R.FLEQQNQVLQTK.W		1		492.6014	1474.7823	1474.7780	2.93	0	(18)	0.33	1	5032
	K.TLNNKFASFIDKVR.F		1		413.9846	1651.9095	1651.9046	2.98	2	7	2.1	1	5903
	R.GSSSGGGYSSGSSSYGSGGR.Q	U	1		870.8608	1739.7071	1739.6983	5.06	0	31	0.00086	1	6239
	R.GGSGGGGSISGGGYGSGGGSGGR.Y	U	1		871.3818	1740.7491	1740.7412	4.54	0	22	0.024	1	6241
	R.TSQNSELNNMQDLVEDYKK.K	U	1		752.6873	2255.0401	2255.0376	1.14	1	50	0.0001	1	8488
	K.NVQDAIADAEQRGEHALKDAR.N	U	1		577.5431	2306.1433	2306.1363	3.02	2	15	0.51	1	8681
P36578	60S ribosomal protein L4 OS=Homo sapiens OX=9606 GN=RPL4 PE=1 SV=5	47953	760	71(41)	31(21)	5.88	P36578_uniprot
	Peptide	Unique	Matches	Modification	Observed	Mr(expt)	Mr(calc)	ppm	Miss	Score	Expect	Rank	Query
	K.EAVLLLK.K	U	1		393.2632	784.5118	784.5058	7.61	0	6	1	1	235
	R.VLKKNPLK.N	U	1		470.3230	938.6315	938.6277	4.10	2	13	0.051	1	1257
	K.MINTDLSR.I	U	2		475.2449	948.4752	948.4698	5.69	0	38	0.0027	1	1332
	K.AAAAAAALQAK.S	U	2		478.7807	955.5469	955.5450	1.97	0	54	5.5e-005	1	1375
	K.->M<-INTDLSR.I	U	2	Oxidation (M)	483.2418	964.4691	964.4648	4.48	0	(38)	0.0023	1	1440
	K.NVTLPAVFK.A	U	3		494.7967	987.5788	987.5753	3.56	0	46	0.00035	1	1615
	K.TKEAVLLLK.K	U	1		507.8340	1013.6534	1013.6485	4.89	1	30	0.0014	1	1808
	R.ILKSPEIQR.A	U	2		542.3300	1082.6455	1082.6448	0.67	1	(32)	0.0044	1	2285
	R.ILKSPEIQR.A	U	3		361.8898	1082.6477	1082.6448	2.68	1	46	0.00016	1	2287
	K.SNYNLPMHK.M	U	1		552.2701	1102.5256	1102.5229	2.43	0	25	0.047	1	2459
	K.SNYNLP->M<-HK.M	U	1	Oxidation (M)	373.8484	1118.5234	1118.5179	4.99	0	(1)	10	1	2606
	K.SNYNLP->M<-HK.M	U	1	Oxidation (M)	560.2695	1118.5245	1118.5179	5.95	0	(18)	0.18	1	2607
	K.TKEAVLLLKK.L	U	1		381.5906	1141.7501	1141.7434	5.85	2	9	0.12	1	2811
	K.KTKEAVLLLK.K	U	1		571.8825	1141.7505	1141.7434	6.18	2	2	0.57	1	2812
	R.SGQGAFGNMCR.G	U	2		592.7539	1183.4933	1183.4863	5.92	0	31	0.0026	1	3102
	K.KPAPEKKPAEK.K	U	1		408.2439	1221.7098	1221.7081	1.40	1	2	3.5	1	3358
	R.NIPGITLLNVSK.L	U	2		634.8844	1267.7542	1267.7500	3.38	0	60	5.8e-006	1	3697
	R.KLDELYGTWR.K	U	2		640.8381	1279.6617	1279.6561	4.41	1	43	0.00068	1	3773
	R.VDKAAAAAAALQAK.S	U	1		433.5883	1297.7430	1297.7354	5.93	1	28	0.017	1	3873
	R.FCIWTESAFR.K	U	3		658.8110	1315.6074	1315.6019	4.14	0	44	0.00037	1	3989
	K.AAAAAAALQAKSDEK.A	U	1		472.5902	1414.7489	1414.7415	5.19	1	4	6.7	1	4613
	K.LRVDKAAAAAAALQAK.S	U	1		523.3170	1566.9292	1566.9205	5.56	2	13	0.19	1	5448
	K.SDEKAAVAGKKPVVGK.K	U	1		396.7352	1582.9117	1582.9042	4.71	2	(20)	0.072	1	5606
	K.SDEKAAVAGKKPVVGK.K	U	1		528.6446	1582.9121	1582.9042	4.98	2	38	0.0012	1	5607
	R.GPCIIYNEDNGIIK.A	U	1		803.4044	1604.7943	1604.7868	4.65	0	52	0.0001	1	5711
	R.IEEVPELPLVVEDK.V	U	2		804.9431	1607.8717	1607.8658	3.67	0	20	0.14	1	5728
	R.RGPCIIYNEDNGIIK.A	U	2		587.9727	1760.8962	1760.8879	4.67	1	53	9e-005	1	6331
	R.NIPGITLLNVSKLNILK.L	U	1		617.3915	1849.1526	1849.1400	6.80	1	57	2e-006	1	6616
	R.NIPGITLLNVSKLNILK.L	U	1		925.5841	1849.1537	1849.1400	7.38	1	(10)	0.11	1	6617
	K.APIRPDIVNFVHTNLR.K	U	3		621.3542	1861.0407	1861.0322	4.57	0	54	2.4e-005	1	6654
	K.APIRPDIVNFVHTNLR.K	U	3		466.2677	1861.0418	1861.0322	5.14	0	(30)	0.0056	1	6656
	R.YAICSALAASALPALVMSK.G	U	1		646.3504	1936.0294	1936.0161	6.83	0	(43)	0.00059	1	7036
	R.YAICSALAASALPALVMSK.G	U	1		969.0222	1936.0298	1936.0161	7.04	0	78	1.9e-007	1	7037
	R.YAICSALAASALPALV->M<-SK.G	U	1	Oxidation (M)	651.6815	1952.0227	1952.0111	5.98	0	(14)	0.58	1	7111
	R.YAICSALAASALPALV->M<-SK.G	U	1	Oxidation (M)	977.0189	1952.0232	1952.0111	6.20	0	(38)	0.002	1	7112
	K.GHRIEEVPELPLVVEDK.V	U	2		653.6929	1958.0568	1958.0473	4.86	1	16	0.29	1	7159
	K.APIRPDIVNFVHTNLRK.N	U	2		664.0512	1989.1318	1989.1272	2.32	1	24	0.013	1	7278
	K.APIRPDIVNFVHTNLRK.N	U	2		498.2914	1989.1364	1989.1272	4.63	1	(5)	1.1	1	7284
	R.IEEVPELPLVVEDKVEGYKK.T	U	2		579.0723	2312.2602	2312.2515	3.77	2	36	0.002	1	8706
	R->.<-QPYAVSELAGHQTSAESWGTGR.A	U	3	Gln->pyro-Glu (N-term Q)	772.3608	2314.0607	2314.0614	-0.33	0	25	0.029	1	8716
	R.QPYAVSELAGHQTSAESWGTGR.A	U	2		778.0401	2331.0985	2331.0880	4.50	0	(24)	0.049	1	8763
	K.NNRQPYAVSELAGHQTSAESWGTGR.A	U	2		679.8295	2715.2888	2715.2749	5.10	1	35	0.003	1	10152
	K.NVTLPAVFKAPIRPDIVNFVHTNLR.K	U	1		708.6588	2830.6059	2830.5970	3.14	1	(7)	0.46	1	10523
	K.NVTLPAVFKAPIRPDIVNFVHTNLR.K	U	1		567.1301	2830.6140	2830.5970	6.00	1	9	0.18	1	10524
O95758	Polypyrimidine tract-binding protein 3 OS=Homo sapiens OX=9606 GN=PTBP3 PE=1 SV=2	59937	561	43(26)	18(13)	1.62	O95758_uniprot
	Peptide	Unique	Matches	Modification	Observed	Mr(expt)	Mr(calc)	ppm	Miss	Score	Expect	Rank	Query
	K.IITFTK.N		2		361.7260	721.4375	721.4374	0.14	0	29	0.0017	1	26
	R.VLHLRK.I	2	3		383.2599	383.2599	764.5052	4.12	764.5021	16	0.028	1	173
	K.LTSLNVK.Y		2		387.7406	773.4666	773.4647	2.45	0	37	0.0034	1	221
	K.VTNLLMLK.G		4		466.2871	930.5595	930.5572	2.52	0	48	0.00012	1	1209
	K.VTNLL->M<-LK.G		2	Oxidation (M)	474.2855	946.5564	946.5521	4.48	0	(42)	0.00048	1	1326
	K.HQAVQLPR.E	U	2		474.7743	947.5340	947.5301	4.16	0	52	7.7e-005	1	1330
	K.FFQKDRK.M	4	1		484.7698	484.7698	967.5250	1.10	967.5239	12	0.65	2	1460
	K.DFSNSPLHR.F	U	1		536.7635	1071.5124	1071.5097	2.50	0	31	0.0073	1	2212
	K.DFSNSPLHR.F	U	1		358.1789	1071.5149	1071.5097	4.84	0	(24)	0.037	1	2213
	R.IDFSKLTSLNVK.Y		2		682.8962	1363.7779	1363.7711	5.00	1	(54)	2.6e-005	1	4276
	R.IDFSKLTSLNVK.Y		3		455.6003	1363.7792	1363.7711	5.93	1	57	1.4e-005	1	4280
	R.ELKTDNLPNQAR.A	U	1		466.9170	1397.7292	1397.7263	2.13	1	(15)	0.53	1	4492
	R.ELKTDNLPNQAR.A	U	2		699.8736	1397.7326	1397.7263	4.57	1	23	0.072	1	4494
	K.LTSLNVKYNNDK.S		1		470.2552	1407.7439	1407.7358	5.80	1	1	11	1	4560
	R.SQPVYIQYSNHR.E	U	2		497.9186	1490.7340	1490.7266	4.96	0	(47)	0.00036	1	5113
	R.SQPVYIQYSNHR.E	U	2		746.3745	1490.7345	1490.7266	5.27	0	55	6.2e-005	1	5114
	K.MALDGQNIYNACCTLR.I	U	1		950.4351	1898.8556	1898.8437	6.25	0	46	0.00016	1	6875
	R.IDFSKLTSLNVKYNNDK.S		1		500.5193	1998.0481	1998.0422	2.94	2	37	0.0029	1	7323
	K.HQAVQLPREGQEDQGLTK.D	U	1		678.6854	2033.0343	2033.0290	2.58	1	(4)	7.5	1	7434
	K.HQAVQLPREGQEDQGLTK.D	U	2		509.2664	2033.0365	2033.0290	3.66	1	10	1.6	1	7435
	K.IPCDVTEAEIISLGLPFGK.V	U	1		687.0353	2058.0840	2058.0707	6.46	0	25	0.042	1	7516
	R.EGQEDQGLTKDFSNSPLHR.F	U	2		720.0132	2157.0177	2157.0087	4.19	1	(45)	0.00041	1	7966
	R.EGQEDQGLTKDFSNSPLHR.F	U	2		540.2622	2157.0197	2157.0087	5.13	1	69	1.6e-006	1	7969
	K.NNQFQALLQYADPVNAHYAK.M	U	1		769.0529	2304.1369	2304.1287	3.58	0	40	0.0014	1	8676
	R.AQAALQAVSAVQSGSLALSGGPSNEGTVLPGQSPVLR.I	U	1		704.3805	3516.8661	3516.8536	3.54	0	15	0.22	1	11830
Q02878	60S ribosomal protein L6 OS=Homo sapiens OX=9606 GN=RPL6 PE=1 SV=3	32765	392	35(17)	20(12)	3.26	Q02878_uniprot
	Peptide	Unique	Matches	Modification	Observed	Mr(expt)	Mr(calc)	ppm	Miss	Score	Expect	Rank	Query
	K.IDISNVK.I	U	2		394.7311	787.4477	787.4440	4.72	0	10	2.3	2	245
	K.FVIATSTK.I	U	2		433.7547	865.4949	865.4909	4.61	0	17	0.1	1	749
	K.YEITEQR.K	U	1		469.7343	937.4541	937.4505	3.89	0	39	0.0014	1	1250
	K.AVDSQILPK.I	U	2		485.7822	969.5498	969.5495	0.31	0	38	0.0019	1	1485
	K.HLTDAYFK.K	U	1		497.7525	993.4904	993.4920	-1.60	0	12	0.95	1	1671
	K.KPFSQHVR.K	U	1		499.7827	997.5509	997.5457	5.13	0	31	0.0079	1	1719
	K.IDISNVKIPK.H	U	1		563.8484	1125.6822	1125.6757	5.77	1	(8)	1.2	1	2688
	K.IDISNVKIPK.H	U	2		376.2347	1125.6824	1125.6757	5.91	1	21	0.059	1	2689
	R.YYPTEDVPR.K	U	2		570.2752	1138.5359	1138.5295	5.61	0	44	0.00042	1	2784
	K.AIPQLQGYLR.S	U	3		579.8383	1157.6620	1157.6557	5.44	0	43	0.00077	1	2904
	K.EKYEITEQR.K	U	1		598.3006	1194.5866	1194.5880	-1.16	1	37	0.0033	1	3179
	R.YYPTEDVPRK.L	U	1		423.2168	1266.6287	1266.6244	3.34	1	43	0.00077	1	3673
	R.YYPTEDVPRK.L	U	1		634.3221	1266.6297	1266.6244	4.18	1	(13)	0.66	1	3674
	K.VLATVTKPVGGDK.N	U	1		642.8811	1283.7476	1283.7449	2.13	0	47	0.00016	1	3805
	K.IKAIPQLQGYLR.S	U	3		467.2880	1398.8422	1398.8347	5.39	1	49	3.1e-005	1	4511
	R.SVFALTNGIYPHK.L	U	1		482.9316	1445.7729	1445.7667	4.30	0	20	0.18	1	4859
	R.ASITPGTILIILTGR.H	U	1		763.4724	1524.9303	1524.9239	4.16	0	89	1.9e-009	1	5276
	K->.<-QLASGLLLVTGPLVLNR.V	U	1	Gln->pyro-Glu (N-term Q)	874.0339	1746.0533	1746.0404	7.43	0	52	9.2e-006	1	6256
	K.QLASGLLLVTGPLVLNR.V	U	1		882.5458	1763.0770	1763.0669	5.74	0	(32)	0.00059	1	6352
	K.QLASGLLLVTGPLVLNR.V	U	1		588.7011	1763.0815	1763.0669	8.28	0	(46)	2.6e-005	1	6353
	K.VLATVTKPVGGDKNGGTR.V	U	1		590.6694	1768.9865	1768.9796	3.90	1	10	0.81	1	6374
	R.SVFALTNGIYPHKLVF.-	U	1		903.5049	1804.9953	1804.9876	4.28	1	(11)	0.89	1	6482
	R.SVFALTNGIYPHKLVF.-	U	1		602.6727	1804.9964	1804.9876	4.86	1	13	0.53	1	6483
	K.QLASGLLLVTGPLVLNRVPLR.R	U	1		743.8042	2228.3908	2228.3732	7.87	1	4	0.43	1	8338
	R.HQEGEIFDTEKEKYEITEQR.K	U	2		628.0545	2508.1889	2508.1768	4.82	2	24	0.044	1	9290
O95793	Double-stranded RNA-binding protein Staufen homolog 1 OS=Homo sapiens OX=9606 GN=STAU1 PE=1 SV=2	63428	350	37(20)	21(16)	1.48	O95793_uniprot
	Peptide	Unique	Matches	Modification	Observed	Mr(expt)	Mr(calc)	ppm	Miss	Score	Expect	Rank	Query
	R.EFVMQVK.V	U	1		440.7354	879.4563	879.4524	4.37	0	10	1.3	1	880
	K.ATVTAMIAR.E	U	2		467.2650	932.5154	932.5113	4.38	0	35	0.005	1	1223
	K.LPPLPAVER.V	U	4		496.3035	990.5925	990.5862	6.37	0	20	0.042	1	1657
	R.TGNGPMSVCGR.C	U	1		568.2537	1134.4928	1134.4910	1.53	0	6	1.3	1	2751
	R.NLPVNFEVAR.E	U	2		579.8198	1157.6250	1157.6193	4.90	0	56	6.2e-005	1	2899
	R.ILQNEPLPER.L	U	2		604.8383	1207.6620	1207.6561	4.90	0	57	2.5e-005	1	3298
	K.EPEYTLLTER.G	U	1		625.8192	1249.6239	1249.6190	3.89	0	6	3.8	1	3570
	K.VPQAQPTKPALK.S	U	1		639.3850	1276.7553	1276.7503	3.95	0	31	0.0034	1	3752
	K.VPQAQPTKPALK.S	U	1		426.5926	1276.7561	1276.7503	4.56	0	(5)	1.2	1	3753
	K.VSVGEFVGEGEGK.S	U	2		647.3237	1292.6329	1292.6249	6.22	0	67	3.1e-006	1	3841
	K.NAAIAVLEELKK.L	U	1		649.8915	1297.7685	1297.7605	6.19	1	17	0.12	1	3875
	R.NAAENMLEILGFK.V	U	1		725.3801	1448.7456	1448.7333	8.48	0	47	0.00038	1	4885
	K.EKEPEYTLLTER.G	U	1		754.3886	1506.7625	1506.7565	3.98	1	(17)	0.34	1	5208
	K.EKEPEYTLLTER.G	U	1		503.2625	1506.7656	1506.7565	6.02	1	28	0.029	1	5210
	R.VQGFQVEYKDFPK.N	U	2		528.9429	1583.8068	1583.7984	5.29	1	46	0.00044	1	5616
	K.KEKEPEYTLLTER.G	U	1		409.7217	1634.8579	1634.8515	3.89	2	3	9.2	1	5826
	K.LLSELDQQSTEMPR.T	U	1		823.9108	1645.8071	1645.7981	5.47	0	59	1.9e-005	1	5877
	K.LLSELDQQSTE->M<-PR.T	U	1	Oxidation (M)	831.9081	1661.8017	1661.7930	5.23	0	(8)	2.7	1	5947
	R.ELLYGGTSPTAETILK.N	U	1		846.9576	1691.9007	1691.8981	1.52	0	59	1.8e-005	1	6084
	R.ILQNEPLPERLEVNGR.E	U	1		626.3483	1876.0230	1876.0166	3.39	1	26	0.022	1	6698
	K.NAAIAVLEELKKLPPLPAVER.V	U	1		568.5948	2270.3503	2270.3361	6.24	2	(28)	0.0016	1	8561
	K.NAAIAVLEELKKLPPLPAVER.V	U	1		757.7917	2270.3532	2270.3361	7.53	2	30	0.00096	1	8562
	K.TKPIVKPQTSPEYGQGINPISR.L	U	1		804.1130	2409.3171	2409.3016	6.44	0	(8)	1.1	1	9001
	K.TKPIVKPQTSPEYGQGINPISR.L	U	2		603.3369	2409.3185	2409.3016	7.03	0	25	0.021	1	9003
	R.ESEEENLNKSEISQVFEIALKR.N	U	1		648.8341	2591.3073	2591.3078	-0.18	2	32	0.0091	1	9599
	R.NAAENMLEILGFKVPQAQPTKPALK.S	U	1		677.8759	2707.4743	2707.4731	0.46	1	24	0.022	1	10116
	R.NAAENMLEILGFKVPQAQPTKPALK.S	U	1		903.5021	2707.4844	2707.4731	4.20	1	(20)	0.059	1	10117
	R.NAAEN->M<-LEILGFKVPQAQPTKPALK.S	U	1	Oxidation (M)	681.8780	2723.4829	2723.4680	5.47	1	(10)	0.6	1	10209
P18124	60S ribosomal protein L7 OS=Homo sapiens OX=9606 GN=RPL7 PE=1 SV=1	29264	303	36(14)	19(11)	3.05	P18124_uniprot
	Peptide	Unique	Matches	Modification	Observed	Mr(expt)	Mr(calc)	ppm	Miss	Score	Expect	Rank	Query
	K.LAFVIR.I	U	3		359.7355	717.4564	717.4537	3.78	0	55	1.1e-005	1	14
	R.NFAELK.I	U	2		361.1997	720.3847	720.3806	5.74	0	19	0.19	1	24
	K.ASINMLR.I	U	1		402.7245	803.4344	803.4323	2.54	0	11	1.8	1	349
	R.KVLQLLR.L	U	2		435.3026	868.5907	868.5858	5.60	1	43	7.6e-005	1	775
	R.RNFAELK.I	U	1		439.2494	876.4843	876.4817	2.93	1	3	6.2	6	858
	R.RKLIYEK.A	U	1		475.2973	948.5800	948.5756	4.62	2	1	2.7	2	1335
	R.QIFNGTFVK.L	U	1		527.2926	1052.5706	1052.5655	4.90	0	20	0.1	1	2101
	K.EVPAVPETLK.K	U	2		541.8108	1081.6071	1081.6019	4.84	0	33	0.0053	1	2278
	K.SVNELIYKR.G	U	1		374.5507	1120.6303	1120.6240	5.63	1	(17)	0.17	1	2639
	K.SVNELIYKR.G	U	1		561.3227	1120.6308	1120.6240	6.07	1	32	0.0058	1	2640
	R.IALTDNALIAR.S	U	2		585.8477	1169.6809	1169.6768	3.51	0	81	7.6e-008	1	2994
	K.AGNFYVPAEPK.L	U	2		596.8070	1191.5995	1191.5924	5.93	0	18	0.29	1	3136
	K.EVPAVPETLKK.K	U	1		404.2409	1209.7010	1209.6969	3.41	1	10	0.67	1	3316
	K.EVPAVPETLKK.K	U	1		605.8588	1209.7031	1209.6969	5.16	1	(9)	0.71	1	3317
	K.EANNFLWPFK.L	U	1		633.3217	1264.6288	1264.6240	3.74	0	16	0.38	1	3654
	R.KAGNFYVPAEPK.L	U	1		440.9045	1319.6915	1319.6874	3.15	1	(11)	1.7	1	4025
	R.KAGNFYVPAEPK.L	U	1		660.8545	1319.6944	1319.6874	5.35	1	25	0.058	1	4027
	K.TTHFVEGGDAGNR.E	U	1		454.2149	1359.6229	1359.6168	4.50	0	39	0.00083	1	4241
	R.FKEANNFLWPFK.L	U	1		770.9047	1539.7948	1539.7874	4.78	1	(4)	6.3	1	5345
	R.FKEANNFLWPFK.L	U	1		514.2732	1539.7977	1539.7874	6.71	1	30	0.015	1	5346
	R.IVEPYIAWGYPNLK.S	U	1		554.9695	1661.8866	1661.8817	2.96	0	(15)	0.42	1	5950
	R.IVEPYIAWGYPNLK.S	U	2		831.9521	1661.8896	1661.8817	4.77	0	38	0.0023	1	5951
	K.TTHFVEGGDAGNREDQINR.L	U	2		705.9998	2114.9776	2114.9730	2.21	1	(14)	0.4	1	7756
	K.TTHFVEGGDAGNREDQINR.L	U	2		529.7529	2114.9826	2114.9730	4.57	1	32	0.0058	1	7758
	K.KTTHFVEGGDAGNREDQINR.L	U	1		748.6988	2243.0745	2243.0679	2.95	2	(20)	0.13	1	8425
	K.KTTHFVEGGDAGNREDQINR.L	U	1		561.7759	2243.0747	2243.0679	3.00	2	28	0.021	1	8426
P26373	60S ribosomal protein L13 OS=Homo sapiens OX=9606 GN=RPL13 PE=1 SV=4	24304	261	25(12)	10(8)	2.19	P26373_uniprot
	Peptide	Unique	Matches	Modification	Observed	Mr(expt)	Mr(calc)	ppm	Miss	Score	Expect	Rank	Query
	K.LILFPR.K	U	3		379.7514	757.4882	757.4850	4.25	0	43	0.00036	1	136
	R.GFSLEELR.V	U	3		475.7530	949.4914	949.4869	4.73	0	46	0.00042	1	1343
	R.TIGISVDPR.R	U	4		479.2738	956.5330	956.5291	4.07	0	21	0.13	1	1388
	R.SKLILFPR.K	U	2		487.3152	972.6159	972.6120	3.98	1	29	0.0024	1	1517
	R.VATWFNQPAR.K	U	2		595.3126	1188.6106	1188.6040	5.54	0	43	0.00085	1	3115
	K.STESLQANVQR.L	U	1		616.8159	1231.6173	1231.6157	1.32	0	65	6.5e-006	1	3424
	R.VITEEEKNFK.A	U	1		618.8298	1235.6450	1235.6397	4.25	1	(24)	0.066	1	3458
	R.VITEEEKNFK.A	U	1		412.8896	1235.6470	1235.6397	5.90	1	29	0.02	1	3460
	K.LATQLTGPVMPVR.N	U	2		691.8979	1381.7812	1381.7752	4.39	0	26	0.019	1	4366
	K.LATQLTGPV->M<-PVR.N	U	1	Oxidation (M)	699.8967	1397.7788	1397.7701	6.23	0	(5)	3.9	1	4497
	R.NKSTESLQANVQR.L	U	1		737.8872	1473.7599	1473.7535	4.29	1	82	1.1e-007	1	5011
	R.NKSTESLQANVQR.L	U	1		492.2608	1473.7605	1473.7535	4.71	1	(51)	0.00016	1	5012
	R.VITEEEKNFKAFASLR.M	U	1		628.0095	1881.0067	1880.9996	3.81	2	(2)	7.1	1	6725
	R.VITEEEKNFKAFASLR.M	U	2		471.2590	1881.0068	1880.9996	3.83	2	12	0.83	1	6726
P62424	60S ribosomal protein L7a OS=Homo sapiens OX=9606 GN=RPL7A PE=1 SV=2	30148	234	21(11)	15(10)	1.84	P62424_uniprot
	Peptide	Unique	Matches	Modification	Observed	Mr(expt)	Mr(calc)	ppm	Miss	Score	Expect	Rank	Query
	K.LVEAIR.T	U	1		350.7225	699.4304	699.4279	3.64	0	29	0.017	1	7
	R.AILYKR.L	U	1		382.2462	762.4778	762.4752	3.48	1	40	0.00044	1	159
	K.VAPAPAVVK.K	U	1		426.2711	850.5277	850.5276	0.13	0	36	0.00063	1	708
	R.QTATQLLK.L	U	2		451.7716	901.5286	901.5233	5.92	0	31	0.012	1	1013
	K.VVNPLFEK.R	U	2		473.2756	944.5367	944.5331	3.81	0	26	0.042	1	1303
	K.KVAPAPAVVK.K	U	1		490.3211	978.6276	978.6226	5.13	1	45	2.8e-005	1	1555
	R.HWGGNVLGPK.S	U	1		532.7880	1063.5615	1063.5563	4.86	0	6	4.1	1	2180
	K.KVVNPLFEK.R	U	1		537.3245	1072.6344	1072.6281	5.87	1	(10)	0.83	1	2216
	K.KVVNPLFEK.R	U	2		358.5524	1072.6353	1072.6281	6.73	1	20	0.1	1	2217
	K.NFGIGQDIQPK.R	U	1		608.8226	1215.6307	1215.6248	4.87	0	18	0.36	1	3342
	R.AGVNTVTTLVENK.K	U	2		673.3733	1344.7321	1344.7249	5.39	0	79	2.2e-007	1	4147
	R.AGVNTVTTLVENKK.A	U	1		491.9490	1472.8253	1472.8199	3.69	1	51	9.1e-005	1	5004
	R.TNYNDRYDEIRR.H	U	1		538.9275	1613.7606	1613.7546	3.75	2	14	0.51	1	5740
	R.LKVPPAINQFTQALDR.Q	U	2		604.3474	1810.0204	1810.0101	5.69	1	46	0.00019	1	6499
	K.TCTTVAFTQVNSEDKGALAK.L	U	1		714.3600	2140.0581	2140.0470	5.19	1	17	0.31	1	7885
	R.LKVPPAINQFTQALDRQTATQLLK.L	U	1		674.3919	2693.5385	2693.5228	5.84	2	17	0.038	1	10054
P13647	Keratin, type II cytoskeletal 5 OS=Homo sapiens OX=9606 GN=KRT5 PE=1 SV=3	62568	204	21(9)	14(7)	0.59	P13647_uniprot
	Peptide	Unique	Matches	Modification	Observed	Mr(expt)	Mr(calc)	ppm	Miss	Score	Expect	Rank	Query
	K.FASFIDK.V		2		414.2204	826.4263	826.4225	4.61	0	17	0.21	1	507
	K.LLEGEECR.L		1		503.2395	1004.4644	1004.4597	4.70	0	43	0.00061	1	1745
	R.QLDSIVGER.G		1		508.7718	1015.5291	1015.5298	-0.72	0	19	0.22	1	1828
	K.FASFIDKVR.F		2		361.5401	1081.5985	1081.5920	5.96	1	(40)	0.0012	1	2275
	K.FASFIDKVR.F		2		541.8067	1081.5988	1081.5920	6.31	1	53	5.3e-005	1	2276
	K.AQYEEIANR.S	U	1		547.2695	1092.5244	1092.5199	4.07	0	27	0.028	1	2390
	R.SLYNLGGSKR.I	U	1		547.8045	1093.5944	1093.5880	5.91	1	(19)	0.12	1	2416
	R.SLYNLGGSKR.I	U	1		365.5389	1093.5947	1093.5880	6.16	1	19	0.11	1	2417
	R.ISISTSGGSFR.N	U	2		556.2933	1110.5721	1110.5669	4.65	0	43	0.00068	1	2549
	R.KLLEGEECR.L		1		378.5270	1132.5590	1132.5546	3.88	1	10	1.5	1	2738
	K.YEELQQTAGR.H	U	1		597.7924	1193.5703	1193.5676	2.22	0	54	5e-005	1	3159
	K.NKYEDEINKR.T		1		654.8334	1307.6523	1307.6469	4.13	2	(28)	0.023	1	3932
	K.NKYEDEINKR.T		1		436.8915	1307.6525	1307.6469	4.28	2	38	0.0025	1	3933
	R.NLDLDSIIAEVK.A		1		665.3710	1328.7275	1328.7187	6.61	0	69	2.1e-006	1	4094
	R.VSLAGACGVGGYGSR.S	U	1		705.8479	1409.6812	1409.6722	6.44	0	16	0.39	1	4575
	R.SFSTASAITPSVSR.T	U	1		705.8674	1409.7202	1409.7151	3.64	0	3	7.7	1	4577
	K.TLNNKFASFIDKVR.F		1		413.9846	1651.9095	1651.9046	2.98	2	7	2.1	1	5903
P02768	Serum albumin OS=Homo sapiens OX=9606 GN=ALB PE=1 SV=2	71317	173	15(7)	7(5)	0.31	P02768_uniprot
	Peptide	Unique	Matches	Modification	Observed	Mr(expt)	Mr(calc)	ppm	Miss	Score	Expect	Rank	Query
	K.LVTDLTK.V	U	2		395.2397	788.4649	788.4644	0.66	0	27	0.022	1	258
	K.YLYEIAR.R	U	3		464.2527	926.4908	926.4861	5.07	0	21	0.11	1	1175
	K.YLYEIARR.H	U	1		542.3036	1082.5926	1082.5872	4.98	1	1	8.3	2	2284
	K.CCTESLVNR.R	U	1		569.7555	1137.4964	1137.4907	5.06	0	46	0.0001	1	2780
	K.YICENQDSISSK.L	U	2		722.3273	1442.6400	1442.6347	3.64	0	51	4.6e-005	1	4829
	K.VPQVSTPTLVEVSR.N	U	2		756.4282	1510.8419	1510.8355	4.21	0	28	0.015	1	5223
	K.KVPQVSTPTLVEVSR.N	U	2		820.4772	1638.9398	1638.9305	5.68	1	(27)	0.012	1	5852
	K.KVPQVSTPTLVEVSR.N	U	2		547.3207	1638.9402	1638.9305	5.94	1	63	2.8e-006	1	5853
P02533	Keratin, type I cytoskeletal 14 OS=Homo sapiens OX=9606 GN=KRT14 PE=1 SV=4	51872	170	17(8)	10(6)	0.64	P02533_uniprot
	Peptide	Unique	Matches	Modification	Observed	Mr(expt)	Mr(calc)	ppm	Miss	Score	Expect	Rank	Query
	R.LAADDFR.T		2		404.2057	806.3969	806.3923	5.74	0	54	5.3e-005	1	362
	K.SEISELRR.T		1		495.2744	988.5343	988.5301	4.20	1	1	14	1	1629
	R.VLDELTLAR.A		2		515.3033	1028.5921	1028.5866	5.38	0	17	0.31	1	1960
	R.LASYLDKVR.A		1		532.8099	1063.6052	1063.6026	2.48	1	64	3.9e-006	1	2181
	K.VTMQNLNDR.L		1		545.7712	1089.5278	1089.5237	3.79	0	51	0.00012	1	2364
	K.VT->M<-QNLNDR.L		1	Oxidation (M)	553.7690	1105.5235	1105.5186	4.46	0	(34)	0.0058	1	2495
	R.ISSVLAGGSCR.A		1		553.7863	1105.5581	1105.5550	2.80	0	28	0.027	1	2496
	R.LEQEIATYR.R		1		561.7947	1121.5748	1121.5717	2.81	0	27	0.037	1	2649
	R.EVATNSELVQSGK.S		1		681.3534	1360.6922	1360.6834	6.48	0	27	0.04	1	4248
	R.APSTYGGGLSVSSSR.F	U	1		713.3524	1424.6902	1424.6896	0.42	0	15	0.46	1	4674
	K.VTMQNLNDRLASYLDKVR.A		2		712.7163	2135.1271	2135.1157	5.34	2	(19)	0.16	1	7858
	K.VTMQNLNDRLASYLDKVR.A		2		534.7900	2135.1311	2135.1157	7.20	2	23	0.064	1	7861
	K.VT->M<-QNLNDRLASYLDKVR.A		1	Oxidation (M)	538.7876	2151.1213	2151.1106	4.97	2	(6)	3.2	1	7938
P35527	Keratin, type I cytoskeletal 9 OS=Homo sapiens OX=9606 GN=KRT9 PE=1 SV=3	62255	169	18(8)	12(7)	0.43	P35527_uniprot
	Peptide	Unique	Matches	Modification	Observed	Mr(expt)	Mr(calc)	ppm	Miss	Score	Expect	Rank	Query
	R.MTLDDFR.I	U	2		449.2125	896.4104	896.4062	4.71	0	18	0.1	1	949
	R.->M<-TLDDFR.I	U	1	Oxidation (M)	457.2093	912.4040	912.4011	3.12	0	(13)	0.18	1	1106
	K.TLLDIDNTR.M	U	2		530.7878	1059.5610	1059.5560	4.70	0	46	0.0006	1	2143
	K.STMQELNSR.L	U	1		533.2543	1064.4941	1064.4920	1.95	0	40	0.0012	1	2186
	R.QGVDADINGLR.Q	U	1		579.3030	1156.5915	1156.5836	6.81	0	34	0.0057	1	2889
	R.SGGGGGGGLGSGGSIR.S	U	2		616.8029	1231.5912	1231.5906	0.49	0	69	1.8e-006	1	3423
	R.FSSSSGYGGGSSR.V	U	1		618.2716	1234.5287	1234.5215	5.84	0	33	0.0017	1	3444
	K.VQALEEANNDLENK.I	U	1		793.8928	1585.7710	1585.7583	7.97	0	23	0.075	1	5624
	R.GGSGGSYGGGGSGGGYGGGSGSR.G	U	1		597.9161	1790.7266	1790.7205	3.41	0	(9)	0.14	1	6417
	R.GGSGGSYGGGGSGGGYGGGSGSR.G	U	1		896.3722	1790.7298	1790.7205	5.21	0	25	0.0035	1	6419
	K.TLNDMRQEYEQLIAK.N	U	2		617.9841	1850.9304	1850.9196	5.82	1	8	2.7	1	6624
	R.HGVQELEIELQSQLSKK.A	U	1		656.0278	1965.0615	1965.0531	4.28	1	6	2.8	1	7187
	R.GSRGGSGGSYGGGGSGGGYGGGSGSR.G	U	1		697.9669	2090.8788	2090.8751	1.75	1	26	0.0047	1	7650
	R.GGGGSFGYSYGGGSGGGFSASSLGGGFGGGSR.G	U	1		902.3981	2704.1726	2704.1539	6.90	0	4	1.5	1	10094
P42696	RNA-binding protein 34 OS=Homo sapiens OX=9606 GN=RBM34 PE=1 SV=2	48649	164	10(4)	8(4)	0.30	P42696_uniprot
	Peptide	Unique	Matches	Modification	Observed	Mr(expt)	Mr(calc)	ppm	Miss	Score	Expect	Rank	Query
	K.QGLNFTSK.T	U	1		447.7394	893.4643	893.4607	4.09	0	2	7.6	1	933
	R.VDLASETSSR.D	U	1		532.7662	1063.5178	1063.5146	3.04	0	7	3	1	2179
	K.IQINQEEER.L	U	1		579.7924	1157.5703	1157.5676	2.30	0	22	0.095	1	2895
	R.SVQEGENPDDGVR.G	U	1		701.3193	1400.6241	1400.6168	5.23	0	50	4.3e-005	1	4523
	R.KKIQINQEEER.L	U	1		472.2627	1413.7662	1413.7575	6.09	2	5	5.1	1	4605
	R.TVFVGNLPVTCNK.K	U	1		724.8855	1447.7564	1447.7494	4.90	0	27	0.034	1	4881
	K.ILDDTEDTVVSQR.K	U	1		745.8742	1489.7339	1489.7260	5.26	0	94	6.8e-009	1	5103
	K.ILDDTEDTVVSQR.K	U	1		497.5856	1489.7350	1489.7260	6.00	0	(10)	1.7	1	5105
	R.LASLFSSLEPQIQPVYVPVPK.Q	U	1		771.4390	2311.2951	2311.2828	5.32	0	53	2.5e-005	1	8693
	R.LASLFSSLEPQIQPVYVPVPK.Q	U	1		1156.6555	2311.2965	2311.2828	5.94	0	(5)	1.4	1	8694
P05783	Keratin, type I cytoskeletal 18 OS=Homo sapiens OX=9606 GN=KRT18 PE=1 SV=2	48029	154	3(3)	2(2)	0.14	P05783_uniprot
	Peptide	Unique	Matches	Modification	Observed	Mr(expt)	Mr(calc)	ppm	Miss	Score	Expect	Rank	Query
	R.LAADDFR.V		2		404.2057	806.3969	806.3923	5.74	0	54	5.3e-005	1	362
	K.YWSQQIEESTTVVTTQSAEVGAAETTLTELR.R	U	1		1143.5669	3427.6788	3427.6631	4.60	0	90	1e-008	1	11745
P39023	60S ribosomal protein L3 OS=Homo sapiens OX=9606 GN=RPL3 PE=1 SV=2	46365	149	25(9)	14(7)	0.62	P39023_uniprot
	Peptide	Unique	Matches	Modification	Observed	Mr(expt)	Mr(calc)	ppm	Miss	Score	Expect	Rank	Query
	R.VLTLRK.S	U	1		365.2546	728.4946	728.4908	5.17	1	8	0.79	4	61
	R.VAFSVAR.A	U	2		375.2209	748.4273	748.4232	5.50	0	48	0.00019	1	98
	K.SLLVQTK.R	U	1		394.7495	787.4845	787.4803	5.31	0	14	0.4	1	247
	K.YCQVIR.V	U	1		419.7175	837.4204	837.4167	4.40	0	35	0.0029	1	564
	K.AGMTHIVR.E	U	1		442.7438	883.4730	883.4698	3.61	0	55	3.2e-005	1	909
	K.AG->M<-THIVR.E	U	1	Oxidation (M)	450.7416	899.4685	899.4647	4.25	0	(3)	4.4	1	990
	R.ALEKIDLK.F	U	1		465.2894	928.5643	928.5593	5.40	1	21	0.082	1	1191
	R.VIAHTQMR.L	U	1		478.2628	954.5110	954.5069	4.25	0	8	1.8	3	1365
	R.HGSLGFLPR.K	U	3		492.2764	982.5383	982.5349	3.52	0	40	0.0012	1	1568
	K.IGQGYLIKDGK.L	U	1		397.8978	1190.6715	1190.6659	4.68	1	37	0.0021	1	3129
	K.IGQGYLIKDGK.L	U	2		596.3439	1190.6732	1190.6659	6.11	1	(20)	0.11	1	3130
	K.VACIGAWHPAR.V		2		619.3206	1236.6266	1236.6186	6.45	0	(24)	0.07	1	3477
	K.VACIGAWHPAR.V		2		413.2170	1236.6290	1236.6186	8.44	0	36	0.0042	1	3479
	K.NNASTDYDLSDK.S	U	2		671.7930	1341.5714	1341.5684	2.20	0	22	0.018	1	4131
	R.KVACIGAWHPAR.V		2		455.9141	1364.7205	1364.7135	5.12	1	11	1.2	1	4289
	R.LEQQVPVNQVFGQDEMIDVIGVTK.G	U	1		896.1299	2685.3680	2685.3684	-0.15	0	3	6.1	1	9987
	R.ERLEQQVPVNQVFGQDEMIDVIGVTK.G	U	1		991.1825	2970.5257	2970.5121	4.57	1	6	3.5	1	11002
Q9BQE3	Tubulin alpha-1C chain OS=Homo sapiens OX=9606 GN=TUBA1C PE=1 SV=1	50548	130	9(4)	6(3)	0.29	Q9BQE3_uniprot
P68363	Tubulin alpha-1B chain OS=Homo sapiens OX=9606 GN=TUBA1B PE=1 SV=1	50804	130	9(4)	6(3)		P68363_uniprot
	Peptide	Unique	Matches	Modification	Observed	Mr(expt)	Mr(calc)	ppm	Miss	Score	Expect	Rank	Query
	K.DVNAAIATIK.T	U	1		508.2951	1014.5756	1014.5709	4.64	0	57	3.6e-005	1	1820
	R.LISQIVSSITASLR.F	U	1		744.4490	1486.8834	1486.8719	7.75	0	61	4.3e-006	1	5085
	R.LISQIVSSITASLR.F	U	1		496.6359	1486.8860	1486.8719	9.48	0	(37)	0.00083	1	5086
	R.AVFVDLEPTVIDEVR.T	U	1		567.9758	1700.9057	1700.8985	4.20	0	42	0.001	1	6119
	R.AVFVDLEPTVIDEVR.T	U	1		851.4607	1700.9069	1700.8985	4.96	0	(6)	4.2	1	6120
	R.IHFPLATYAPVISAEK.A	U	1		586.3293	1755.9662	1755.9559	5.86	0	14	0.45	1	6308
	K.VGINYQPPTVVPGGDLAK.V	U	2		913.0009	1823.9871	1823.9782	4.92	0	16	0.29	1	6551
	R.AVFVDLEPTVIDEVRTGTYR.Q	U	1		760.7360	2279.1862	2279.1798	2.83	1	12	0.82	1	8586
P62917	60S ribosomal protein L8 OS=Homo sapiens OX=9606 GN=RPL8 PE=1 SV=2	28235	119	14(8)	11(6)	0.95	P62917_uniprot
	Peptide	Unique	Matches	Modification	Observed	Mr(expt)	Mr(calc)	ppm	Miss	Score	Expect	Rank	Query
	K.VGLIAAR.R	U	1		350.2312	698.4479	698.4439	5.75	0	48	0.00011	1	2
	R.AVDFAER.H	U	1		404.2045	806.3945	806.3923	2.79	0	21	0.098	1	361
	R.AYHKYK.A	U	1		405.2197	808.4248	808.4231	2.11	1	13	0.51	1	371
	R.KGAGSVFR.A	U	1		411.2369	820.4593	820.4555	4.55	1	19	0.14	1	463
	R.IDKPILK.A	U	1		413.7742	825.5339	825.5324	1.87	0	32	0.0021	1	506
	R.KVGLIAAR.R	U	2		414.2794	826.5443	826.5388	6.58	1	26	0.0089	1	513
	R.AVVGVVAGGGR.I	U	2		471.2805	940.5465	940.5454	1.11	0	42	0.00056	1	1270
	R.VKLPSGSKK.V	U	1		472.3013	942.5881	942.5862	2.03	2	6	1.8	2	1296
	K.VVFRDPYR.F	U	2		526.2902	1050.5658	1050.5611	4.48	1	12	0.68	1	2085
	R.LRAVDFAER.H	U	1		359.5339	1075.5800	1075.5774	2.39	1	26	0.054	1	2232
	R.ASGNYATVISHNPETK.K	U	1		563.6162	1687.8268	1687.8165	6.08	0	25	0.044	1	6074
P47914	60S ribosomal protein L29 OS=Homo sapiens OX=9606 GN=RPL29 PE=1 SV=2	17798	113	8(4)	5(3)	1.01	P47914_uniprot
	Peptide	Unique	Matches	Modification	Observed	Mr(expt)	Mr(calc)	ppm	Miss	Score	Expect	Rank	Query
	R.LAYIAHPK.L	U	1		456.7696	911.5246	911.5229	1.94	0	54	2.9e-005	1	1102
	R.YESLKGVDPK.F	U	1		379.2067	1134.5984	1134.5921	5.54	1	2	12	1	2757
	R.YESLKGVDPK.F	U	1		568.3066	1134.5987	1134.5921	5.87	1	(2)	11	1	2758
	K.AQAAAPASVPAQAPK.R	U	1		459.9218	1376.7437	1376.7412	1.82	0	(30)	0.017	1	4344
	K.AQAAAPASVPAQAPK.R	U	2		689.3793	1376.7440	1376.7412	2.04	0	38	0.0027	1	4345
	R.SQRYESLKGVDPK.F	U	1		502.9370	1505.7891	1505.7838	3.54	2	10	2	1	5199
	K.AQAAAPASVPAQAPKR.T	U	1		511.9570	1532.8492	1532.8423	4.49	1	61	7.9e-006	1	5310
P05787	Keratin, type II cytoskeletal 8 OS=Homo sapiens OX=9606 GN=KRT8 PE=1 SV=7	53671	112	12(5)	7(3)	0.35	P05787_uniprot
	Peptide	Unique	Matches	Modification	Observed	Mr(expt)	Mr(calc)	ppm	Miss	Score	Expect	Rank	Query
	K.FASFIDK.V		2		414.2204	826.4263	826.4225	4.61	0	17	0.21	1	507
	M.SIRVTQK.S	7	1		416.2524	416.2524	830.4902	-8.65	830.4974	6	4.8	1	546
	R.KLLEGEESR.L		1		530.7893	1059.5641	1059.5560	7.61	1	9	2.5	1	2145
	K.FASFIDKVR.F		2		361.5401	1081.5985	1081.5920	5.96	1	(40)	0.0012	1	2275
	K.FASFIDKVR.F		2		541.8067	1081.5988	1081.5920	6.31	1	53	5.3e-005	1	2276
	K.NKYEDEINKR.T		1		654.8334	1307.6523	1307.6469	4.13	2	(28)	0.023	1	3932
	K.NKYEDEINKR.T		1		436.8915	1307.6525	1307.6469	4.28	2	38	0.0025	1	3933
	K.TLNNKFASFIDKVR.F		1		413.9846	1651.9095	1651.9046	2.98	2	7	2.1	1	5903
	K.TTSGYAGGLSSAYGGLTSPGLSYSLGSSFGSGAGSSSFSR.T	U	1		1242.5837	3724.7294	3724.7129	4.42	0	45	0.00022	1	11985
P15880	40S ribosomal protein S2 OS=Homo sapiens OX=9606 GN=RPS2 PE=1 SV=2	31590	76	3(3)	3(3)	0.35	P15880_uniprot
	Peptide	Unique	Matches	Modification	Observed	Mr(expt)	Mr(calc)	ppm	Miss	Score	Expect	Rank	Query
	R.GTGIVSAPVPK.K	U	1		513.3058	1024.5970	1024.5917	5.20	0	49	7.3e-005	1	1925
	K.IGKPHTVPCK.V	U	1		379.5483	1135.6229	1135.6172	5.04	0	41	0.0012	1	2768
	R.GCTATLGNFAK.A	U	1		570.2834	1138.5522	1138.5441	7.14	0	31	0.0093	1	2787
P05388	60S acidic ribosomal protein P0 OS=Homo sapiens OX=9606 GN=RPLP0 PE=1 SV=1	34423	75	11(5)	7(4)	0.58	P05388_uniprot
	Peptide	Unique	Matches	Modification	Observed	Mr(expt)	Mr(calc)	ppm	Miss	Score	Expect	Rank	Query
	K.AVVLMGK.N	U	1		359.2219	716.4292	716.4255	5.15	0	21	0.069	1	11
	R.FLEGVR.N	U	3		360.7064	719.3983	719.3966	2.32	0	27	0.034	1	21
	K.LLPHIR.G	U	2		374.7474	747.4802	747.4755	6.27	0	18	0.036	1	94
	R.GHLENNPALEK.L	U	1		407.8807	1220.6204	1220.6149	4.49	0	(37)	0.003	1	3350
	R.GHLENNPALEK.L	U	1		611.3176	1220.6207	1220.6149	4.75	0	42	0.00096	1	3351
	K.CFIVGADNVGSK.Q	U	1		633.8146	1265.6147	1265.6074	5.76	0	23	0.062	1	3668
	K.TSFFQALGITTK.I	U	1		657.3611	1312.7077	1312.7027	3.84	0	18	0.26	1	3963
	K.IIQLLDDYPKCFIVGADNVGSK.Q	U	1		822.4302	2464.2687	2464.2672	0.61	1	39	0.0018	1	9171
P62701	40S ribosomal protein S4, X isoform OS=Homo sapiens OX=9606 GN=RPS4X PE=1 SV=2	29807	67	10(3)	8(3)	0.37	P62701_uniprot
	Peptide	Unique	Matches	Modification	Observed	Mr(expt)	Mr(calc)	ppm	Miss	Score	Expect	Rank	Query
	R.LIYDTK.G	U	1		376.7146	751.4146	751.4116	4.07	0	12	0.36	1	109
	R.IGVITNR.E	U	1		386.7389	771.4632	771.4603	3.74	0	55	8.1e-005	1	215
	R.LTIAEER.D	U	2		416.2324	830.4503	830.4498	0.72	0	35	0.0088	1	531
	R.ITPEEAKYK.L	3	1		539.7950	539.7950	1077.5754	4.47	1077.5706	3	8.4	1	2248
	K.YALTGDEVKK.I		1		562.3055	1122.5964	1122.5921	3.86	1	3	5.4	1	2664
	K.GIPHLVTHDAR.T		1		405.8925	1214.6556	1214.6520	2.99	0	18	0.34	1	3340
	R.LTIAEERDKR.L	U	1		615.8462	1229.6778	1229.6728	4.12	2	18	0.26	1	3416
	R.LTIAEERDKR.L	U	1		410.8999	1229.6779	1229.6728	4.16	2	(17)	0.38	1	3417
	K.LRECLPLIIFLR.N	U	1		514.9796	1541.9168	1541.9116	3.41	1	25	0.01	1	5354
P02766	Transthyretin OS=Homo sapiens OX=9606 GN=TTR PE=1 SV=1	15991	65	2(2)	1(1)	0.47	P02766_uniprot
	Peptide	Unique	Matches	Modification	Observed	Mr(expt)	Mr(calc)	ppm	Miss	Score	Expect	Rank	Query
	K.TSESGELHGLTTEEEFVEGIYKVEIDTK.S	U	1		785.8898	3139.5300	3139.5085	6.85	1	51	0.0001	1	11383
	K.TSESGELHGLTTEEEFVEGIYKVEIDTK.S	U	1		1047.5195	3139.5368	3139.5085	9.01	1	(29)	0.017	1	11384
Q5VTE0	Putative elongation factor 1-alpha-like 3 OS=Homo sapiens OX=9606 GN=EEF1A1P5 PE=5 SV=1	50495	64	5(1)	2(1)	0.07	Q5VTE0_uniprot
Q05639	Elongation factor 1-alpha 2 OS=Homo sapiens OX=9606 GN=EEF1A2 PE=1 SV=1	50780	64	5(1)	2(1)		Q05639_uniprot
P68104	Elongation factor 1-alpha 1 OS=Homo sapiens OX=9606 GN=EEF1A1 PE=1 SV=1	50451	64	5(1)	2(1)		P68104_uniprot
	Peptide	Unique	Matches	Modification	Observed	Mr(expt)	Mr(calc)	ppm	Miss	Score	Expect	Rank	Query
	R.QTVAVGVIK.A	U	2		457.7892	913.5639	913.5597	4.61	0	11	0.92	1	1113
	K.IGGIGTVPVGR.V	U	3		513.3126	1024.6107	1024.6030	7.55	0	64	2.1e-006	1	1928
P35268	60S ribosomal protein L22 OS=Homo sapiens OX=9606 GN=RPL22 PE=1 SV=2	14835	62	1(1)	1(1)	0.23	P35268_uniprot
	Peptide	Unique	Matches	Modification	Observed	Mr(expt)	Mr(calc)	ppm	Miss	Score	Expect	Rank	Query
	K.AGNLGGGVVTIER.S	U	1		621.8471	1241.6797	1241.6728	5.53	0	62	1.1e-005	1	3520
P83111	Serine beta-lactamase-like protein LACTB, mitochondrial OS=Homo sapiens OX=9606 GN=LACTB PE=1 SV=2	61111	62	12(4)	8(3)	0.30	P83111_uniprot
	Peptide	Unique	Matches	Modification	Observed	Mr(expt)	Mr(calc)	ppm	Miss	Score	Expect	Rank	Query
	K.FENSIESLR.L	U	1		547.7810	1093.5475	1093.5404	6.50	0	34	0.0062	1	2413
	K.IALEFDKDR.S	U	1		553.7994	1105.5843	1105.5768	6.85	1	9	2.6	1	2497
	R.LLISHLSGIR.H	U	2		554.8481	1107.6816	1107.6764	4.70	0	18	0.037	1	2533
	K.IALEFDKDRSD.-	U	2		654.8294	1307.6443	1307.6357	6.53	2	45	0.00051	1	3927
	K.IALEFDKDRSD.-	U	2		436.8887	1307.6443	1307.6357	6.53	2	(31)	0.014	1	3928
	R.EKFENSIESLR.L	U	1		676.3500	1350.6854	1350.6779	5.56	1	22	0.086	1	4175
	R.LVNTPYVDNSYK.W	U	1		706.8613	1411.7080	1411.6983	6.84	0	20	0.14	1	4588
	K.WAGGGFLSTVGDLLK.F	U	1		760.9165	1519.8184	1519.8035	9.84	0	2	8.8	1	5259
	K.FGNAMLYGYQVGLFK.N	U	1		854.4371	1706.8596	1706.8490	6.18	0	6	4	1	6147
Q07020	60S ribosomal protein L18 OS=Homo sapiens OX=9606 GN=RPL18 PE=1 SV=2	21735	60	3(2)	3(2)	0.33	Q07020_uniprot
	Peptide	Unique	Matches	Modification	Observed	Mr(expt)	Mr(calc)	ppm	Miss	Score	Expect	Rank	Query
	K.GCGTVLLSGPR.K	U	1		558.7985	1115.5825	1115.5757	6.04	0	10	2.3	1	2585
	R.TNRPPLSLSR.M	U	1		380.8898	1139.6477	1139.6411	5.77	0	27	0.014	1	2793
	K.ILTFDQLALDSPK.G	U	1		730.9067	1459.7989	1459.7922	4.58	0	55	4.7e-005	1	4952
Q9BVA1	Tubulin beta-2B chain OS=Homo sapiens OX=9606 GN=TUBB2B PE=1 SV=1	50377	56	3(1)	3(1)	0.14	Q9BVA1_uniprot
P07437	Tubulin beta chain OS=Homo sapiens OX=9606 GN=TUBB PE=1 SV=2	50095	56	3(1)	3(1)		P07437_uniprot
Q13885	Tubulin beta-2A chain OS=Homo sapiens OX=9606 GN=TUBB2A PE=1 SV=1	50274	56	3(1)	3(1)		Q13885_uniprot
	Peptide	Unique	Matches	Modification	Observed	Mr(expt)	Mr(calc)	ppm	Miss	Score	Expect	Rank	Query
	R.AILVDLEPGTMDSVR.S		1		808.4269	1614.8392	1614.8287	6.50	0	17	0.34	1	5746
	R.LHFFMPGFAPLTSR.G	U	1		540.9525	1619.8355	1619.8283	4.48	0	52	0.00011	1	5776
	K.GHYTEGAELVDSVLDVVRK.E		1		696.3667	2086.0783	2086.0695	4.21	1	25	0.06	1	7635
P62906	60S ribosomal protein L10a OS=Homo sapiens OX=9606 GN=RPL10A PE=1 SV=2	24987	54	4(1)	4(1)	0.13	P62906_uniprot
	Peptide	Unique	Matches	Modification	Observed	Mr(expt)	Mr(calc)	ppm	Miss	Score	Expect	Rank	Query
	R.ILGPGLNK.A	U	1		406.2579	810.5012	810.4963	6.08	0	54	1.7e-005	1	392
	R.DTLYEAVR.E	U	1		483.7499	965.4853	965.4818	3.60	0	5	4.3	1	1450
	R.DTLYEAVREVLHGNQR.K	U	1		633.9943	1898.9611	1898.9599	0.67	1	13	0.79	1	6883
	K.VSRDTLYEAVREVLHGNQR.K	U	1		561.2993	2241.1682	2241.1614	3.02	2	10	1.5	1	8405
P62753	40S ribosomal protein S6 OS=Homo sapiens OX=9606 GN=RPS6 PE=1 SV=1	28834	54	11(3)	9(2)	0.24	P62753_uniprot
	Peptide	Unique	Matches	Modification	Observed	Mr(expt)	Mr(calc)	ppm	Miss	Score	Expect	Rank	Query
	R.RIALKK.Q	U	1		364.7627	727.5108	727.5068	5.56	2	11	0.21	3	57
	K->.<-QGVLTHGR.V	U	1	Gln->pyro-Glu (N-term Q)	425.7307	849.4469	849.4457	1.35	0	19	0.22	1	697
	K.LIEVDDER.K	U	1		494.7532	987.4919	987.4873	4.69	0	35	0.0046	1	1613
	K.GHSCYRPR.R	U	1		516.7452	1031.4759	1031.4719	3.88	0	5	2.5	1	1989
	K.LIEVDDERK.L	U	1		558.8001	1115.5857	1115.5822	3.08	1	17	0.43	1	2588
	K.EDDVRQYVVR.K	U	1		426.8879	1277.6420	1277.6364	4.37	1	20	0.16	1	3761
	K.DIPGLTDTTVPR.R	U	1		642.8458	1283.6771	1283.6722	3.86	0	14	0.51	1	3803
	K.KGEKDIPGLTDTTVPR.R	U	2		576.3174	1725.9303	1725.9261	2.43	2	41	0.001	1	6204
	K.LFNLSKEDDVRQYVVR.K	U	1		661.0243	1980.0510	1980.0429	4.13	2	(3)	5.9	1	7245
	K.LFNLSKEDDVRQYVVR.K	U	1		496.0204	1980.0525	1980.0429	4.85	2	7	2.8	1	7246
P46778	60S ribosomal protein L21 OS=Homo sapiens OX=9606 GN=RPL21 PE=1 SV=2	18610	45	5(2)	4(2)	0.39	P46778_uniprot
	Peptide	Unique	Matches	Modification	Observed	Mr(expt)	Mr(calc)	ppm	Miss	Score	Expect	Rank	Query
	K.GTWVQLK.R	U	1		416.2411	830.4677	830.4650	3.19	0	15	0.63	1	533
	R.IEHIKHSK.S	U	1		496.2887	990.5628	990.5610	1.77	1	26	0.035	1	1651
	K.HGVVPLATYMR.I	U	1		622.3367	1242.6588	1242.6543	3.60	0	10	1.6	1	3529
	R.VYNVTQHAVGIVVNK.Q	U	1		547.6448	1639.9127	1639.9046	4.93	0	43	0.00055	1	5856
	R.VYNVTQHAVGIVVNK.Q	U	1		820.9645	1639.9144	1639.9046	5.98	0	(8)	1.3	1	5859
P62241	40S ribosomal protein S8 OS=Homo sapiens OX=9606 GN=RPS8 PE=1 SV=2	24475	43	6(1)	5(1)	0.14	P62241_uniprot
	Peptide	Unique	Matches	Modification	Observed	Mr(expt)	Mr(calc)	ppm	Miss	Score	Expect	Rank	Query
	K.YELGRPAANTK.I	U	1		407.2200	1218.6381	1218.6357	1.99	0	11	1.3	1	3346
	K.NCIVLIDSTPYR.Q	U	1		725.8750	1449.7354	1449.7286	4.73	0	8	2.6	1	4888
	K.ISSLLEEQFQQGK.L	U	1		753.8971	1505.7796	1505.7726	4.70	0	43	0.0011	1	5196
	R.IIDVVYNASNNELVR.T	U	1		859.9609	1717.9073	1717.8999	4.34	0	17	0.32	1	6184
	R.IIDVVYNASNNELVR.T	U	1		573.6439	1717.9099	1717.8999	5.86	0	(12)	1	1	6185
	R.ADGYVLEGKELEFYLR.K	U	1		634.6631	1900.9676	1900.9570	5.56	1	1	13	1	6894
Q8IW75	Serpin A12 OS=Homo sapiens OX=9606 GN=SERPINA12 PE=1 SV=1	47259	41	10(2)	1(1)	0.07	Q8IW75_uniprot
	Peptide	Unique	Matches	Modification	Observed	Mr(expt)	Mr(calc)	ppm	Miss	Score	Expect	Rank	Query
	R.VVDVSVPR.L	U	10		435.7587	869.5029	869.4971	6.70	0	31	0.0063	1	796
P16989	Y-box-binding protein 3 OS=Homo sapiens OX=9606 GN=YBX3 PE=1 SV=4	40066	40	14(3)	12(3)	0.27	P16989_uniprot
	Peptide	Unique	Matches	Modification	Observed	Mr(expt)	Mr(calc)	ppm	Miss	Score	Expect	Rank	Query
	R.VLPHPNR.I	U	1		416.7446	831.4746	831.4715	3.77	0	18	0.32	1	550
	R.NGYGFINR.N		1		470.7389	939.4633	939.4563	7.55	0	27	0.018	1	1264
	R.SRVLPHPNR.I	U	1		359.2100	1074.6081	1074.6046	3.25	1	27	0.031	1	2223
	R.RPQYRPQYR.Q	U	1		421.8973	1262.6700	1262.6632	5.39	0	10	1.7	1	3649
	K.VLGTVKWFNVR.N		2		440.2610	1317.7611	1317.7558	4.02	1	18	0.1	1	4008
	R.RPRPPNAPSQDGK.E	U	1		473.9223	1418.7451	1418.7378	5.10	0	17	0.39	1	4646
	R.FPPYHVGQTFDR.R	U	1		488.5771	1462.7095	1462.6994	6.95	0	3	7	1	4964
	R.RRPRPPNAPSQDGK.E	U	1		525.9570	1574.8493	1574.8389	6.55	1	2	11	4	5493
	K.GAEAANVTGPDGVPVEGSR.Y	U	2		891.9376	1781.8606	1781.8544	3.45	0	32	0.0099	1	6392
	R.NDTKEDVFVHQTAIKK.N		1		469.0018	1871.9780	1871.9741	2.06	2	2	10	1	6687
	K.AGEAPTENPAPPTQQSSAE.-	U	1		627.9536	1880.8390	1880.8388	0.11	0	2	3.9	1	6720
	R.GPPRPRPAPAVGEAEDKENQQATSGPNQPSVR.R	U	1		668.3397	3336.6619	3336.6559	1.80	1	13	0.63	1	11641
Q86YZ3	Hornerin OS=Homo sapiens OX=9606 GN=HRNR PE=1 SV=2	283140	36	4(2)	2(1)	0.02	Q86YZ3_uniprot
	Peptide	Unique	Matches	Modification	Observed	Mr(expt)	Mr(calc)	ppm	Miss	Score	Expect	Rank	Query
	R.GPYESGSGHSSGLGHR.E	U	1		792.8622	1583.7099	1583.7077	1.42	0	(6)	2	1	5610
	R.GPYESGSGHSSGLGHR.E	U	1		528.9116	1583.7129	1583.7077	3.26	0	(26)	0.02	1	5611
	R.GPYESGSGHSSGLGHR.E	U	1		396.9356	1583.7133	1583.7077	3.57	0	27	0.016	1	5612
	R->.<-QSLGHGQHGSGSGQSPSPSR.G	U	1	Gln->pyro-Glu (N-term Q)	644.3001	1929.8783	1929.8678	5.45	0	10	0.74	1	7017
Q15646	2'-5'-oligoadenylate synthase-like protein OS=Homo sapiens OX=9606 GN=OASL PE=1 SV=2	59702	34	1(1)	1(1)	0.06	Q15646_uniprot
	Peptide	Unique	Matches	Modification	Observed	Mr(expt)	Mr(calc)	ppm	Miss	Score	Expect	Rank	Query
	R.GTAEPITVTIVPAYR.A	U	1		794.4440	1586.8734	1586.8668	4.15	0	34	0.0053	1	5628
P27635	60S ribosomal protein L10 OS=Homo sapiens OX=9606 GN=RPL10 PE=1 SV=4	25044	34	5(1)	3(1)	0.13	P27635_uniprot
	Peptide	Unique	Matches	Modification	Observed	Mr(expt)	Mr(calc)	ppm	Miss	Score	Expect	Rank	Query
	R.IFDLGR.K	U	2		360.7075	719.4005	719.3966	5.37	0	34	0.006	1	22
	R.GAFGKPQGTVAR.V	U	1		594.8298	1187.6451	1187.6411	3.36	0	25	0.067	1	3105
	R.GAFGKPQGTVAR.V	U	1		396.8897	1187.6471	1187.6411	5.06	0	(21)	0.15	1	3106
	K.FNADEFEDMVAEKR.L	U	1		567.5932	1699.7578	1699.7512	3.89	1	9	0.76	1	6117
P55795	Heterogeneous nuclear ribonucleoprotein H2 OS=Homo sapiens OX=9606 GN=HNRNPH2 PE=1 SV=1	49517	33	6(2)	5(2)	0.14	P55795_uniprot
	Peptide	Unique	Matches	Modification	Observed	Mr(expt)	Mr(calc)	ppm	Miss	Score	Expect	Rank	Query
	R.FIYTR.E		1		350.1957	698.3769	698.3752	2.46	0	32	0.0067	1	1
	R.YIEIFK.S		2		406.7332	811.4517	811.4480	4.66	0	24	0.036	1	398
	K.IQNGTSGIR.F	U	1		473.2609	944.5073	944.5039	3.57	0	11	2	1	1302
	R.VHIEIGPDGR.V		1		546.7970	1091.5794	1091.5724	6.50	0	20	0.14	1	2381
	K.HTGPNSPDTANDGFVR.L		1		562.2634	1683.7685	1683.7601	4.95	0	7	2	1	6053
Q6UWJ1	Transmembrane and coiled-coil domain-containing protein 3 OS=Homo sapiens OX=9606 GN=TMCO3 PE=1 SV=1	76063	31	3(3)	1(1)	0.04	Q6UWJ1_uniprot
	Peptide	Unique	Matches	Modification	Observed	Mr(expt)	Mr(calc)	ppm	Miss	Score	Expect	Rank	Query
	R.VIKLHR.G	U	3		383.2599	764.5052	764.5021	4.12	1	21	0.0081	1	173
P46781	40S ribosomal protein S9 OS=Homo sapiens OX=9606 GN=RPS9 PE=1 SV=3	22635	30	12(3)	8(2)	0.32	P46781_uniprot
	Peptide	Unique	Matches	Modification	Observed	Mr(expt)	Mr(calc)	ppm	Miss	Score	Expect	Rank	Query
	R.IGVLDEGK.M	U	1		415.7309	829.4472	829.4545	-8.85	0	3	12	4	527
	K.LIGEYGLR.N	U	2		460.7661	919.5176	919.5127	5.34	0	28	0.022	1	1160
	K.SRLDQELK.L	U	1		494.7768	987.5390	987.5349	4.14	1	17	0.41	1	1614
	R.LFEGNALLR.R	U	1		516.7980	1031.5815	1031.5764	5.00	0	13	0.67	1	1991
	K->.<-QVVNIPSFIVR.L	U	1	Gln->pyro-Glu (N-term Q)	627.8657	1253.7169	1253.7132	2.92	0	(18)	0.15	1	3611
	K.QVVNIPSFIVR.L	U	1		636.3802	1270.7458	1270.7398	4.77	0	21	0.067	1	3722
	R.ELLTLDEKDPR.R	U	2		664.8607	1327.7068	1327.6983	6.36	1	7	2.9	1	4091
	R.KQVVNIPSFIVR.L	U	2		467.2887	1398.8442	1398.8347	6.77	1	21	0.022	1	4512
	R.ELLTLDEKDPRR.L	U	1		495.6096	1483.8071	1483.7994	5.19	2	20	0.15	1	5063
Q02543	60S ribosomal protein L18a OS=Homo sapiens OX=9606 GN=RPL18A PE=1 SV=2	21034	30	5(2)	4(2)	0.35	Q02543_uniprot
	Peptide	Unique	Matches	Modification	Observed	Mr(expt)	Mr(calc)	ppm	Miss	Score	Expect	Rank	Query
	R.IFAPNHVVAK.S	U	1		365.8834	1094.6283	1094.6237	4.20	0	25	0.018	1	2421
	R.VKNFGIWLR.Y	U	1		378.2270	1131.6591	1131.6553	3.33	1	13	0.32	1	2733
	R.DLTTAGAVTQCYR.D	U	2		728.3508	1454.6870	1454.6824	3.16	0	26	0.027	1	4909
	R.EYRDLTTAGAVTQCYR.D	U	1		635.3060	1902.8961	1902.8894	3.51	1	3	6.9	1	6899
Q969Q0	60S ribosomal protein L36a-like OS=Homo sapiens OX=9606 GN=RPL36AL PE=1 SV=3	12746	28	2(1)	2(1)	0.27	Q969Q0_uniprot
P83881	60S ribosomal protein L36a OS=Homo sapiens OX=9606 GN=RPL36A PE=1 SV=2	12718	28	2(1)	2(1)		P83881_uniprot
	Peptide	Unique	Matches	Modification	Observed	Mr(expt)	Mr(calc)	ppm	Miss	Score	Expect	Rank	Query
	R.LECVEPNCR.S	U	1		588.7607	1175.5069	1175.5063	0.52	0	28	0.0057	1	3033
	K.IVLRLECVEPNCR.S	U	1		553.2918	1656.8536	1656.8440	5.82	1	20	0.17	1	5919
P60709	Actin, cytoplasmic 1 OS=Homo sapiens OX=9606 GN=ACTB PE=1 SV=1	42052	28	8(1)	5(1)	0.08	P60709_uniprot
P63261	Actin, cytoplasmic 2 OS=Homo sapiens OX=9606 GN=ACTG1 PE=1 SV=1	42108	28	8(1)	5(1)		P63261_uniprot
	Peptide	Unique	Matches	Modification	Observed	Mr(expt)	Mr(calc)	ppm	Miss	Score	Expect	Rank	Query
	K.IIAPPER.K	U	2		398.2401	794.4657	794.4650	0.90	0	9	0.97	2	315
	K.AGFAGDDAPR.A	U	1		488.7298	975.4450	975.4410	4.14	0	28	0.013	1	1536
	R.AVFPSIVGRPR.H	U	3		400.2425	1197.7056	1197.6982	6.12	0	15	0.27	1	3217
	K.SYELPDGQVITIGNER.F	U	1		895.9534	1789.8922	1789.8846	4.22	0	17	0.38	1	6412
	K.EKLCYVALDFEQEMATAASSSSLEK.S	U	1		562.2704	2806.3156	2806.3041	4.10	1	1	8.2	1	10447
Q99988	Growth/differentiation factor 15 OS=Homo sapiens OX=9606 GN=GDF15 PE=1 SV=3	34632	27	3(1)	2(1)	0.10	Q99988_uniprot
	Peptide	Unique	Matches	Modification	Observed	Mr(expt)	Mr(calc)	ppm	Miss	Score	Expect	Rank	Query
	R.AALPEGLPEASR.L	U	2		605.8283	1209.6421	1209.6353	5.58	0	27	0.03	1	3313
	R->.<-QLSLARPQAPALHLR.L	U	1	Gln->pyro-Glu (N-term Q)	551.9919	1652.9540	1652.9474	3.97	0	2	3	1	5909
Q99943	1-acyl-sn-glycerol-3-phosphate acyltransferase alpha OS=Homo sapiens OX=9606 GN=AGPAT1 PE=1 SV=2	32038	27	5(2)	1(1)	0.10	Q99943_uniprot
	Peptide	Unique	Matches	Modification	Observed	Mr(expt)	Mr(calc)	ppm	Miss	Score	Expect	Rank	Query
	K.YLYGIRVEVR.G	U	5		634.3577	1266.7009	1266.7084	-5.94	1	25	0.037	1	3675
P46779	60S ribosomal protein L28 OS=Homo sapiens OX=9606 GN=RPL28 PE=1 SV=3	15795	26	5(1)	5(1)	0.22	P46779_uniprot
	Peptide	Unique	Matches	Modification	Observed	Mr(expt)	Mr(calc)	ppm	Miss	Score	Expect	Rank	Query
	R.ATLSSIR.H	U	1		374.2231	746.4317	746.4286	4.14	0	18	0.2	1	88
	R.RASAILR.S	U	1		393.7530	785.4915	785.4871	5.54	1	7	2.4	1	238
	K.YRPDLR.M	U	1		410.2292	818.4438	818.4399	4.84	0	14	0.76	1	448
	R.YNGLIHR.K	U	1		436.7423	871.4701	871.4664	4.26	0	26	0.041	1	816
	R.NKQTYSTEPNNLK.A	U	1		768.8900	1535.7655	1535.7579	4.90	1	14	0.73	1	5331
P84098	60S ribosomal protein L19 OS=Homo sapiens OX=9606 GN=RPL19 PE=1 SV=1	23565	26	6(1)	5(1)	0.14	P84098_uniprot
	Peptide	Unique	Matches	Modification	Observed	Mr(expt)	Mr(calc)	ppm	Miss	Score	Expect	Rank	Query
	R.LASSVLR.C	U	1		373.2314	744.4481	744.4494	-1.64	0	23	0.13	1	71
	K.LLADQAEAR.R	U	1		493.7673	985.5200	985.5192	0.83	0	23	0.089	1	1595
	K.LLADQAEARR.S	U	1		381.5491	1141.6256	1141.6203	4.58	1	26	0.042	1	2805
	R.LQAKKEEIIK.T	U	1		600.3741	1198.7336	1198.7285	4.29	2	(15)	0.14	1	3222
	R.LQAKKEEIIK.T	U	1		400.5852	1198.7337	1198.7285	4.35	2	16	0.099	1	3223
	R.KKLLADQAEAR.R	U	1		414.9133	1241.7181	1241.7091	7.20	2	9	1.5	1	3525
P62913	60S ribosomal protein L11 OS=Homo sapiens OX=9606 GN=RPL11 PE=1 SV=2	20468	26	3(1)	3(1)	0.36	P62913_uniprot
	Peptide	Unique	Matches	Modification	Observed	Mr(expt)	Mr(calc)	ppm	Miss	Score	Expect	Rank	Query
	K.IAVHCTVR.G	U	1		478.2628	954.5110	954.5069	4.23	0	28	0.017	1	1365
	K.VREYELR.K	U	1		482.7660	963.5174	963.5137	3.82	1	0	14	3	1437
	K.VLEQLTGQTPVFSK.A	U	1		773.9299	1545.8452	1545.8403	3.18	0	17	0.25	1	5365
P26196	Probable ATP-dependent RNA helicase DDX6 OS=Homo sapiens OX=9606 GN=DDX6 PE=1 SV=2	54781	26	4(1)	4(1)	0.06	P26196_uniprot
	Peptide	Unique	Matches	Modification	Observed	Mr(expt)	Mr(calc)	ppm	Miss	Score	Expect	Rank	Query
	K.SGAYLIPLLER.L	U	1		616.3608	1230.7071	1230.6972	8.08	0	5	2.9	1	3420
	R.NLVCTDLFTR.G	U	1		619.8166	1237.6187	1237.6125	5.03	0	6	3.9	1	3497
	K.VHCLNTLFSR.L	U	1		416.2193	1245.6361	1245.6288	5.81	0	7	3.8	1	3537
	K.GVTQYYAYVTER.Q	U	1		725.3564	1448.6982	1448.6936	3.19	0	26	0.043	1	4884
P61313	60S ribosomal protein L15 OS=Homo sapiens OX=9606 GN=RPL15 PE=1 SV=2	24245	25	1(1)	1(1)	0.14	P61313_uniprot
	Peptide	Unique	Matches	Modification	Observed	Mr(expt)	Mr(calc)	ppm	Miss	Score	Expect	Rank	Query
	R.SLQSVAEER.A	U	1		509.7634	1017.5123	1017.5091	3.19	0	25	0.054	1	1859
Q9NUQ6	SPATS2-like protein OS=Homo sapiens OX=9606 GN=SPATS2L PE=1 SV=2	62204	25	4(1)	4(1)	0.05	Q9NUQ6_uniprot
	Peptide	Unique	Matches	Modification	Observed	Mr(expt)	Mr(calc)	ppm	Miss	Score	Expect	Rank	Query
	R.CTVSLTR.Y	U	1		418.7197	835.4249	835.4222	3.25	0	25	0.046	1	553
	K.ISILEEPSK.A	U	1		508.2910	1014.5675	1014.5597	7.74	0	4	9.6	2	1818
	R.FNPQYHNNR.L	U	1		397.1902	1188.5487	1188.5424	5.31	0	20	0.076	1	3112
	R.TPCSSLLPLLNAHAATSGK.Q	U	1		646.6791	1937.0156	1937.0040	5.97	0	11	1.2	1	7041
Q15149	Plectin OS=Homo sapiens OX=9606 GN=PLEC PE=1 SV=3	533462	25	6(1)	5(1)	0.01	Q15149_uniprot
	Peptide	Unique	Matches	Modification	Observed	Mr(expt)	Mr(calc)	ppm	Miss	Score	Expect	Rank	Query
	K.GLLSAEVAR.L	U	1		458.2610	914.5074	914.5185	-12.18	0	6	5.3	3	1119
	R.QVQVALETAQR.S	2	1		621.8471	621.8471	1241.6797	5.54	1241.6728	6	4.6	0	3520
	K.YLTCPKTKLK.I	U	2		626.3605	1250.7065	1250.7057	0.68	2	6	2.3	1	3579
	R.ANELQLRWQEYR.E	2	1		803.4044	803.4044	1604.7943	-7.23	1604.8059	3	8.5	1	5711
	R.ATTAALLLEAQAATGFLVDPVR.N	U	1		743.4167	2227.2282	2227.2212	3.15	0	25	0.025	1	8333
O43395	U4/U6 small nuclear ribonucleoprotein Prp3 OS=Homo sapiens OX=9606 GN=PRPF3 PE=1 SV=2	77652	24	3(1)	3(1)	0.04	O43395_uniprot
	Peptide	Unique	Matches	Modification	Observed	Mr(expt)	Mr(calc)	ppm	Miss	Score	Expect	Rank	Query
	R.LALIAPK.K	U	1		363.2512	724.4878	724.4847	4.26	0	24	0.0066	1	48
	R.EAQKELQEKVR.L	U	1		453.2549	1356.7428	1356.7361	4.96	2	20	0.19	1	4224
	R.VLGTEAVQDPTKVEAHVR.A	U	1		488.0192	1948.0478	1948.0378	5.14	1	10	1.1	1	7097
Q9BQ67	Glutamate-rich WD repeat-containing protein 1 OS=Homo sapiens OX=9606 GN=GRWD1 PE=1 SV=1	49787	24	2(1)	2(1)	0.07	Q9BQ67_uniprot
	Peptide	Unique	Matches	Modification	Observed	Mr(expt)	Mr(calc)	ppm	Miss	Score	Expect	Rank	Query
	R.REPFLLSGGDDGALK.I	U	1		525.6130	1573.8171	1573.8100	4.51	1	2	12	1	5485
	R.LLQVVEEPQALAAFLR.D	U	1		899.0178	1796.0211	1796.0196	0.83	0	24	0.026	1	6446
P14618	Pyruvate kinase PKM OS=Homo sapiens OX=9606 GN=PKM PE=1 SV=4	58470	23	4(0)	4(0)	0.06	P14618_uniprot
	Peptide	Unique	Matches	Modification	Observed	Mr(expt)	Mr(calc)	ppm	Miss	Score	Expect	Rank	Query
	K.ITLDNAYMEK.C	U	1		599.2959	1196.5772	1196.5747	2.14	0	1	9.2	1	3200
	R.NTGIICTIGPASR.S	U	1		680.3582	1358.7017	1358.6976	3.03	0	19	0.26	1	4231
	R.EAEAAIYHLQLFEELR.R	U	1		644.6703	1930.9890	1930.9788	5.29	0	23	0.098	1	7025
	R.TATESFASDPILYRPVAVALDTKGPEIR.T	U	1		755.1583	3016.6039	3016.5869	5.64	1	1	5.6	1	11113
P04004	Vitronectin OS=Homo sapiens OX=9606 GN=VTN PE=1 SV=1	55069	22	2(0)	2(0)	0.06	P04004_uniprot
	Peptide	Unique	Matches	Modification	Observed	Mr(expt)	Mr(calc)	ppm	Miss	Score	Expect	Rank	Query
	K.GSQYWR.F	U	1		398.6910	795.3674	795.3664	1.29	0	6	1.7	1	318
	K.LIRDVWGIEGPIDAAFTR.I	U	1		677.0395	2028.0966	2028.0793	8.57	1	22	0.07	1	7423
P0DPE3	Uncharacterized protein C12orf81 OS=Homo sapiens OX=9606 GN=C12orf81 PE=3 SV=1	33728	22	1(1)	1(1)	0.10	P0DPE3_uniprot
Q01892	Transcription factor Spi-B OS=Homo sapiens OX=9606 GN=SPIB PE=1 SV=1	29028	22	1(1)	1(1)		Q01892_uniprot
	Peptide	Unique	Matches	Modification	Observed	Mr(expt)	Mr(calc)	ppm	Miss	Score	Expect	Rank	Query
	R.LARALR.R	U	1		350.2364	698.4583	698.4551	4.64	1	22	0.022	1	3
P62280	40S ribosomal protein S11 OS=Homo sapiens OX=9606 GN=RPS11 PE=1 SV=3	18590	17	8(0)	6(0)	0.18	P62280_uniprot
	Peptide	Unique	Matches	Modification	Observed	Mr(expt)	Mr(calc)	ppm	Miss	Score	Expect	Rank	Query
	R.TIVIRR.D	U	1		379.2579	756.5012	756.4970	5.54	1	9	0.67	4	131
	R.VLLGETGK.E	U	1		408.7465	815.4784	815.4753	3.88	0	5	6	5	437
	R.ILSGVVTK.M	U	2		408.7648	815.5150	815.5117	4.16	0	12	0.32	1	439
	R.VLLGETGKEK.L	U	1		358.5453	1072.6142	1072.6128	1.32	1	13	0.93	1	2214
	K.CPFTGNVSIR.G	U	2		575.7898	1149.5650	1149.5601	4.30	0	17	0.34	1	2860
	K.EAIEGTYIDKK.C	U	1		633.8347	1265.6549	1265.6503	3.63	1	11	1.1	1	3669
Q9Y577	E3 ubiquitin-protein ligase TRIM17 OS=Homo sapiens OX=9606 GN=TRIM17 PE=1 SV=1	55467	17	1(1)	1(1)	0.06	Q9Y577_uniprot
	Peptide	Unique	Matches	Modification	Observed	Mr(expt)	Mr(calc)	ppm	Miss	Score	Expect	Rank	Query
	R.YLGSSPEGSGFCSK.D	U	1		738.3215	1474.6285	1474.6398	-7.69	0	17	0.054	1	5022
Q02413	Desmoglein-1 OS=Homo sapiens OX=9606 GN=DSG1 PE=1 SV=2	114702	16	2(0)	2(0)	0.03	Q02413_uniprot
	Peptide	Unique	Matches	Modification	Observed	Mr(expt)	Mr(calc)	ppm	Miss	Score	Expect	Rank	Query
	K.IHSDCAANQQVTYR.I	U	1		554.9287	1661.7643	1661.7580	3.79	0	16	0.21	1	5946
	R.DGSNVIVTERVIAPSSSLPTSLTIHHPR.E	U	1		597.5192	2982.5598	2982.5887	-9.69	1	2	7	5	11020
Q13823	Nucleolar GTP-binding protein 2 OS=Homo sapiens OX=9606 GN=GNL2 PE=1 SV=1	83831	16	3(0)	2(0)	0.04	Q13823_uniprot
	Peptide	Unique	Matches	Modification	Observed	Mr(expt)	Mr(calc)	ppm	Miss	Score	Expect	Rank	Query
	R.LNMYRQKER.R	U	2		619.3190	1236.6234	1236.6397	-13.17	2	12	1	1	3476
	K.SPEDHIGAVLERAKPEYISK.T	U	1		747.0524	2238.1353	2238.1644	-13.01	1	16	0.39	1	8387
