# Supplementary material for: Long noncoding RNA DIO3OS induces glycolytic-dominant metabolic reprogramming to promote aromatase inhibitor resistance in breast cancer
Source: Nat Commun. 2022 Nov 22;13:7160. doi: 10.1038/s41467-022-34702-x (PMC9684133; doi:10.1038/s41467-022-34702-x)
Supplement: Supplementary file 4 — Supplementary Data 2 [file 41467_2022_34702_MOESM4_ESM.xlsx]

## Sheet: total AS event
#AS_type	LTnc	LTlna1	LTlna2	PTBnc	PTBsi1	PTBsi2
XAE	2025	2115	2010	1998	1954	1932
XIR	5468	5762	5766	5654	5446	5378
TTS	22825	23386	23347	23644	23502	23475
XMIR	868	944	860	854	846	894
XMSKIP	2712	2780	2910	2890	2642	2700
IR	6908	7280	6998	7040	6908	6780
XSKIP	7864	7996	8034	8076	7486	7558
SKIP	33906	34738	35042	34466	33324	33100
AE	11952	12362	12495	12139	11692	11841
MIR	1560	1614	1530	1556	1544	1524
TSS	37449	38668	38345	38264	37766	37898
MSKIP	11600	11984	11910	11778	11004	10926

## Sheet: LTlna1 VS LTnc
Event ID	Event Type	Chrom	Event Start	Event End	Event Pattern	Strand	Ref Gene ID
0	AE	10	100193298	100193431	100193298-100193431	-	CHUK
2	AE	10	100193389	100193431	100193389-100193431	-	CHUK
23	AE	10	100980822	100980982	100980822-100980982	+	SEMA4G
24	AE	10	100980822	100980997	100980822-100980997	+	SEMA4G
35	AE	10	101036667	101036808	101036667-101036808	+	SFXN3
36	AE	10	101036723	101036808	101036723-101036808	+	SFXN3
39	AE	10	101064206	101064421	101064206-101064421	+	KAZALD1
40	AE	10	101064261	101064421	101064261-101064421	+	KAZALD1
41	AE	10	101064826	101064943	101064826-101064943	+	KAZALD1
42	AE	10	101064826	101066548	101064826-101066548	+	KAZALD1
57	AE	10	101812248	101813127	101812248-101813127	-	MGEA5
58	AE	10	101813030	101813127	101813030-101813127	-	MGEA5
62	AE	10	102159193	102159308	102159193-102159308	+	PPRC1,NOLC1
64	AE	10	102159193	102159338	102159193-102159338	+	PPRC1,NOLC1
76	AE	10	102726612	102726777	102726612-102726777	+	SFXN2,WBP1L
79	AE	10	102726612	102726797	102726612-102726797	+	SFXN2,WBP1L
81	AE	10	103100663	103100943	103100663-103100943	-	NT5C2
83	AE	10	103100752	103100943	103100752-103100943	-	NT5C2
87	AE	10	103399647	103399830	103399647-103399830	+	PDCD11
88	AE	10	103399734	103399830	103399734-103399830	+	PDCD11
110	AE	10	112433541	112434464	112433541-112434464	-	ZDHHC6
111	AE	10	112434297	112434464	112434297-112434464	-	ZDHHC6
120	AE	10	113721001	113721168	113721001-113721168	+	CASP7
121	AE	10	113721032	113721168	113721032-113721168	+	CASP7
152	AE	10	12179029	12179132	12179029-12179132	-	NUDT5
153	AE	10	12179083	12179132	12179083-12179132	-	NUDT5
159	AE	10	122216627	122216828	122216627-122216828	+	TACC2
160	AE	10	122216627	122216921	122216627-122216921	+	TACC2
161	AE	10	122836831	122836899	122836831-122836899	-	CUZD1,FAM24B
162	AE	10	122836831	122837048	122836831-122837048	-	CUZD1,FAM24B
163	AE	10	122850424	122850520	122850424-122850520	-	CUZD1,FAM24B
165	AE	10	122850424	122850550	122850424-122850550	-	CUZD1,FAM24B
186	AE	10	128101258	128101625	128101258-128101625	-	MKI67
187	AE	10	128101258	128101701	128101258-128101701	-	MKI67
195	AE	10	131940582	131940694	131940582-131940694	+	PPP2R2D,AL162274.1
197	AE	10	131940582	131940841	131940582-131940841	+	PPP2R2D,AL162274.1
199	AE	10	131943968	131944145	131943968-131944145	+	PPP2R2D,AL162274.1
201	AE	10	131944095	131944145	131944095-131944145	+	PPP2R2D,AL162274.1
212	AE	10	132404626	132409879	132404626-132409879	+	PWWP2B
217	AE	10	133299985	133300113	133299985-133300113	-	ADAM8,TUBGCP2,AL360181.2
221	AE	10	133299985	133300547	133299985-133300547	-	ADAM8,TUBGCP2,AL360181.2
225	AE	10	133357187	133357255	133357187-133357255	-	FUOM
226	AE	10	133357187	133357462	133357187-133357462	-	FUOM
229	AE	10	133399529	133399619	133399529-133399619	+	PAOX,MTG1
233	AE	10	133399529	133399653	133399529-133399653	+	PAOX,MTG1
236	AE	10	13499739	13500080	13499739-13500080	-	BEND7,Y_RNA
238	AE	10	13499778	13500080	13499778-13500080	-	BEND7,Y_RNA
249	AE	10	18585949	18586093	18585949-18586093	-	NSUN6
250	AE	10	18585949	18588672	18585949-18588672	-	NSUN6
257	AE	10	22317857	22317995	22317857-22317995	+	COMMD3,COMMD3-BMI1,BMI1
258	AE	10	22317884	22317995	22317884-22317995	+	COMMD3,COMMD3-BMI1,BMI1
294	AE	10	3143389	3143501	3143389-3143501	-	PITRM1
295	AE	10	3143389	3143731	3143389-3143731	-	PITRM1
303	AE	10	34337278	34337426	34337278-34337426	-	PARD3
307	AE	10	35178872	35178986	35178872-35178986	+	CREM
308	AE	10	35178889	35178986	35178889-35178986	+	CREM
315	AE	10	38361280	38362338	38361280-38362338	+	HSD17B7P2
316	AE	10	38362240	38362338	38362240-38362338	+	HSD17B7P2
319	AE	10	38435300	38435392	38435300-38435392	+	--
320	AE	10	38435300	38435512	38435300-38435512	+	--
323	AE	10	43567899	43568021	43567899-43568021	-	ZNF239
324	AE	10	43567899	43573677	43567899-43573677	-	ZNF239
325	AE	10	43570174	43573677	43570174-43573677	-	ZNF239
326	AE	10	43573637	43573677	43573637-43573677	-	ZNF239
343	AE	10	49970042	49970458	49970042-49970458	+	TIMM23B,LINC00843,AGAP6
345	AE	10	49970109	49970575	49970109-49970575	+	TIMM23B,LINC00843,AGAP6
352	AE	10	50126057	50127795	50126057-50127795	+	WASHC2A
393	AE	10	68517084	68517185	68517084-68517185	-	DNA2,SLC25A16
394	AE	10	68517084	68517265	68517084-68517265	-	DNA2,SLC25A16
396	AE	10	68742376	68742569	68742376-68742569	+	CCAR1,SNORD98,MIR1254-1,DDX21
398	AE	10	68742428	68742569	68742428-68742569	+	CCAR1,SNORD98,MIR1254-1,DDX21
399	AE	10	68884260	68884459	68884260-68884459	+	STOX1
400	AE	10	68884260	68886618	68884260-68886618	+	STOX1
413	AE	10	73126635	73126827	73126635-73126827	+	NUDT13
414	AE	10	73126673	73126827	73126673-73126827	+	NUDT13
421	AE	10	73251763	73252023	73251763-73252023	-	MRPS16
423	AE	10	73251763	73252037	73251763-73252037	-	MRPS16
432	AE	10	73770280	73770393	73770280-73770393	+	GLUD1P3,DUSP8P5,SEC24C,FUT11
433	AE	10	73770280	73770471	73770280-73770471	+	GLUD1P3,DUSP8P5,SEC24C,FUT11
448	AE	10	73802972	73803081	73802972-73803081	-	NDST2,CAMK2G
451	AE	10	73803009	73803081	73803009-73803081	-	NDST2,CAMK2G
453	AE	10	73819532	73819617	73819532-73819617	-	NDST2,CAMK2G
455	AE	10	73819532	73819645	73819532-73819645	-	NDST2,CAMK2G
457	AE	10	73825279	73825347	73825279-73825347	-	NDST2,CAMK2G
459	AE	10	73825321	73825347	73825321-73825347	-	NDST2,CAMK2G
469	AE	10	77854227	77854358	77854227-77854358	-	DLG5
470	AE	10	77854227	77854370	77854227-77854370	-	DLG5
473	AE	10	79307405	79307571	79307405-79307571	+	ZMIZ1
474	AE	10	79307405	79311184	79307405-79311184	+	ZMIZ1
475	AE	10	79808759	79808832	79808759-79808832	-	NUTM2B-AS1
476	AE	10	79808759	79808963	79808759-79808963	-	NUTM2B-AS1
477	AE	10	79808763	79808963	79808763-79808963	-	NUTM2B-AS1
518	AE	10	95897528	95897679	95897528-95897679	-	ENTPD1-AS1
519	AE	10	95897558	95897679	95897558-95897679	-	ENTPD1-AS1
540	AE	10	97470775	97470834	97470775-97470834	-	MMS19
541	AE	10	97470775	97470861	97470775-97470861	-	MMS19
542	AE	10	97476835	97476919	97476835-97476919	-	MMS19
543	AE	10	97476835	97476963	97476835-97476963	-	MMS19
550	AE	10	97744729	97744915	97744729-97744915	+	ZFYVE27
551	AE	10	97744729	97748364	97744729-97748364	+	ZFYVE27
611	AE	1	108259562	108262790	108259562-108262790	-	NBPF4
616	AE	1	108261531	108262790	108261531-108262790	-	NBPF4
645	AE	1	109487518	109487804	109487518-109487804	+	ATXN7L2
646	AE	1	109487614	109487804	109487614-109487804	+	ATXN7L2
649	AE	1	109490922	109491717	109490922-109491717	+	ATXN7L2
650	AE	1	109490922	109492104	109490922-109492104	+	ATXN7L2
684	AE	1	11023263	11023329	11023263-11023329	+	TARDBP,AL109811.3
687	AE	11	102377496	102377750	102377496-102377750	+	BIRC2
688	AE	11	102377679	102377750	102377679-102377750	+	BIRC2
709	AE	11	10805907	10806010	10805907-10806010	-	EIF4G2,SNORD97
710	AE	11	10805907	10806047	10805907-10806047	-	EIF4G2,SNORD97
717	AE	1	111139501	111139666	111139501-111139666	-	DRAM2
718	AE	1	111139501	111139711	111139501-111139711	-	DRAM2
719	AE	1	111139588	111139711	111139588-111139711	-	DRAM2
725	AE	1	111197706	111197989	111197706-111197989	-	DENND2D
727	AE	1	111197920	111197989	111197920-111197989	-	DENND2D
746	AE	1	111442025	111442093	111442025-111442093	-	OVGP1,WDR77
749	AE	1	111442025	111442129	111442025-111442129	-	OVGP1,WDR77
761	AE	11	116785079	116785146	116785079-116785146	-	BUD13,ZPR1
762	AE	11	116785099	116785146	116785099-116785146	-	BUD13,ZPR1
783	AE	11	117295319	117295347	117295319-117295347	-	BACE1,AP000892.2
785	AE	11	117381641	117381868	117381641-117381868	+	CEP164
786	AE	11	117381701	117381868	117381701-117381868	+	CEP164
789	AE	11	117411298	117411917	117411298-117411917	+	CEP164
790	AE	11	117411795	117411917	117411795-117411917	+	CEP164
791	AE	11	118098985	118099034	118098985-118099034	+	TMPRSS4
792	AE	11	118098985	118099098	118098985-118099098	+	TMPRSS4
797	AE	11	118262438	118262648	118262438-118262648	-	MPZL2
798	AE	11	118262502	118262648	118262502-118262648	-	MPZL2
799	AE	11	118372507	118372666	118372507-118372666	+	UBE4A
801	AE	11	118372507	118372687	118372507-118372687	+	UBE4A
805	AE	11	118406937	118406976	118406937-118406976	+	ATP5L
807	AE	11	118406937	118407097	118406937-118407097	+	ATP5L
818	AE	11	118532150	118532461	118532150-118532461	+	TTC36,TMEM25
822	AE	11	118532410	118532461	118532410-118532461	+	TTC36,TMEM25
833	AE	11	118999011	118999109	118999011-118999109	+	CCDC84
834	AE	11	118999011	119001825	118999011-119001825	+	CCDC84
845	AE	11	119014214	119015083	119014214-119015083	+	CCDC84
846	AE	11	119014994	119015083	119014994-119015083	+	CCDC84
854	AE	11	119019143	119019188	119019143-119019188	+	TRAPPC4,MIR3656,HMBS
856	AE	11	119019143	119019317	119019143-119019317	+	TRAPPC4,MIR3656,HMBS
858	AE	11	119019143	119019424	119019143-119019424	+	TRAPPC4,MIR3656,HMBS
862	AE	11	119026571	119026688	119026571-119026688	-	SLC37A4
870	AE	11	119030232	119030735	119030232-119030735	-	SLC37A4
871	AE	11	119030548	119030735	119030548-119030735	-	SLC37A4
882	AE	11	119088635	119088707	119088635-119088707	+	TRAPPC4,MIR3656,HMBS
884	AE	11	119088635	119088848	119088635-119088848	+	TRAPPC4,MIR3656,HMBS
889	AE	11	119089683	119089760	119089683-119089760	+	TRAPPC4,MIR3656,HMBS
891	AE	11	119089683	119089775	119089683-119089775	+	TRAPPC4,MIR3656,HMBS
914	AE	11	120225661	120225795	120225661-120225795	+	OAF
915	AE	11	120225745	120225795	120225745-120225795	+	OAF
930	AE	11	123740117	123740189	123740117-123740189	-	ZNF202
932	AE	11	123740117	123740232	123740117-123740232	-	ZNF202
939	AE	11	1246111	1246275	1246111-1246275	-	AC061979.1
940	AE	11	1246111	1246362	1246111-1246362	-	AC061979.1
942	AE	11	124626473	124627050	124626473-124627050	+	TBRG1
961	AE	11	124774719	124774818	124774719-124774818	-	MSANTD2,AP000866.6
964	AE	11	124774719	124774974	124774719-124774974	-	MSANTD2,AP000866.6
966	AE	11	124774719	124779139	124774719-124779139	-	MSANTD2,AP000866.6
972	AE	11	125102132	125102302	125102132-125102302	-	TMEM218
976	AE	11	125102637	125102809	125102637-125102809	-	TMEM218
983	AE	11	125626749	125626820	125626749-125626820	+	CHEK1
984	AE	11	125626749	125626833	125626749-125626833	+	CHEK1
987	AE	1	11259248	11259423	11259248-11259423	-	MTOR
988	AE	1	11259248	11259450	11259248-11259450	-	MTOR
1008	AE	11	126406473	126406545	126406473-126406545	+	ST3GAL4
1010	AE	11	126406473	126406557	126406473-126406557	+	ST3GAL4
1012	AE	11	126407234	126407349	126407234-126407349	+	ST3GAL4
1014	AE	11	126407252	126407349	126407252-126407349	+	ST3GAL4
1016	AE	11	126413397	126413648	126413397-126413648	+	ST3GAL4
1018	AE	11	126413505	126413648	126413505-126413648	+	ST3GAL4
1024	AE	1	112705053	112705168	112705053-112705168	-	RHOC,AL603832.3,PPM1J
1026	AE	1	112705100	112705123	112705100-112705123	-	RHOC,AL603832.3,PPM1J
1028	AE	1	112705100	112705168	112705100-112705168	-	RHOC,AL603832.3,PPM1J
1030	AE	1	112705100	112705201	112705100-112705201	-	RHOC,AL603832.3,PPM1J
1032	AE	1	112705100	112706252	112705100-112706252	-	RHOC,AL603832.3,PPM1J
1040	AE	11	129912085	129912225	129912085-129912225	-	PRDM10
1041	AE	11	129912124	129912225	129912124-129912225	-	PRDM10
1042	AE	11	129947145	129947292	129947145-129947292	-	PRDM10
1043	AE	11	129947145	129947370	129947145-129947370	-	PRDM10
1067	AE	11	13378322	13378445	13378322-13378445	+	ARNTL
1068	AE	11	13378337	13378445	13378337-13378445	+	ARNTL
1078	AE	11	134890	134947	134890-134947	-	LINC01001,BET1L
1079	AE	11	134890	135374	134890-135374	-	LINC01001,BET1L
1106	AE	11	14494532	14494727	14494532-14494727	-	COPB1,AC018523.2,PSMA1
1108	AE	11	14494573	14494727	14494573-14494727	-	COPB1,AC018523.2,PSMA1
1109	AE	11	14513817	14514491	14513817-14514491	-	COPB1,AC018523.2,PSMA1
1110	AE	11	14514390	14514491	14514390-14514491	-	COPB1,AC018523.2,PSMA1
1138	AE	1	11658267	11658393	11658267-11658393	+	FBXO44
1140	AE	1	11661130	11661308	11661130-11661308	+	FBXO44
1141	AE	1	11661130	11662276	11661130-11662276	+	FBXO44
1167	AE	11	1753803	1753880	1753803-1753880	-	IFITM10,AC068580.4,CTSD
1171	AE	11	1753803	1753901	1753803-1753901	-	IFITM10,AC068580.4,CTSD
1175	AE	11	1753994	1754138	1753994-1754138	-	IFITM10,AC068580.4,CTSD
1179	AE	11	1753994	1754255	1753994-1754255	-	IFITM10,AC068580.4,CTSD
1183	AE	11	1754906	1755028	1754906-1755028	-	IFITM10,AC068580.4,CTSD
1187	AE	11	1754924	1755028	1754924-1755028	-	IFITM10,AC068580.4,CTSD
1191	AE	11	1761309	1761468	1761309-1761468	-	IFITM10,AC068580.4,CTSD
1195	AE	11	1761330	1761468	1761330-1761468	-	IFITM10,AC068580.4,CTSD
1199	AE	11	18083535	18083709	18083535-18083709	-	SAAL1
1200	AE	11	18083535	18083728	18083535-18083728	-	SAAL1
1201	AE	11	18083535	18083731	18083535-18083731	-	SAAL1
1213	AE	1	11827089	11827221	11827089-11827221	+	CLCN6,NPPA-AS1,NPPA-AS1_1,NPPA-AS1_2,NPPA-AS1_3
1216	AE	1	11827115	11827221	11827115-11827221	+	CLCN6,NPPA-AS1,NPPA-AS1_1,NPPA-AS1_2,NPPA-AS1_3
1235	AE	1	119721256	119721321	119721256-119721321	+	PHGDH
1252	AE	11	209259	209318	209259-209318	+	RIC8A,MIR6743
1256	AE	1	120952439	120952785	120952439-120952785	+	LINC00623,SRGAP2C
1257	AE	1	120952439	120952904	120952439-120952904	+	LINC00623,SRGAP2C
1293	AE	1	1267733	1267992	1267733-1267992	-	UBE2J2,SSU72
1299	AE	1	1267862	1267992	1267862-1267992	-	UBE2J2,SSU72
1312	AE	1	1295736	1295938	1295736-1295938	-	ACAP3,MIR6726
1313	AE	1	1295782	1295938	1295782-1295938	-	ACAP3,MIR6726
1315	AE	11	2972102	2972243	2972102-2972243	-	NAP1L4,SNORA54
1317	AE	11	2972102	2972279	2972102-2972279	-	NAP1L4,SNORA54
1318	AE	1	1298303	1298421	1298303-1298421	-	ACAP3,MIR6726
1319	AE	1	1298370	1298421	1298370-1298421	-	ACAP3,MIR6726
1320	AE	11	3001962	3002053	3001962-3002053	-	CARS
1323	AE	11	3001970	3002053	3001970-3002053	-	CARS
1325	AE	11	3001970	3002174	3001970-3002174	-	CARS
1327	AE	11	3001970	3002600	3001970-3002600	-	CARS
1331	AE	11	3040896	3040984	3040896-3040984	-	CARS
1333	AE	11	3040896	3041031	3040896-3041031	-	CARS
1335	AE	11	3042165	3042256	3042165-3042256	-	CARS
1336	AE	11	3042165	3042330	3042165-3042330	-	CARS
1344	AE	1	1313732	1313921	1313732-1313921	-	INTS11,MIR6727
1347	AE	1	1313732	1314365	1313732-1314365	-	INTS11,MIR6727
1349	AE	11	313997	314356	313997-314356	+	IFITM2,IFITM1,AC136475.1
1353	AE	11	314164	314356	314164-314356	+	IFITM2,IFITM1,AC136475.1
1362	AE	1	1315520	1315552	1315520-1315552	-	INTS11,MIR6727
1364	AE	1	1315520	1315618	1315520-1315618	-	INTS11,MIR6727
1365	AE	1	1319078	1319524	1319078-1319524	-	INTS11,MIR6727
1367	AE	1	1319296	1319433	1319296-1319433	-	INTS11,MIR6727
1369	AE	1	1319296	1319524	1319296-1319524	-	INTS11,MIR6727
1374	AE	1	1322892	1323287	1322892-1323287	-	INTS11,MIR6727
1376	AE	1	1323147	1323287	1323147-1323287	-	INTS11,MIR6727
1378	AE	1	1323181	1323287	1323181-1323287	-	INTS11,MIR6727
1382	AE	11	32588594	32588732	32588594-32588732	+	EIF3M
1383	AE	11	32588594	32589135	32588594-32589135	+	EIF3M
1391	AE	11	3370943	3371070	3370943-3371070	-	ZNF195
1392	AE	11	3370975	3371070	3370975-3371070	-	ZNF195
1393	AE	11	3373577	3373656	3373577-3373656	-	ZNF195
1394	AE	11	3373577	3373675	3373577-3373675	-	ZNF195
1395	AE	11	33753111	33754500	33753111-33754500	-	FBXO3
1396	AE	11	33754455	33754500	33754455-33754500	-	FBXO3
1419	AE	11	3702463	3702892	3702463-3702892	-	NUP98
1420	AE	11	3702772	3702892	3702772-3702892	-	NUP98
1463	AE	1	1399981	1400303	1399981-1400303	+	AL391244.1
1464	AE	1	1400158	1400303	1400158-1400303	+	AL391244.1
1466	AE	11	406349	406538	406349-406538	-	SIGIRR,ANO9
1467	AE	11	406349	406993	406349-406993	-	SIGIRR,ANO9
1469	AE	11	407425	407534	407425-407534	-	SIGIRR,ANO9
1471	AE	11	407425	407568	407425-407568	-	SIGIRR,ANO9
1473	AE	11	407817	407957	407817-407957	-	SIGIRR,ANO9
1475	AE	11	407852	407957	407852-407957	-	SIGIRR,ANO9
1487	AE	11	429474	429652	429474-429652	-	SIGIRR,ANO9
1490	AE	11	429570	429652	429570-429652	-	SIGIRR,ANO9
1494	AE	11	44067628	44067778	44067628-44067778	+	ACCS
1495	AE	11	44067628	44067915	44067628-44067915	+	ACCS
1497	AE	11	44073447	44073517	44073447-44073517	+	ACCS
1498	AE	11	44073447	44073535	44073447-44073535	+	ACCS
1504	AE	1	144450772	144452149	144450772-144452149	-	NBPF15
1535	AE	1	145922099	145925927	145922099-145925927	-	PEX11B,RBM8A
1536	AE	1	145923228	145925927	145923228-145925927	-	PEX11B,RBM8A
1564	AE	11	46366244	46366526	46366244-46366526	+	DGKZ,MIR4688,MDK
1566	AE	11	46366244	46366984	46366244-46366984	+	DGKZ,MIR4688,MDK
1568	AE	11	46378894	46379111	46378894-46379111	+	DGKZ,MIR4688,MDK
1570	AE	11	46378991	46379111	46378991-46379111	+	DGKZ,MIR4688,MDK
1572	AE	11	46379454	46379568	46379454-46379568	+	DGKZ,MIR4688,MDK
1574	AE	11	46379469	46379568	46379469-46379568	+	DGKZ,MIR4688,MDK
1577	AE	11	46382587	46382748	46382587-46382748	+	DGKZ,MIR4688,MDK
1579	AE	11	46382664	46382748	46382664-46382748	+	DGKZ,MIR4688,MDK
1588	AE	11	46621042	46621157	46621042-46621157	+	ATG13
1589	AE	11	46621060	46621157	46621060-46621157	+	ATG13
1609	AE	11	47167909	47168043	47167909-47168043	-	ARFGAP2,PACSIN3
1613	AE	11	47167976	47168043	47167976-47168043	-	ARFGAP2,PACSIN3
1617	AE	11	47173759	47173840	47173759-47173840	-	ARFGAP2,PACSIN3
1621	AE	11	47173759	47173882	47173759-47173882	-	ARFGAP2,PACSIN3
1625	AE	11	47173759	47173915	47173759-47173915	-	ARFGAP2,PACSIN3
1629	AE	11	47175182	47175313	47175182-47175313	-	ARFGAP2,PACSIN3
1632	AE	11	47175182	47175413	47175182-47175413	-	ARFGAP2,PACSIN3
1634	AE	11	47175851	47175923	47175851-47175923	-	ARFGAP2,PACSIN3
1636	AE	11	47175872	47175923	47175872-47175923	-	ARFGAP2,PACSIN3
1639	AE	11	47182674	47182764	47182674-47182764	-	ARFGAP2,PACSIN3
1643	AE	11	47182674	47182809	47182674-47182809	-	ARFGAP2,PACSIN3
1645	AE	11	47184301	47184497	47184301-47184497	-	ARFGAP2,PACSIN3
1646	AE	11	47184320	47184497	47184320-47184497	-	ARFGAP2,PACSIN3
1655	AE	11	47245305	47245394	47245305-47245394	-	ACP2
1657	AE	11	47245305	47245427	47245305-47245427	-	ACP2
1661	AE	1	147254870	147254976	147254870-147254976	+	CHD1L
1662	AE	1	147254898	147254976	147254898-147254976	+	CHD1L
1691	AE	11	47580525	47580603	47580525-47580603	+	NDUFS3
1695	AE	11	47580525	47580622	47580525-47580622	+	NDUFS3
1703	AE	11	47732117	47732670	47732117-47732670	-	FNBP4,Y_RNA
1704	AE	11	47732537	47732670	47732537-47732670	-	FNBP4,Y_RNA
1705	AE	1	1477751	1478745	1477751-1478745	+	ATAD3B,ATAD3A
1709	AE	1	1478644	1478745	1478644-1478745	+	ATAD3B,ATAD3A
1711	AE	1	147943977	147944098	147943977-147944098	+	GPR89B
1713	AE	1	147943997	147944098	147943997-147944098	+	GPR89B
1715	AE	1	147968358	147968963	147968358-147968963	+	GPR89B
1717	AE	1	147968875	147968963	147968875-147968963	+	GPR89B
1719	AE	1	147968895	147968963	147968895-147968963	+	GPR89B
1725	AE	1	148435146	148435232	148435146-148435232	-	LINC01138
1726	AE	1	148435146	148435354	148435146-148435354	-	LINC01138
1734	AE	1	148866414	148866505	148866414-148866505	+	PDE4DIP
1735	AE	1	148866414	148866532	148866414-148866532	+	PDE4DIP
1752	AE	1	149646599	149646945	149646599-149646945	+	AC245297.3,LINC00869
1754	AE	1	149646599	149647064	149646599-149647064	+	AC245297.3,LINC00869
1816	AE	1	150344376	150344547	150344376-150344547	+	PRPF3,RPRD2
1819	AE	1	150344434	150344547	150344434-150344547	+	PRPF3,RPRD2
1827	AE	1	150627312	150627592	150627312-150627592	-	ENSA,U4
1830	AE	1	150627398	150627592	150627398-150627592	-	ENSA,U4
1833	AE	1	150627467	150627592	150627467-150627592	-	ENSA,U4
1842	AE	1	150852762	150852806	150852762-150852806	-	CTSK,ARNT
1844	AE	1	150852762	150852840	150852762-150852840	-	CTSK,ARNT
1887	AE	1	151315573	151315672	151315573-151315672	-	PI4KB
1889	AE	1	151315573	151316509	151315573-151316509	-	PI4KB
1903	AE	1	151411625	151411771	151411625-151411771	-	POGZ
1904	AE	1	151411625	151411798	151411625-151411798	-	POGZ
1907	AE	1	151715619	151715981	151715619-151715981	-	CELF3
1908	AE	1	151715876	151715981	151715876-151715981	-	CELF3
1910	AE	1	151761962	151762010	151761962-151762010	-	MRPL9
1911	AE	1	151761962	151762025	151761962-151762025	-	MRPL9
1925	AE	1	151889983	151895194	151889983-151895194	-	THEM4
1926	AE	1	151895008	151895194	151895008-151895194	-	THEM4
1927	AE	1	151895053	151895194	151895053-151895194	-	THEM4
1931	AE	1	153615829	153615936	153615829-153615936	-	S100A14,S100A13,AL162258.1
1933	AE	1	153615868	153615936	153615868-153615936	-	S100A14,S100A13,AL162258.1
1956	AE	1	153952571	153952635	153952571-153952635	-	CRTC2,SLC39A1,MIR6737,JTB
1958	AE	1	153952571	153952650	153952571-153952650	-	CRTC2,SLC39A1,MIR6737,JTB
1959	AE	1	153968522	153968639	153968522-153968639	+	AL358472.4,AL358472.3,CREB3L4
1961	AE	1	153968522	153968699	153968522-153968699	+	AL358472.4,AL358472.3,CREB3L4
1963	AE	1	153976693	153976922	153976693-153976922	-	CRTC2,SLC39A1,MIR6737,JTB
1965	AE	1	153976693	153977013	153976693-153977013	-	CRTC2,SLC39A1,MIR6737,JTB
2000	AE	1	154948133	154948366	154948133-154948366	-	PMVK,PBXIP1,PYGO2
2005	AE	1	154948226	154948366	154948226-154948366	-	PMVK,PBXIP1,PYGO2
2010	AE	1	154951471	154951535	154951471-154951535	-	PMVK,PBXIP1,PYGO2
2015	AE	1	154951471	154951921	154951471-154951921	-	PMVK,PBXIP1,PYGO2
2033	AE	1	155055702	155055852	155055702-155055852	+	ADAM15
2036	AE	1	155055787	155055852	155055787-155055852	+	ADAM15
2039	AE	1	155055790	155055852	155055790-155055852	+	ADAM15
2048	AE	1	155061904	155062369	155061904-155062369	+	ADAM15
2049	AE	1	155062245	155062369	155062245-155062369	+	ADAM15
2058	AE	1	155136299	155136376	155136299-155136376	+	EFNA4,AL691442.1,EFNA3,SLC50A1
2060	AE	1	155136299	155136396	155136299-155136396	+	EFNA4,AL691442.1,EFNA3,SLC50A1
2062	AE	1	155137561	155137722	155137561-155137722	+	EFNA4,AL691442.1,EFNA3,SLC50A1
2064	AE	1	155137579	155137722	155137579-155137722	+	EFNA4,AL691442.1,EFNA3,SLC50A1
2067	AE	1	155169791	155169857	155169791-155169857	-	KRTCAP2,AL713999.1,MUC1
2069	AE	1	155169791	155172489	155169791-155172489	-	KRTCAP2,AL713999.1,MUC1
2072	AE	1	155187455	155187544	155187455-155187544	-	KRTCAP2,AL713999.1,MUC1
2074	AE	1	155187455	155187576	155187455-155187576	-	KRTCAP2,AL713999.1,MUC1
2077	AE	1	155188163	155188231	155188163-155188231	-	KRTCAP2,AL713999.1,MUC1
2079	AE	1	155188163	155188285	155188163-155188285	-	KRTCAP2,AL713999.1,MUC1
2081	AE	1	155191908	155192283	155191908-155192283	-	KRTCAP2,AL713999.1,MUC1
2083	AE	1	155191908	155192310	155191908-155192310	-	KRTCAP2,AL713999.1,MUC1
2085	AE	1	155192183	155192283	155192183-155192283	-	KRTCAP2,AL713999.1,MUC1
2087	AE	1	155192183	155192310	155192183-155192310	-	KRTCAP2,AL713999.1,MUC1
2115	AE	1	155257285	155257386	155257285-155257386	-	SCAMP3,CLK2
2117	AE	1	155257298	155257386	155257298-155257386	-	SCAMP3,CLK2
2120	AE	1	155258791	155258892	155258791-155258892	-	SCAMP3,CLK2
2122	AE	1	155258826	155258892	155258826-155258892	-	SCAMP3,CLK2
2124	AE	1	155258826	155258954	155258826-155258954	-	SCAMP3,CLK2
2156	AE	1	155610394	155610560	155610394-155610560	+	MSTO1,MSTO2P
2158	AE	1	155610425	155610560	155610425-155610560	+	MSTO1,MSTO2P
2160	AE	1	155611216	155611241	155611216-155611241	+	MSTO1,MSTO2P
2162	AE	1	155611216	155611291	155611216-155611291	+	MSTO1,MSTO2P
2164	AE	1	155611216	155611355	155611216-155611355	+	MSTO1,MSTO2P
2166	AE	1	155611216	155611603	155611216-155611603	+	MSTO1,MSTO2P
2172	AE	1	155611689	155611827	155611689-155611827	+	MSTO1,MSTO2P
2174	AE	1	155611689	155611852	155611689-155611852	+	MSTO1,MSTO2P
2176	AE	1	155611921	155612100	155611921-155612100	+	MSTO1,MSTO2P
2178	AE	1	155611983	155612100	155611983-155612100	+	MSTO1,MSTO2P
2180	AE	1	155612806	155612975	155612806-155612975	+	MSTO1,MSTO2P
2182	AE	1	155612844	155612975	155612844-155612975	+	MSTO1,MSTO2P
2184	AE	1	155613425	155613566	155613425-155613566	+	MSTO1,MSTO2P
2186	AE	1	155613462	155613566	155613462-155613566	+	MSTO1,MSTO2P
2188	AE	1	155613657	155613733	155613657-155613733	+	MSTO1,MSTO2P
2190	AE	1	155613657	155613766	155613657-155613766	+	MSTO1,MSTO2P
2193	AE	1	15566082	15566410	15566082-15566410	+	DNAJC16
2196	AE	1	155672272	155672731	155672272-155672731	-	ASH1L,MIR555,YY1AP1,GON4L
2207	AE	1	155746796	155746871	155746796-155746871	+	MSTO1,MSTO2P
2209	AE	1	155746796	155746935	155746796-155746935	+	MSTO1,MSTO2P
2210	AE	1	155748014	155748531	155748014-155748531	+	MSTO1,MSTO2P
2211	AE	1	155748400	155748531	155748400-155748531	+	MSTO1,MSTO2P
2234	AE	1	156012385	156012565	156012385-156012565	-	SSR2
2235	AE	1	156012395	156012565	156012395-156012565	-	SSR2
2264	AE	1	156244690	156244789	156244690-156244789	-	PAQR6,SMG5,GLMP
2268	AE	1	156244761	156244911	156244761-156244911	-	PAQR6,SMG5,GLMP
2274	AE	1	156266507	156266678	156266507-156266678	-	PAQR6,SMG5,GLMP
2276	AE	1	156266541	156266678	156266541-156266678	-	PAQR6,SMG5,GLMP
2283	AE	1	156293320	156293429	156293320-156293429	-	PAQR6,SMG5,GLMP
2285	AE	1	156293320	156293576	156293320-156293576	-	PAQR6,SMG5,GLMP
2292	AE	1	156384414	156384600	156384414-156384600	+	RHBG
2293	AE	1	156384527	156384600	156384527-156384600	+	RHBG
2299	AE	1	156596081	156596131	156596081-156596131	-	GPATCH4
2300	AE	1	156596081	156596248	156596081-156596248	-	GPATCH4
2301	AE	1	156597800	156597885	156597800-156597885	-	GPATCH4
2302	AE	1	156597800	156597922	156597800-156597922	-	GPATCH4
2319	AE	11	5697248	5698545	5697248-5698545	+	TRIM22
2320	AE	11	5698315	5698545	5698315-5698545	+	TRIM22
2323	AE	11	57501152	57501329	57501152-57501329	-	SLC43A1
2324	AE	11	57501152	57501374	57501152-57501374	-	SLC43A1
2325	AE	11	57530119	57530234	57530119-57530234	-	RN7SL605P,TIMM10
2328	AE	11	57530119	57530293	57530119-57530293	-	RN7SL605P,TIMM10
2338	AE	11	57737786	57738026	57737786-57738026	+	TMX2,SELENOH,CTNND1
2340	AE	11	57737836	57738026	57737836-57738026	+	TMX2,SELENOH,CTNND1
2342	AE	11	57737913	57738026	57737913-57738026	+	TMX2,SELENOH,CTNND1
2344	AE	11	57742117	57742227	57742117-57742227	+	TMX2,SELENOH,CTNND1
2346	AE	11	57742117	57742247	57742117-57742247	+	TMX2,SELENOH,CTNND1
2348	AE	11	57791385	57791673	57791385-57791673	+	TMX2,SELENOH,CTNND1
2350	AE	11	57791492	57791673	57791492-57791673	+	TMX2,SELENOH,CTNND1
2352	AE	11	57791494	57791673	57791494-57791673	+	TMX2,SELENOH,CTNND1
2353	AE	11	58554825	58554940	58554825-58554940	-	LPXN
2354	AE	11	58554841	58554940	58554841-58554940	-	LPXN
2357	AE	11	59143083	59143304	59143083-59143304	+	FAM111A
2359	AE	11	59143083	59144896	59143083-59144896	+	FAM111A
2361	AE	11	59143497	59143695	59143497-59143695	+	FAM111A
2363	AE	11	59143497	59144896	59143497-59144896	+	FAM111A
2365	AE	11	59143497	59145856	59143497-59145856	+	FAM111A
2367	AE	11	59145827	59145856	59145827-59145856	+	FAM111A
2369	AE	11	59145827	59148953	59145827-59148953	+	FAM111A
2370	AE	11	59148704	59148953	59148704-59148953	+	FAM111A
2372	AE	11	59148797	59148953	59148797-59148953	+	FAM111A
2374	AE	11	59148836	59148953	59148836-59148953	+	FAM111A
2396	AE	1	160261285	160261325	160261285-160261325	-	DCAF8,PEX19
2399	AE	1	160261285	160261358	160261285-160261358	-	DCAF8,PEX19
2411	AE	1	160343704	160343802	160343704-160343802	+	NCSTN,NHLH1
2413	AE	1	160343704	160343888	160343704-160343888	+	NCSTN,NHLH1
2415	AE	1	160351222	160351372	160351222-160351372	+	NCSTN,NHLH1
2417	AE	1	160351288	160351372	160351288-160351372	+	NCSTN,NHLH1
2419	AE	1	160352054	160352206	160352054-160352206	+	NCSTN,NHLH1
2421	AE	1	160352126	160352206	160352126-160352206	+	NCSTN,NHLH1
2452	AE	1	161123075	161123174	161123075-161123174	-	DEDD
2454	AE	1	161124138	161124210	161124138-161124210	-	DEDD
2455	AE	1	161124138	161124526	161124138-161124526	-	DEDD
2474	AE	1	161226355	161226604	161226355-161226604	+	TOMM40L,MIR5187
2476	AE	1	161226476	161226604	161226476-161226604	+	TOMM40L,MIR5187
2479	AE	11	61336204	61336371	61336204-61336371	+	TKFC,AP003108.3
2480	AE	11	61336204	61336390	61336204-61336390	+	TKFC,AP003108.3
2482	AE	11	61350991	61351132	61350991-61351132	-	DDB1,CYB561A3
2484	AE	11	61350991	61351147	61350991-61351147	-	DDB1,CYB561A3
2486	AE	11	61352956	61353139	61352956-61353139	-	DDB1,CYB561A3
2488	AE	11	61352985	61353139	61352985-61353139	-	DDB1,CYB561A3
2490	AE	11	61353784	61353823	61353784-61353823	-	DDB1,CYB561A3
2492	AE	11	61353784	61353992	61353784-61353992	-	DDB1,CYB561A3
2493	AE	11	613785	613865	613785-613865	-	IRF7
2494	AE	11	613785	614037	613785-614037	-	IRF7
2522	AE	11	61438245	61438342	61438245-61438342	+	AP003108.2,SDHAF2,PPP1R32
2526	AE	11	61438295	61438342	61438295-61438342	+	AP003108.2,SDHAF2,PPP1R32
2536	AE	1	161751655	161751781	161751655-161751781	+	FCRLB,DUSP12
2539	AE	1	161751668	161751781	161751668-161751781	+	FCRLB,DUSP12
2540	AE	11	61789716	61789921	61789716-61789921	-	TMEM258,MIR611
2541	AE	11	61789785	61789921	61789785-61789921	-	TMEM258,MIR611
2567	AE	1	162300633	162300706	162300633-162300706	+	NOS1AP,C1orf226
2570	AE	1	162300648	162300706	162300648-162300706	+	NOS1AP,C1orf226
2574	AE	11	62337994	62338167	62337994-62338167	+	ASRGL1
2584	AE	1	1625558	1625653	1625558-1625653	+	MIB2
2590	AE	11	62602759	62602779	62602759-62602779	-	MTA2,EML3,B3GAT3
2592	AE	11	62602759	62602889	62602759-62602889	-	MTA2,EML3,B3GAT3
2597	AE	1	1626367	1626754	1626367-1626754	+	MIB2
2613	AE	11	62775650	62775930	62775650-62775930	+	TAF6L,TMEM179B,MIR6748
2614	AE	11	62775771	62775930	62775771-62775930	+	TAF6L,TMEM179B,MIR6748
2620	AE	11	62794258	62794398	62794258-62794398	-	AP001160.2,TMEM223,NXF1,MIR6514,STX5,AP001160.4
2625	AE	11	62794258	62794440	62794258-62794440	-	AP001160.2,TMEM223,NXF1,MIR6514,STX5,AP001160.4
2629	AE	1	162797802	162797916	162797802-162797916	+	HSD17B7
2630	AE	1	162797802	162798935	162797802-162798935	+	HSD17B7
2632	AE	11	62825025	62825117	62825025-62825117	-	AP001160.2,TMEM223,NXF1,MIR6514,STX5,AP001160.4
2637	AE	11	62825036	62825117	62825036-62825117	-	AP001160.2,TMEM223,NXF1,MIR6514,STX5,AP001160.4
2642	AE	11	62831019	62831110	62831019-62831110	-	AP001160.2,TMEM223,NXF1,MIR6514,STX5,AP001160.4
2647	AE	11	62831019	62831262	62831019-62831262	-	AP001160.2,TMEM223,NXF1,MIR6514,STX5,AP001160.4
2668	AE	11	62854888	62855216	62854888-62855216	-	SNHG1,SNORD22,SNORD30,SNORD28,SNORD27,SNORD26,SNORD25
2669	AE	11	62855133	62855216	62855133-62855216	-	SNHG1,SNORD22,SNORD30,SNORD28,SNORD27,SNORD26,SNORD25
2670	AE	11	62882505	62882618	62882505-62882618	+	SLC3A2
2671	AE	11	62882530	62882618	62882530-62882618	+	SLC3A2
2676	AE	1	163326032	163326174	163326032-163326174	+	NUF2
2677	AE	1	163326075	163326174	163326075-163326174	+	NUF2
2678	AE	11	63598061	63598113	63598061-63598113	-	PLA2G16
2679	AE	11	63598061	63598163	63598061-63598163	-	PLA2G16
2688	AE	11	63946725	63947003	63946725-63947003	+	NAA40
2689	AE	11	63946951	63947003	63946951-63947003	+	NAA40
2690	AE	11	63952659	63952839	63952659-63952839	+	NAA40
2691	AE	11	63952756	63952839	63952756-63952839	+	NAA40
2692	AE	11	63988627	63988752	63988627-63988752	+	COX8A,AP000721.1,OTUB1
2695	AE	11	63988654	63988752	63988654-63988752	+	COX8A,AP000721.1,OTUB1
2709	AE	11	64232394	64232614	64232394-64232614	+	NUDT22,DNAJC4
2712	AE	11	64232430	64232614	64232430-64232614	+	NUDT22,DNAJC4
2715	AE	11	64232510	64232614	64232510-64232614	+	NUDT22,DNAJC4
2735	AE	11	64286510	64286881	64286510-64286881	+	GPR137,KCNK4,CATSPERZ
2738	AE	11	64286657	64286881	64286657-64286881	+	GPR137,KCNK4,CATSPERZ
2743	AE	11	64288065	64288468	64288065-64288468	+	GPR137,KCNK4,CATSPERZ
2744	AE	11	64288340	64288468	64288340-64288468	+	GPR137,KCNK4,CATSPERZ
2761	AE	11	6456297	6457029	6456297-6457029	-	HPX,TRIM3
2762	AE	11	6456576	6457029	6456576-6457029	-	HPX,TRIM3
2765	AE	11	64767192	64767246	64767192-64767246	-	PYGM,SF1
2767	AE	11	64767192	64767251	64767192-64767251	-	PYGM,SF1
2769	AE	11	64767192	64767275	64767192-64767275	-	PYGM,SF1
2789	AE	11	64802563	64802627	64802563-64802627	-	MAP4K2
2815	AE	11	65032168	65032203	65032168-65032203	+	SNX15
2817	AE	11	65032168	65032271	65032168-65032271	+	SNX15
2819	AE	11	65035520	65035663	65035520-65035663	+	SNX15
2821	AE	11	65035520	65038829	65035520-65038829	+	SNX15
2849	AE	11	65133160	65133207	65133160-65133207	-	SYVN1,MIR6751
2851	AE	11	65133160	65133252	65133160-65133252	-	SYVN1,MIR6751
2885	AE	11	65607641	65607697	65607641-65607697	-	MAP3K11
2887	AE	11	65607641	65607816	65607641-65607816	-	MAP3K11
2898	AE	11	65658287	65658317	65658287-65658317	-	RELA
2899	AE	11	65658287	65658499	65658287-65658499	-	RELA
2909	AE	11	65665421	65665543	65665421-65665543	+	--
2910	AE	11	65665446	65665543	65665446-65665543	+	--
2945	AE	1	16593441	16593567	16593441-16593567	-	CROCCP3,NBPF1,CROCCP2
2948	AE	1	16593441	16593753	16593441-16593753	-	CROCCP3,NBPF1,CROCCP2
2964	AE	11	6601852	6602215	6601852-6602215	-	RRP8,AC091564.2,TAF10
2968	AE	11	6601852	6602264	6601852-6602264	-	RRP8,AC091564.2,TAF10
2978	AE	11	6617301	6617428	6617301-6617428	-	TPP1
2979	AE	11	6617359	6617428	6617359-6617428	-	TPP1
2980	AE	11	6618776	6619267	6618776-6619267	-	TPP1
2981	AE	11	6619196	6619267	6619196-6619267	-	TPP1
2984	AE	1	16619845	16620024	16619845-16620024	-	CROCCP3,NBPF1,CROCCP2
2988	AE	1	16619845	16620038	16619845-16620038	-	CROCCP3,NBPF1,CROCCP2
2991	AE	1	16619845	16620245	16619845-16620245	-	CROCCP3,NBPF1,CROCCP2
3006	AE	11	66333919	66334038	66333919-66334038	-	RIN1,BRMS1
3009	AE	11	66333919	66334224	66333919-66334224	-	RIN1,BRMS1
3012	AE	11	66335407	66335473	66335407-66335473	-	RIN1,BRMS1
3015	AE	11	66335407	66335498	66335407-66335498	-	RIN1,BRMS1
3018	AE	11	66338243	66338785	66338243-66338785	-	RIN1,BRMS1
3021	AE	11	66338721	66338785	66338721-66338785	-	RIN1,BRMS1
3034	AE	11	66436802	66436909	66436802-66436909	-	MRPL11,AP002748.3
3036	AE	11	66436816	66436909	66436816-66436909	-	MRPL11,AP002748.3
3043	AE	11	66482180	66482470	66482180-66482470	+	PELI3,DPP3
3046	AE	11	66482193	66482470	66482193-66482470	+	PELI3,DPP3
3049	AE	11	66482196	66482470	66482196-66482470	+	PELI3,DPP3
3052	AE	11	66482289	66482470	66482289-66482470	+	PELI3,DPP3
3055	AE	11	66495206	66495268	66495206-66495268	+	PELI3,DPP3
3058	AE	11	66495206	66495489	66495206-66495489	+	PELI3,DPP3
3066	AE	11	66515540	66515731	66515540-66515731	+	BBS1
3069	AE	11	66515693	66515731	66515693-66515731	+	BBS1
3074	AE	11	66593610	66593714	66593610-66593714	+	CCS,RBM14,RBM14-RBM4,RBM4,AP001157.1
3076	AE	11	66593642	66593714	66593642-66593714	+	CCS,RBM14,RBM14-RBM4,RBM4,AP001157.1
3078	AE	11	66605154	66605416	66605154-66605416	+	CCS,RBM14,RBM14-RBM4,RBM4,AP001157.1
3080	AE	11	66605339	66605416	66605339-66605416	+	CCS,RBM14,RBM14-RBM4,RBM4,AP001157.1
3081	AE	11	66624214	66624324	66624214-66624324	+	CCS,RBM14,RBM14-RBM4,RBM4,AP001157.1
3083	AE	11	66624214	66625678	66624214-66625678	+	CCS,RBM14,RBM14-RBM4,RBM4,AP001157.1
3085	AE	11	66639700	66640123	66639700-66640123	+	CCS,RBM14,RBM14-RBM4,RBM4,AP001157.1
3088	AE	11	66639839	66640123	66639839-66640123	+	CCS,RBM14,RBM14-RBM4,RBM4,AP001157.1
3115	AE	11	67299058	67299611	67299058-67299611	+	GRK2,ANKRD13D
3117	AE	11	67299058	67299621	67299058-67299621	+	GRK2,ANKRD13D
3130	AE	11	67352691	67353077	67352691-67353077	-	POLD4,AP003419.1,CLCF1
3131	AE	11	67352988	67353077	67352988-67353077	-	POLD4,AP003419.1,CLCF1
3148	AE	11	67419408	67419597	67419408-67419597	-	PPP1CA
3149	AE	11	67419444	67419597	67419444-67419597	-	PPP1CA
3162	AE	11	67465056	67467388	67465056-67467388	-	TMEM134
3191	AE	11	68021485	68021871	68021485-68021871	+	ALDH3B1
3192	AE	11	68021754	68021871	68021754-68021871	+	ALDH3B1
3211	AE	11	68268054	68268251	68268054-68268251	-	C11orf24
3212	AE	11	68268054	68268278	68268054-68268278	-	C11orf24
3220	AE	11	68566999	68567166	68566999-68567166	+	PPP6R3
3222	AE	11	68567014	68567166	68567014-68567166	+	PPP6R3
3230	AE	11	68587978	68588024	68587978-68588024	+	PPP6R3
3231	AE	11	68609473	68609628	68609473-68609628	+	PPP6R3
3232	AE	11	68609611	68609628	68609611-68609628	+	PPP6R3
3249	AE	11	68906069	68906238	68906069-68906238	+	IGHMBP2
3250	AE	11	68906069	68906384	68906069-68906384	+	IGHMBP2
3255	AE	1	169169433	169169554	169169433-169169554	-	NME7
3256	AE	1	169169447	169169554	169169447-169169554	-	NME7
3347	AE	11	71458428	71458544	71458428-71458544	+	NADSYN1,MIR6754,KRTAP5-8,KRTAP5-9
3352	AE	11	71458428	71458556	71458428-71458556	+	NADSYN1,MIR6754,KRTAP5-8,KRTAP5-9
3357	AE	11	71481923	71482025	71481923-71482025	+	NADSYN1,MIR6754,KRTAP5-8,KRTAP5-9
3362	AE	11	71482001	71482025	71482001-71482025	+	NADSYN1,MIR6754,KRTAP5-8,KRTAP5-9
3383	AE	11	71994719	71995551	71994719-71995551	+	RNF121,IL18BP
3384	AE	11	71995440	71995551	71995440-71995551	+	RNF121,IL18BP
3391	AE	11	72068079	72068231	72068079-72068231	-	NUMA1
3393	AE	11	72068105	72068231	72068105-72068231	-	NUMA1
3397	AE	11	72111412	72111496	72111412-72111496	-	ANAPC15
3400	AE	11	72111442	72111496	72111442-72111496	-	ANAPC15
3421	AE	11	72821199	72821741	72821199-72821741	+	ATG16L2
3452	AE	1	173867960	173868009	173867960-173868009	-	GAS5
3453	AE	1	173867981	173868009	173867981-173868009	-	GAS5
3469	AE	11	74933801	74933872	74933801-74933872	-	XRRA1
3470	AE	11	74933825	74933872	74933825-74933872	-	XRRA1
3502	AE	11	76542168	76542367	76542168-76542367	+	EMSY
3516	AE	11	78072998	78073072	78072998-78073072	-	NDUFC2
3518	AE	11	78072998	78073141	78072998-78073141	-	NDUFC2
3520	AE	11	78106807	78106912	78106807-78106912	-	ALG8
3522	AE	11	78106807	78106946	78106807-78106946	-	ALG8
3541	AE	1	180024419	180024582	180024419-180024582	+	CEP350
3542	AE	1	180024431	180024582	180024431-180024582	+	CEP350
3554	AE	1	181050011	181050286	181050011-181050286	+	MR1
3555	AE	1	181050146	181050286	181050146-181050286	+	MR1
3582	AE	11	83198479	83198558	83198479-83198558	+	ANKRD42,AP000873.1
3583	AE	11	83198479	83198642	83198479-83198642	+	ANKRD42,AP000873.1
3586	AE	11	83274639	83274740	83274639-83274740	-	CCDC90B
3588	AE	11	83274639	83274763	83274639-83274763	-	CCDC90B
3590	AE	11	834458	834591	834458-834591	+	CD151
3602	AE	1	184708153	184708210	184708153-184708210	-	EDEM3
3603	AE	1	184708153	184708344	184708153-184708344	-	EDEM3
3643	AE	11	85717483	85717530	85717483-85717530	-	SYTL2,AP000974.1,PICALM
3646	AE	11	85717483	85717726	85717483-85717726	-	SYTL2,AP000974.1,PICALM
3649	AE	11	85724032	85727967	85724032-85727967	-	SYTL2,AP000974.1,PICALM
3652	AE	11	85727896	85727967	85727896-85727967	-	SYTL2,AP000974.1,PICALM
3655	AE	11	85981872	85981988	85981872-85981988	-	SYTL2,AP000974.1,PICALM
3658	AE	11	85981872	85982003	85981872-85982003	-	SYTL2,AP000974.1,PICALM
3661	AE	11	85990250	85990378	85990250-85990378	-	SYTL2,AP000974.1,PICALM
3664	AE	11	85990250	85990399	85990250-85990399	-	SYTL2,AP000974.1,PICALM
3696	AE	1	188791	190809	188791-190809	-	MIR6859-1,FO538757.1,MIR6859-2
3698	AE	11	90211215	90211318	90211215-90211318	-	CHORDC1
3699	AE	11	90211215	90211335	90211215-90211335	-	CHORDC1
3712	AE	1	1918253	1918431	1918253-1918431	-	TMEM52
3713	AE	1	1918253	1918934	1918253-1918934	-	TMEM52
3739	AE	11	93732244	93732291	93732244-93732291	-	TAF1D,SNORA25,SNORA32,SNORA1,SNORA8,SNORD5,SNORA18,MIR1304,SNORA40,SNORD6
3741	AE	11	93732244	93732313	93732244-93732313	-	TAF1D,SNORA25,SNORA32,SNORA1,SNORA8,SNORD5,SNORA18,MIR1304,SNORA40,SNORD6
3743	AE	11	93733350	93733397	93733350-93733397	-	TAF1D,SNORA25,SNORA32,SNORA1,SNORA8,SNORD5,SNORA18,MIR1304,SNORA40,SNORD6
3745	AE	11	93733350	93733419	93733350-93733419	-	TAF1D,SNORA25,SNORA32,SNORA1,SNORA8,SNORD5,SNORA18,MIR1304,SNORA40,SNORD6
3747	AE	11	93733350	93733505	93733350-93733505	-	TAF1D,SNORA25,SNORA32,SNORA1,SNORA8,SNORD5,SNORA18,MIR1304,SNORA40,SNORD6
3751	AE	11	93738109	93738440	93738109-93738440	-	TAF1D,SNORA25,SNORA32,SNORA1,SNORA8,SNORD5,SNORA18,MIR1304,SNORA40,SNORD6
3753	AE	11	93738109	93738499	93738109-93738499	-	TAF1D,SNORA25,SNORA32,SNORA1,SNORA8,SNORD5,SNORA18,MIR1304,SNORA40,SNORD6
3757	AE	11	93743018	93747448	93743018-93747448	+	C11orf54
3758	AE	11	93747297	93747448	93747297-93747448	+	C11orf54
3759	AE	11	93747302	93747448	93747302-93747448	+	C11orf54
3760	AE	11	93807501	93807635	93807501-93807635	+	AP001273.2,MED17
3763	AE	11	93807501	93809876	93807501-93809876	+	AP001273.2,MED17
3766	AE	11	93807518	93807635	93807518-93807635	+	AP001273.2,MED17
3769	AE	11	93809717	93809876	93809717-93809876	+	AP001273.2,MED17
3772	AE	11	94496604	94496828	94496604-94496828	+	ANKRD49
3773	AE	11	94496604	94496951	94496604-94496951	+	ANKRD49
3774	AE	11	94496604	94497118	94496604-94497118	+	ANKRD49
3775	AE	11	94496604	94497261	94496604-94497261	+	ANKRD49
3776	AE	11	94496604	94497964	94496604-94497964	+	ANKRD49
3786	AE	11	95887612	95887684	95887612-95887684	-	MTMR2
3787	AE	11	95887612	95887759	95887612-95887759	-	MTMR2
3810	AE	1	201996147	201996263	201996147-201996263	+	RNPEP
3813	AE	1	201996147	201996409	201996147-201996409	+	RNPEP
3826	AE	1	202965887	202965993	202965887-202965993	-	ADIPOR1,CYB5R1
3828	AE	1	202965887	202966109	202965887-202966109	-	ADIPOR1,CYB5R1
3837	AE	1	203796451	203796601	203796451-203796601	+	ZC3H11A
3844	AE	1	204134515	204134588	204134515-204134588	-	ETNK2
3845	AE	1	204134515	204134694	204134515-204134694	-	ETNK2
3852	AE	1	204270825	204271374	204270825-204271374	-	KISS1,GOLT1A
3854	AE	1	204271241	204271374	204271241-204271374	-	KISS1,GOLT1A
3856	AE	1	204271248	204271374	204271248-204271374	-	KISS1,GOLT1A
3870	AE	1	205526733	205526837	205526733-205526837	+	CDK18
3871	AE	1	205526775	205526837	205526775-205526837	+	CDK18
3882	AE	1	20773451	20773610	20773451-20773610	-	HP1BP3
3883	AE	1	20773451	20776005	20773451-20776005	-	HP1BP3
3888	AE	1	209430425	209430476	209430425-209430476	+	MIR205HG,MIR205
3889	AE	1	209430425	209430500	209430425-209430500	+	MIR205HG,MIR205
3900	AE	12	100296762	100298175	100296762-100298175	+	SCYL2
3901	AE	12	100298031	100298175	100298031-100298175	+	SCYL2
3906	AE	12	102153869	102153976	102153869-102153976	+	PARPBP
3907	AE	12	102153869	102153989	102153869-102153989	+	PARPBP
3914	AE	12	105121089	105121204	105121089-105121204	+	WASHC4
3915	AE	12	105121101	105121204	105121101-105121204	+	WASHC4
3925	AE	12	106959270	106959385	106959270-106959385	+	TMEM263
3926	AE	12	106959288	106959385	106959288-106959385	+	TMEM263
3976	AE	12	110436557	110436683	110436557-110436683	-	ANAPC7,AC144548.2,ARPC3
3979	AE	12	110436665	110436683	110436665-110436683	-	ANAPC7,AC144548.2,ARPC3
3982	AE	12	110453743	110453829	110453743-110453829	-	GPN3
3983	AE	12	110453743	110453871	110453743-110453871	-	GPN3
3993	AE	12	110647196	110647336	110647196-110647336	+	TCTN1
3994	AE	12	110647211	110647336	110647211-110647336	+	TCTN1
4010	AE	12	111933886	111934030	111933886-111934030	-	TMEM116,AC004024.1
4012	AE	12	111933886	111936830	111933886-111936830	-	TMEM116,AC004024.1
4017	AE	12	112130470	112130569	112130470-112130569	+	TRAFD1
4019	AE	12	112130511	112130569	112130511-112130569	+	TRAFD1
4021	AE	12	112228089	112228146	112228089-112228146	-	HECTD4,MIR6861
4022	AE	12	112228089	112228258	112228089-112228258	-	HECTD4,MIR6861
4042	AE	12	113162896	113163045	113162896-113163045	-	DDX54,MIR7106,Y_RNA
4047	AE	12	113162932	113163045	113162932-113163045	-	DDX54,MIR7106,Y_RNA
4052	AE	12	113180929	113181058	113180929-113181058	-	DDX54,MIR7106,Y_RNA
4057	AE	12	113180981	113181058	113180981-113181058	-	DDX54,MIR7106,Y_RNA
4085	AE	12	118082127	118082429	118082127-118082429	-	VSIG10
4086	AE	12	118082152	118082429	118082152-118082429	-	VSIG10
4130	AE	12	120496402	120496553	120496402-120496553	+	COX6A1,AL021546.1,GATC,DYNLL1
4132	AE	12	120496416	120496553	120496416-120496553	+	COX6A1,AL021546.1,GATC,DYNLL1
4145	AE	12	121011011	121011146	121011011-121011146	-	C12orf43
4146	AE	12	121011104	121011146	121011104-121011146	-	C12orf43
4151	AE	12	12131821	12131922	12131821-12131922	-	LRP6
4152	AE	12	12131821	12132057	12131821-12132057	-	LRP6
4169	AE	12	121801572	121802784	121801572-121802784	-	RHOF,LINC01089
4170	AE	12	121801707	121801808	121801707-121801808	-	RHOF,LINC01089
4193	AE	12	122360816	122361181	122360816-122361181	-	CLIP1,CCDC150P1
4194	AE	12	122360959	122361181	122360959-122361181	-	CLIP1,CCDC150P1
4202	AE	12	122613626	122613761	122613626-122613761	+	KNTC1
4204	AE	12	122613704	122613761	122613704-122613761	+	KNTC1
4246	AE	12	122988724	122988872	122988724-122988872	-	PITPNM2
4247	AE	12	122988724	122989948	122988724-122989948	-	PITPNM2
4248	AE	12	122990545	122990709	122990545-122990709	-	PITPNM2
4249	AE	12	122990545	122991898	122990545-122991898	-	PITPNM2
4250	AE	12	122995389	122995490	122995389-122995490	-	PITPNM2
4251	AE	12	122995389	122995660	122995389-122995660	-	PITPNM2
4266	AE	12	123605865	123605981	123605865-123605981	+	DDX55,SNORA9B
4269	AE	12	123605931	123605981	123605931-123605981	+	DDX55,SNORA9B
4272	AE	12	123605931	123605994	123605931-123605994	+	DDX55,SNORA9B
4274	AE	12	123607432	123608829	123607432-123608829	+	DDX55,SNORA9B
4276	AE	12	123608680	123608829	123608680-123608829	+	DDX55,SNORA9B
4278	AE	12	123609939	123610128	123609939-123610128	+	DDX55,SNORA9B
4281	AE	12	123610003	123610128	123610003-123610128	+	DDX55,SNORA9B
4287	AE	12	123639264	123639343	123639264-123639343	+	GTF2H3,AC117503.3,TCTN2
4292	AE	12	123639294	123639343	123639294-123639343	+	GTF2H3,AC117503.3,TCTN2
4295	AE	12	124326180	124326370	124326180-124326370	-	NCOR2,MIR6880
4297	AE	12	124326191	124326370	124326191-124326370	-	NCOR2,MIR6880
4299	AE	12	124327409	124327633	124327409-124327633	-	NCOR2,MIR6880
4301	AE	12	124327547	124327633	124327547-124327633	-	NCOR2,MIR6880
4303	AE	12	124336639	124337180	124336639-124337180	-	NCOR2,MIR6880
4305	AE	12	124336753	124337180	124336753-124337180	-	NCOR2,MIR6880
4307	AE	12	124340602	124340694	124340602-124340694	-	NCOR2,MIR6880
4309	AE	12	124340602	124340751	124340602-124340751	-	NCOR2,MIR6880
4311	AE	12	124356642	124356782	124356642-124356782	-	NCOR2,MIR6880
4313	AE	12	124356642	124356803	124356642-124356803	-	NCOR2,MIR6880
4315	AE	12	124356642	124356806	124356642-124356806	-	NCOR2,MIR6880
4334	AE	12	12823203	12823319	12823203-12823319	+	DDX47
4336	AE	12	12823203	12824016	12823203-12824016	+	DDX47
4354	AE	12	132066774	132066969	132066774-132066969	+	EP400
4358	AE	12	132066795	132066969	132066795-132066969	+	EP400
4363	AE	12	132084964	132085316	132084964-132085316	+	EP400NL
4365	AE	12	132085257	132085316	132085257-132085316	+	EP400NL
4370	AE	12	132104378	132105304	132104378-132105304	+	EP400NL
4373	AE	12	132104567	132105304	132104567-132105304	+	EP400NL
4390	AE	12	132620000	132620096	132620000-132620096	+	P2RX2
4391	AE	12	132620035	132620096	132620035-132620096	+	P2RX2
4411	AE	12	132775066	132775305	132775066-132775305	-	ANKLE2,GOLGA3
4412	AE	12	132775141	132775305	132775141-132775305	-	ANKLE2,GOLGA3
4415	AE	12	132816540	132816812	132816540-132816812	-	ANKLE2,GOLGA3
4420	AE	12	132816660	132816812	132816660-132816812	-	ANKLE2,GOLGA3
4431	AE	12	132869619	132869798	132869619-132869798	-	RNU6-327P,CHFR
4436	AE	12	132869619	132869834	132869619-132869834	-	RNU6-327P,CHFR
4441	AE	12	133041100	133041482	133041100-133041482	+	ZNF84,ZNF268
4443	AE	12	133041278	133041482	133041278-133041482	+	ZNF84,ZNF268
4447	AE	12	133191489	133191615	133191489-133191615	+	ZNF84,ZNF268
4449	AE	12	133191534	133191615	133191534-133191615	+	ZNF84,ZNF268
4466	AE	1	21598400	21598449	21598400-21598449	-	RAP1GAP
4467	AE	1	21598400	21598502	21598400-21598502	-	RAP1GAP
4470	AE	1	21706744	21706868	21706744-21706868	-	USP48
4471	AE	1	21706744	21706907	21706744-21706907	-	USP48
4517	AE	12	26055236	26055446	26055236-26055446	+	RASSF8
4518	AE	12	26055279	26055446	26055279-26055446	+	RASSF8
4519	AE	1	226086796	226087053	226086796-226087053	+	LINC01703
4520	AE	1	226086882	226087053	226086882-226087053	+	LINC01703
4530	AE	12	27003236	27003390	27003236-27003390	-	TM7SF3
4531	AE	12	27003236	27003405	27003236-27003405	-	TM7SF3
4540	AE	1	228107977	228108084	228107977-228108084	-	C1orf35,MRPL55
4542	AE	1	228107977	228108137	228107977-228108137	-	C1orf35,MRPL55
4547	AE	1	228108437	228108474	228108437-228108474	-	C1orf35,MRPL55
4550	AE	1	228108437	228109021	228108437-228109021	-	C1orf35,MRPL55
4552	AE	1	228108441	228108508	228108441-228108508	-	C1orf35,MRPL55
4554	AE	1	228108955	228109021	228108955-228109021	-	C1orf35,MRPL55
4558	AE	1	228145471	228145624	228145471-228145624	+	GUK1
4570	AE	12	2818106	2818277	2818106-2818277	+	ITFG2
4571	AE	12	2818106	2818353	2818106-2818353	+	ITFG2
4595	AE	12	2959948	2960353	2959948-2960353	+	TEAD4,AC125807.2
4601	AE	1	23073274	23073403	23073274-23073403	+	KDM1A
4603	AE	1	23073292	23073403	23073292-23073403	+	KDM1A
4605	AE	1	23078966	23079177	23078966-23079177	+	KDM1A
4607	AE	1	23078990	23079177	23078990-23079177	+	KDM1A
4633	AE	12	32337499	32337706	32337499-32337706	+	BICD1,AC048344.4,AC026356.1
4635	AE	12	32337499	32337816	32337499-32337816	+	BICD1,AC048344.4,AC026356.1
4664	AE	1	23792552	23792760	23792552-23792760	+	LYPLA2
4665	AE	1	23792657	23792760	23792657-23792760	+	LYPLA2
4670	AE	1	23808135	23808215	23808135-23808215	-	HMGCL
4671	AE	1	23808135	23808323	23808135-23808323	-	HMGCL
4682	AE	12	39367030	39367164	39367030-39367164	-	KIF21A
4683	AE	12	39367030	39367188	39367030-39367188	-	KIF21A
4698	AE	12	42235614	42235755	42235614-42235755	-	YAF2
4699	AE	12	42235614	42235997	42235614-42235997	-	YAF2
4718	AE	12	43754336	43755261	43754336-43755261	-	PUS7L
4719	AE	12	43755217	43755261	43755217-43755261	-	PUS7L
4734	AE	1	244860358	244860474	244860358-244860474	-	HNRNPU
4735	AE	12	4536017	4536082	4536017-4536082	-	C12orf4
4736	AE	12	4536017	4536211	4536017-4536211	-	C12orf4
4737	AE	12	4536017	4536219	4536017-4536219	-	C12orf4
4766	AE	12	47785711	47785885	47785711-47785885	-	HDAC7,AC004466.2
4768	AE	12	47785752	47785885	47785752-47785885	-	HDAC7,AC004466.2
4770	AE	12	47791871	47792004	47791871-47792004	-	HDAC7,AC004466.2
4772	AE	12	47791871	47792669	47791871-47792669	-	HDAC7,AC004466.2
4774	AE	12	47795587	47795610	47795587-47795610	-	HDAC7,AC004466.2
4776	AE	12	47795587	47795767	47795587-47795767	-	HDAC7,AC004466.2
4778	AE	12	47797384	47797427	47797384-47797427	-	HDAC7,AC004466.2
4780	AE	12	47797384	47797499	47797384-47797499	-	HDAC7,AC004466.2
4791	AE	12	48134943	48135038	48134943-48135038	+	PFKM,MIR6505
4793	AE	12	48134943	48135383	48134943-48135383	+	PFKM,MIR6505
4795	AE	12	48139285	48139349	48139285-48139349	+	PFKM,MIR6505
4797	AE	12	48139285	48139504	48139285-48139504	+	PFKM,MIR6505
4800	AE	12	48151565	48151665	48151565-48151665	-	ASB8
4801	AE	12	48151610	48151665	48151610-48151665	-	ASB8
4814	AE	12	48681382	48681641	48681382-48681641	-	KANSL2,SNORA2C,MIR1291,SNORA2B
4816	AE	12	48681571	48681641	48681571-48681641	-	KANSL2,SNORA2C,MIR1291,SNORA2B
4821	AE	12	48772295	48772339	48772295-48772339	-	ADCY6,MIR4701
4822	AE	12	48772295	48772424	48772295-48772424	-	ADCY6,MIR4701
4826	AE	12	48816873	48816995	48816873-48816995	+	CACNB3
4828	AE	12	48816929	48817260	48816929-48817260	+	CACNB3
4837	AE	1	248857234	248858065	248857234-248858065	-	ZNF692
4849	AE	12	49004507	49005018	49004507-49005018	-	PRKAG1,KMT2D
4851	AE	12	49004964	49005018	49004964-49005018	-	PRKAG1,KMT2D
4853	AE	12	49005306	49005364	49005306-49005364	-	PRKAG1,KMT2D
4855	AE	12	49005306	49005391	49005306-49005391	-	PRKAG1,KMT2D
4857	AE	12	49005462	49005543	49005462-49005543	-	PRKAG1,KMT2D
4859	AE	12	49005462	49005592	49005462-49005592	-	PRKAG1,KMT2D
4866	AE	12	49101169	49101263	49101169-49101263	-	LMBR1L
4872	AE	12	49106545	49106746	49106545-49106746	-	LMBR1L
4873	AE	12	49106654	49106746	49106654-49106746	-	LMBR1L
4878	AE	12	49130119	49130344	49130119-49130344	-	TUBA1B,TUBA1A
4933	AE	12	52054327	52054651	52054327-52054651	+	NR4A1
4934	AE	12	52054327	52055204	52054327-52055204	+	NR4A1
4935	AE	12	52056890	52057259	52056890-52057259	+	NR4A1
4936	AE	12	52057057	52057259	52057057-52057259	+	NR4A1
4939	AE	12	52243012	52243137	52243012-52243137	+	KRT7,KRT86
4940	AE	12	52243012	52244611	52243012-52244611	+	KRT7,KRT86
4942	AE	12	52245351	52245632	52245351-52245632	+	KRT7,KRT86
4944	AE	12	52245412	52245632	52245412-52245632	+	KRT7,KRT86
4946	AE	12	52245490	52245632	52245490-52245632	+	KRT7,KRT86
4947	AE	1	25243550	25243633	25243550-25243633	-	RSRP1
4949	AE	1	25243550	25244224	25243550-25244224	-	RSRP1
4951	AE	1	25244177	25245301	25244177-25245301	-	RSRP1
4952	AE	1	25245150	25245301	25245150-25245301	-	RSRP1
4954	AE	12	52900588	52900683	52900588-52900683	-	KRT8
4956	AE	12	52900588	52901219	52900588-52901219	-	KRT8
4958	AE	12	52949456	52949517	52949456-52949517	-	KRT8
4960	AE	12	52949456	52949578	52949456-52949578	-	KRT8
4962	AE	12	52949456	52949585	52949456-52949585	-	KRT8
4963	AE	12	53021716	53021860	53021716-53021860	+	EIF4B
4965	AE	12	53021806	53021860	53021806-53021860	+	EIF4B
4967	AE	12	53034612	53034709	53034612-53034709	+	EIF4B
4969	AE	12	53034612	53034724	53034612-53034724	+	EIF4B
4972	AE	12	53058714	53058827	53058714-53058827	+	TNS2,MIR6757
4974	AE	12	53058714	53058854	53058714-53058854	+	TNS2,MIR6757
4990	AE	12	53229842	53230053	53229842-53230053	-	ITGB7,RARG
4992	AE	12	53229911	53230053	53229911-53230053	-	ITGB7,RARG
4994	AE	12	53229911	53230074	53229911-53230074	-	ITGB7,RARG
5000	AE	12	53295839	53295941	53295839-53295941	+	PFDN5,C12orf10
5003	AE	12	53295839	53296275	53295839-53296275	+	PFDN5,C12orf10
5006	AE	12	53296430	53296467	53296430-53296467	+	PFDN5,C12orf10
5009	AE	12	53296430	53296551	53296430-53296551	+	PFDN5,C12orf10
5012	AE	12	53296430	53297924	53296430-53297924	+	PFDN5,C12orf10
5015	AE	12	53296454	53296551	53296454-53296551	+	PFDN5,C12orf10
5018	AE	12	53297850	53297924	53297850-53297924	+	PFDN5,C12orf10
5021	AE	12	53298019	53298150	53298019-53298150	+	PFDN5,C12orf10
5024	AE	12	53298045	53298150	53298045-53298150	+	PFDN5,C12orf10
5038	AE	12	53484246	53484365	53484246-53484365	-	MAP3K12
5039	AE	12	53484257	53484365	53484257-53484365	-	MAP3K12
5069	AE	12	53965964	53966083	53965964-53966083	-	HOTAIR
5079	AE	12	54187819	54187905	54187819-54187905	-	SMUG1
5080	AE	12	54187819	54188596	54187819-54188596	-	SMUG1
5081	AE	12	54188515	54188596	54188515-54188596	-	SMUG1
5102	AE	12	55834851	55835615	55834851-55835615	+	TMEM198B
5103	AE	12	55834851	55836037	55834851-55836037	+	TMEM198B
5105	AE	12	55838500	55838734	55838500-55838734	-	MMP19,OLA1P3
5107	AE	12	55838606	55838734	55838606-55838734	-	MMP19,OLA1P3
5108	AE	12	55840667	55840813	55840667-55840813	-	MMP19,OLA1P3
5109	AE	12	55840667	55840882	55840667-55840882	-	MMP19,OLA1P3
5110	AE	12	55841106	55841207	55841106-55841207	-	MMP19,OLA1P3
5111	AE	12	55841106	55841236	55841106-55841236	-	MMP19,OLA1P3
5139	AE	12	56116775	56116799	56116775-56116799	+	RPL41
5141	AE	12	56116775	56116829	56116775-56116829	+	RPL41
5143	AE	12	56116775	56116930	56116775-56116930	+	RPL41
5176	AE	12	56212996	56213077	56212996-56213077	-	RNF41
5177	AE	12	56212996	56213138	56212996-56213138	-	RNF41
5207	AE	12	56349163	56349509	56349163-56349509	-	STAT2,RNU7-40P
5208	AE	12	56349345	56349509	56349345-56349509	-	STAT2,RNU7-40P
5209	AE	12	56351098	56351190	56351098-56351190	-	STAT2,RNU7-40P
5210	AE	12	56351098	56351450	56351098-56351450	-	STAT2,RNU7-40P
5225	AE	12	56475044	56475110	56475044-56475110	-	GLS2
5226	AE	12	56475044	56475183	56475044-56475183	-	GLS2
5231	AE	12	56601180	56601402	56601180-56601402	-	BAZ2A
5232	AE	12	56601246	56601402	56601246-56601402	-	BAZ2A
5238	AE	12	56642673	56642684	56642673-56642684	-	ATP5B,SNORD59A,PTGES3,RN7SL809P
5240	AE	12	56642673	56642831	56642673-56642831	-	ATP5B,SNORD59A,PTGES3,RN7SL809P
5241	AE	12	56665632	56666266	56665632-56666266	-	ATP5B,SNORD59A,PTGES3,RN7SL809P
5243	AE	12	56666204	56666266	56666204-56666266	-	ATP5B,SNORD59A,PTGES3,RN7SL809P
5245	AE	12	56714602	56714675	56714602-56714675	-	NACA
5247	AE	12	56714602	56714687	56714602-56714687	-	NACA
5249	AE	12	56714602	56714703	56714602-56714703	-	NACA
5251	AE	12	56724452	56724523	56724452-56724523	-	NACA
5253	AE	12	56724452	56724549	56724452-56724549	-	NACA
5257	AE	12	57060772	57060945	57060772-57060945	-	NEMP1
5258	AE	12	57060772	57061665	57060772-57061665	-	NEMP1
5286	AE	12	57292572	57292667	57292572-57292667	-	NDUFA4L2,STAC3,AC137834.1,R3HDM2
5288	AE	12	57292572	57292721	57292572-57292721	-	NDUFA4L2,STAC3,AC137834.1,R3HDM2
5335	AE	12	57695962	57696373	57695962-57696373	+	OS9
5353	AE	12	57769303	57769404	57769303-57769404	-	CYP27B1,METTL1
5355	AE	12	57769303	57769423	57769303-57769423	-	CYP27B1,METTL1
5357	AE	12	57769565	57769636	57769565-57769636	-	CYP27B1,METTL1
5359	AE	12	57769565	57769678	57769565-57769678	-	CYP27B1,METTL1
5367	AE	12	57773017	57773073	57773017-57773073	+	EEF1AKMT3,AC025165.3,TSFM
5368	AE	12	57773017	57773128	57773017-57773128	+	EEF1AKMT3,AC025165.3,TSFM
5369	AE	12	57823904	57824005	57823904-57824005	-	AVIL,RNU6-1083P,CTDSP2,MIR26A2
5371	AE	12	57823904	57824089	57823904-57824089	-	AVIL,RNU6-1083P,CTDSP2,MIR26A2
5373	AE	12	57826996	57827097	57826996-57827097	-	AVIL,RNU6-1083P,CTDSP2,MIR26A2
5375	AE	12	57826996	57827123	57826996-57827123	-	AVIL,RNU6-1083P,CTDSP2,MIR26A2
5377	AE	12	57827534	57827590	57827534-57827590	-	AVIL,RNU6-1083P,CTDSP2,MIR26A2
5379	AE	12	57827552	57827590	57827552-57827590	-	AVIL,RNU6-1083P,CTDSP2,MIR26A2
5410	AE	12	62535525	62535640	62535525-62535640	+	MON2,MIRLET7I,AC048341.3
5412	AE	12	62535525	62535709	62535525-62535709	+	MON2,MIRLET7I,AC048341.3
5427	AE	12	6333737	6333838	6333737-6333838	-	TNFRSF1A,SCNN1A
5428	AE	12	6333737	6333865	6333737-6333865	-	TNFRSF1A,SCNN1A
5466	AE	12	6536684	6536790	6536684-6536790	+	GAPDH
5467	AE	12	6536684	6536817	6536684-6536817	+	GAPDH
5468	AE	1	26555151	26555221	26555151-26555221	+	RPS6KA1
5469	AE	1	26555184	26555221	26555184-26555221	+	RPS6KA1
5482	AE	12	66138724	66138734	66138724-66138734	-	LLPH,AC078927.1,TMBIM4
5484	AE	12	66138724	66138769	66138724-66138769	-	LLPH,AC078927.1,TMBIM4
5486	AE	12	66153340	66153410	66153340-66153410	-	LLPH,AC078927.1,TMBIM4
5488	AE	12	66153340	66153448	66153340-66153448	-	LLPH,AC078927.1,TMBIM4
5531	AE	12	68624508	68624873	68624508-68624873	+	RAP1B,NUP107,KRT8P39
5532	AE	12	68624675	68624873	68624675-68624873	+	RAP1B,NUP107,KRT8P39
5544	AE	12	68696819	68696922	68696819-68696922	+	RAP1B,NUP107,KRT8P39
5547	AE	12	68696851	68696922	68696851-68696922	+	RAP1B,NUP107,KRT8P39
5556	AE	12	6921497	6921782	6921497-6921782	+	ENO2
5559	AE	12	6921581	6921782	6921581-6921782	+	ENO2
5565	AE	12	6933840	6934028	6933840-6934028	+	ATN1,RNU7-1,C12orf57
5568	AE	12	6933856	6934028	6933856-6934028	+	ATN1,RNU7-1,C12orf57
5570	AE	12	6944380	6944652	6944380-6944652	+	ATN1,RNU7-1,C12orf57
5573	AE	12	6944476	6944565	6944476-6944565	+	ATN1,RNU7-1,C12orf57
5576	AE	12	6944476	6944652	6944476-6944652	+	ATN1,RNU7-1,C12orf57
5602	AE	12	7061752	7061791	7061752-7061791	+	C1S
5603	AE	12	7061752	7061917	7061752-7061917	+	C1S
5605	AE	12	7090056	7090146	7090056-7090146	-	C1R
5607	AE	12	7090056	7090248	7090056-7090248	-	C1R
5608	AE	12	7099686	7099760	7099686-7099760	-	C1RL
5609	AE	12	7099686	7099807	7099686-7099807	-	C1RL
5612	AE	12	71644877	71645075	71644877-71645075	-	ZFC3H1
5613	AE	12	71644980	71645075	71644980-71645075	-	ZFC3H1
5614	AE	12	71700832	71700878	71700832-71700878	+	THAP2,AC073612.1,TMEM19
5615	AE	12	71700832	71701025	71700832-71701025	+	THAP2,AC073612.1,TMEM19
5634	AE	12	7368058	7368197	7368058-7368197	-	CD163L1
5636	AE	12	7368087	7368197	7368087-7368197	-	CD163L1
5644	AE	1	27669221	27669346	27669221-27669346	-	IFI6
5646	AE	1	27669233	27669346	27669233-27669346	-	IFI6
5648	AE	1	27669245	27669346	27669245-27669346	-	IFI6
5668	AE	12	8090195	8090343	8090195-8090343	+	NECAP1
5708	AE	12	8919756	8919866	8919756-8919866	+	PHC1
5709	AE	12	8919756	8919917	8919756-8919917	+	PHC1
5710	AE	12	8922633	8922788	8922633-8922788	+	PHC1
5711	AE	12	8922657	8922788	8922657-8922788	+	PHC1
5717	AE	12	89497039	89497342	89497039-89497342	-	POC1B,GALNT4,POC1B-GALNT4
5719	AE	12	89497171	89497342	89497171-89497342	-	POC1B,GALNT4,POC1B-GALNT4
5724	AE	1	29159864	29160058	29159864-29160058	-	SRSF4,uc_338
5725	AE	1	29159864	29160091	29159864-29160091	-	SRSF4,uc_338
5729	AE	1	29166729	29166866	29166729-29166866	-	SRSF4,uc_338
5730	AE	1	29166729	29166912	29166729-29166912	-	SRSF4,uc_338
5737	AE	12	9288202	9288349	9288202-9288349	+	--
5738	AE	12	9288275	9288349	9288275-9288349	+	--
5743	AE	12	9300411	9301246	9300411-9301246	+	--
5744	AE	12	9301094	9301246	9301094-9301246	+	--
5745	AE	12	9309873	9310020	9309873-9310020	+	--
5746	AE	12	9309948	9310020	9309948-9310020	+	--
5775	AE	12	95251940	95252071	95251940-95252071	+	VEZT
5776	AE	12	95251967	95252071	95251967-95252071	+	VEZT
5787	AE	12	9656568	9656649	9656568-9656649	+	AC092821.3,AC010186.2,AC010186.3,CLEC2D,AC007068.1
5792	AE	12	9656568	9656697	9656568-9656697	+	AC092821.3,AC010186.2,AC010186.3,CLEC2D,AC007068.1
5800	AE	12	9692828	9692931	9692828-9692931	+	AC092821.3,AC010186.2,AC010186.3,CLEC2D,AC007068.1
5802	AE	12	9692828	9693115	9692828-9693115	+	AC092821.3,AC010186.2,AC010186.3,CLEC2D,AC007068.1
5806	AE	12	98648626	98648782	98648626-98648782	+	APAF1
5807	AE	12	98648626	98648815	98648626-98648815	+	APAF1
5810	AE	1	30941151	30941272	30941151-30941272	-	PUM1
5811	AE	1	30941151	30941667	30941151-30941667	-	PUM1
5834	AE	13	110625190	110625278	110625190-110625278	+	NAXD
5835	AE	13	110625190	110625303	110625190-110625303	+	NAXD
5840	AE	13	110650637	110651100	110650637-110651100	-	CARS2
5841	AE	13	110651034	110651100	110651034-110651100	-	CARS2
5842	AE	13	110883553	110883793	110883553-110883793	-	ANKRD10
5844	AE	13	110883698	110883793	110883698-110883793	-	ANKRD10
5846	AE	13	111283139	111283363	111283139-111283363	+	ARHGEF7
5847	AE	13	111283139	111283399	111283139-111283399	+	ARHGEF7
5850	AE	13	113085068	113085178	113085068-113085178	+	MCF2L,AL356740.2,AL356740.3
5851	AE	13	113085086	113085178	113085086-113085178	+	MCF2L,AL356740.2,AL356740.3
5859	AE	13	113631623	113631744	113631623-113631744	+	TMCO3,AL442125.1,TFDP1
5861	AE	13	113631623	113631905	113631623-113631905	+	TMCO3,AL442125.1,TFDP1
5863	AE	13	113637620	113637896	113637620-113637896	+	TMCO3,AL442125.1,TFDP1
5867	AE	13	113637818	113637896	113637818-113637896	+	TMCO3,AL442125.1,TFDP1
5870	AE	13	114239310	114239490	114239310-114239490	+	CDC16
5872	AE	13	114239350	114239490	114239350-114239490	+	CDC16
5904	AE	1	32204186	32204379	32204186-32204379	+	TXLNA,CCDC28B
5905	AE	1	32204233	32204379	32204233-32204379	+	TXLNA,CCDC28B
5906	AE	1	32215136	32215216	32215136-32215216	-	AL049795.1,TMEM234
5909	AE	1	32215136	32215548	32215136-32215548	-	AL049795.1,TMEM234
5921	AE	1	32383830	32383906	32383830-32383906	-	FAM229A,BSDC1
5923	AE	1	32383830	32383939	32383830-32383939	-	FAM229A,BSDC1
5925	AE	1	32383830	32383997	32383830-32383997	-	FAM229A,BSDC1
5927	AE	1	32383830	32384048	32383830-32384048	-	FAM229A,BSDC1
5928	AE	13	24278614	24278821	24278614-24278821	+	SPATA13
5929	AE	13	24278614	24280154	24278614-24280154	+	SPATA13
5937	AE	1	32668225	32668398	32668225-32668398	+	RBBP4
5938	AE	1	32668320	32668398	32668320-32668398	+	RBBP4
5946	AE	1	32825313	32825429	32825313-32825429	+	S100PBP
5947	AE	1	32825313	32825485	32825313-32825485	+	S100PBP
5969	AE	1	33334090	33334292	33334090-33334292	-	PHC2,MIR3605
5971	AE	1	33334185	33334290	33334185-33334290	-	PHC2,MIR3605
5973	AE	1	33334185	33334292	33334185-33334292	-	PHC2,MIR3605
5983	AE	13	37017245	37017328	37017245-37017328	-	ALG5,SUPT20H
5985	AE	13	37017245	37017364	37017245-37017364	-	ALG5,SUPT20H
5987	AE	13	37022011	37022080	37022011-37022080	-	ALG5,SUPT20H
5989	AE	13	37022011	37022317	37022011-37022317	-	ALG5,SUPT20H
5991	AE	13	37022011	37023044	37022011-37023044	-	ALG5,SUPT20H
5999	AE	13	39659364	39659507	39659364-39659507	+	COG6
6000	AE	13	39659414	39659507	39659414-39659507	+	COG6
6004	AE	13	40799057	40799172	40799057-40799172	+	SLC25A15,MIR621
6006	AE	13	40799057	40799315	40799057-40799315	+	SLC25A15,MIR621
6009	AE	13	41261583	41261825	41261583-41261825	-	MTRF1,AL354696.1
6010	AE	13	41261691	41261825	41261691-41261825	-	MTRF1,AL354696.1
6017	AE	13	41373637	41373880	41373637-41373880	+	NAA16
6037	AE	13	45390714	45390902	45390714-45390902	+	TPT1-AS1
6038	AE	13	45390758	45390902	45390758-45390902	+	TPT1-AS1
6061	AE	1	35030547	35030713	35030547-35030713	-	ZMYM6
6062	AE	1	35030547	35030756	35030547-35030756	-	ZMYM6
6063	AE	1	35093320	35093441	35093320-35093441	+	ZMYM1
6064	AE	1	35093344	35093441	35093344-35093441	+	ZMYM1
6113	AE	1	36307517	36307825	36307517-36307825	+	SH3D21
6115	AE	1	36307770	36307825	36307770-36307825	+	SH3D21
6122	AE	1	36358737	36358822	36358737-36358822	-	STK40,LSM10
6124	AE	1	36358737	36358837	36358737-36358837	-	STK40,LSM10
6133	AE	13	76995457	76995513	76995457-76995513	+	CLN5
6134	AE	13	76995470	76995513	76995470-76995513	+	CLN5
6143	AE	1	37869485	37873165	37869485-37873165	-	INPP5B
6144	AE	1	37872930	37873165	37872930-37873165	-	INPP5B
6193	AE	14	100295626	100295697	100295626-100295697	-	AL157871.6,SLC25A29
6195	AE	14	100295626	100295993	100295626-100295993	-	AL157871.6,SLC25A29
6197	AE	14	100361708	100361902	100361708-100361902	-	WARS
6198	AE	14	100361708	100361921	100361708-100361921	-	WARS
6215	AE	14	102251444	102251995	102251444-102251995	-	MOK
6216	AE	14	102251917	102251995	102251917-102251995	-	MOK
6217	AE	14	102325519	102326887	102325519-102326887	+	ZNF839
6218	AE	14	102325985	102326887	102325985-102326887	+	ZNF839
6223	AE	14	102944075	102944487	102944075-102944487	-	CDC42BPB
6244	AE	14	103679309	103679518	103679309-103679518	+	KLC1,APOPT1,AL139300.1,AL049840.5,AL049840.3,AL049840.4
6249	AE	14	103679309	103679545	103679309-103679545	+	KLC1,APOPT1,AL139300.1,AL049840.5,AL049840.3,AL049840.4
6254	AE	14	103679384	103679518	103679384-103679518	+	KLC1,APOPT1,AL139300.1,AL049840.5,AL049840.3,AL049840.4
6259	AE	14	103679384	103679545	103679384-103679545	+	KLC1,APOPT1,AL139300.1,AL049840.5,AL049840.3,AL049840.4
6269	AE	14	103711466	103711567	103711466-103711567	-	AL049840.2,XRCC3
6271	AE	14	103711466	103711661	103711466-103711661	-	AL049840.2,XRCC3
6273	AE	14	103712875	103712931	103712875-103712931	-	AL049840.2,XRCC3
6275	AE	14	103712875	103712941	103712875-103712941	-	AL049840.2,XRCC3
6280	AE	14	103727559	103727914	103727559-103727914	+	ZFYVE21
6283	AE	14	103727746	103727914	103727746-103727914	+	ZFYVE21
6293	AE	14	104743067	104743191	104743067-104743191	+	ADSSL1
6294	AE	14	104743067	104743251	104743067-104743251	+	ADSSL1
6322	AE	14	105383359	105383513	105383359-105383513	+	PACS2,AL928654.5,RPS20P33
6323	AE	14	105383378	105383513	105383378-105383513	+	PACS2,AL928654.5,RPS20P33
6336	AE	1	41848871	41849035	41848871-41849035	-	HIVEP3
6337	AE	1	41848871	41849089	41848871-41849089	-	HIVEP3
6346	AE	14	20300607	20300818	20300607-20300818	-	TTC5
6347	AE	14	20300675	20300818	20300675-20300818	-	TTC5
6386	AE	14	21230958	21231072	21230958-21231072	-	LINC00641,HNRNPC,METTL3
6390	AE	14	21230997	21231072	21230997-21231072	-	LINC00641,HNRNPC,METTL3
6391	AE	14	21321854	21321971	21321854-21321971	+	RPGRIP1
6392	AE	14	21321857	21322004	21321857-21322004	+	RPGRIP1
6396	AE	14	21400151	21400307	21400151-21400307	-	CHD8,SNORD9,SNORD8,RN7SL650P
6400	AE	14	21400151	21400331	21400151-21400331	-	CHD8,SNORD9,SNORD8,RN7SL650P
6404	AE	14	21430801	21431858	21430801-21431858	-	CHD8,SNORD9,SNORD8,RN7SL650P
6408	AE	14	21431811	21431858	21431811-21431858	-	CHD8,SNORD9,SNORD8,RN7SL650P
6421	AE	14	21501728	21501824	21501728-21501824	-	LINC00641,HNRNPC,METTL3
6424	AE	14	21501728	21501903	21501728-21501903	-	LINC00641,HNRNPC,METTL3
6456	AE	14	22922176	22922240	22922176-22922240	-	RBM23,PRMT5
6457	AE	14	22922210	22922240	22922210-22922240	-	RBM23,PRMT5
6478	AE	14	23049822	23049943	23049822-23049943	-	CDH24
6479	AE	14	23049822	23051439	23049822-23051439	-	CDH24
6483	AE	14	23300107	23300139	23300107-23300139	-	HOMEZ,PPP1R3E
6485	AE	14	23300107	23300325	23300107-23300325	-	HOMEZ,PPP1R3E
6495	AE	14	23556743	23557034	23556743-23557034	+	THTPA,AL135999.1
6497	AE	14	23556743	23557039	23556743-23557039	+	THTPA,AL135999.1
6499	AE	14	23556743	23557304	23556743-23557304	+	THTPA,AL135999.1
6541	AE	14	24136898	24137017	24136898-24137017	+	PSME1
6544	AE	14	24136985	24137017	24136985-24137017	+	PSME1
6546	AE	14	24139545	24139614	24139545-24139614	-	EMC9
6548	AE	14	24139545	24139789	24139545-24139789	-	EMC9
6550	AE	14	24139545	24139816	24139545-24139816	-	EMC9
6553	AE	14	24145710	24145752	24145710-24145752	-	PSME2
6555	AE	14	24145710	24145772	24145710-24145772	-	PSME2
6557	AE	14	24145710	24145896	24145710-24145896	-	PSME2
6559	AE	14	24145710	24146240	24145710-24146240	-	PSME2
6594	AE	14	24182278	24182403	24182278-24182403	-	IPO4,AL136295.4,TM9SF1
6597	AE	14	24182278	24182423	24182278-24182423	-	IPO4,AL136295.4,TM9SF1
6600	AE	14	24183250	24183355	24183250-24183355	-	IPO4,AL136295.4,TM9SF1
6603	AE	14	24183250	24183386	24183250-24183386	-	IPO4,AL136295.4,TM9SF1
6608	AE	14	24187667	24187796	24187667-24187796	-	IPO4,AL136295.4,TM9SF1
6611	AE	14	24187667	24187813	24187667-24187813	-	IPO4,AL136295.4,TM9SF1
6614	AE	14	24188344	24188391	24188344-24188391	-	IPO4,AL136295.4,TM9SF1
6617	AE	14	24188344	24188423	24188344-24188423	-	IPO4,AL136295.4,TM9SF1
6620	AE	14	24188552	24188638	24188552-24188638	-	IPO4,AL136295.4,TM9SF1
6622	AE	14	24188552	24188649	24188552-24188649	-	IPO4,AL136295.4,TM9SF1
6624	AE	14	24190380	24190591	24190380-24190591	-	IPO4,AL136295.4,TM9SF1
6627	AE	14	24190380	24190653	24190380-24190653	-	IPO4,AL136295.4,TM9SF1
6633	AE	14	24194675	24194830	24194675-24194830	-	IPO4,AL136295.4,TM9SF1
6636	AE	14	24194675	24195036	24194675-24195036	-	IPO4,AL136295.4,TM9SF1
6639	AE	14	24194675	24195051	24194675-24195051	-	IPO4,AL136295.4,TM9SF1
6642	AE	14	24211411	24211512	24211411-24211512	-	CHMP4A,AL096870.2,MDP1,NEDD8-MDP1,NEDD8,AL136295.7
6646	AE	14	24211411	24211592	24211411-24211592	-	CHMP4A,AL096870.2,MDP1,NEDD8-MDP1,NEDD8,AL136295.7
6650	AE	14	24211415	24211592	24211415-24211592	-	CHMP4A,AL096870.2,MDP1,NEDD8-MDP1,NEDD8,AL136295.7
6655	AE	14	24214262	24214395	24214262-24214395	-	CHMP4A,AL096870.2,MDP1,NEDD8-MDP1,NEDD8,AL136295.7
6659	AE	14	24214310	24214395	24214310-24214395	-	CHMP4A,AL096870.2,MDP1,NEDD8-MDP1,NEDD8,AL136295.7
6663	AE	14	24214492	24214599	24214492-24214599	-	CHMP4A,AL096870.2,MDP1,NEDD8-MDP1,NEDD8,AL136295.7
6667	AE	14	24214546	24214599	24214546-24214599	-	CHMP4A,AL096870.2,MDP1,NEDD8-MDP1,NEDD8,AL136295.7
6671	AE	14	24218059	24218215	24218059-24218215	-	CHMP4A,AL096870.2,MDP1,NEDD8-MDP1,NEDD8,AL136295.7
6675	AE	14	24218133	24218215	24218133-24218215	-	CHMP4A,AL096870.2,MDP1,NEDD8-MDP1,NEDD8,AL136295.7
6688	AE	14	24269491	24269551	24269491-24269551	-	TGM1,RABGGTA
6689	AE	14	24269491	24269694	24269491-24269694	-	TGM1,RABGGTA
6691	AE	14	24270334	24270458	24270334-24270458	-	TGM1,RABGGTA
6693	AE	14	24270360	24270458	24270360-24270458	-	TGM1,RABGGTA
6695	AE	14	24270837	24270947	24270837-24270947	-	TGM1,RABGGTA
6697	AE	14	24270837	24270998	24270837-24270998	-	TGM1,RABGGTA
6702	AE	14	24369499	24369670	24369499-24369670	+	NFATC4
6703	AE	14	24369499	24370594	24369499-24370594	+	NFATC4
6720	AE	1	42659228	42659251	42659228-42659251	+	PPIH,AC098484.2
6722	AE	1	42659228	42659370	42659228-42659370	+	PPIH,AC098484.2
6725	AE	1	42757783	42757922	42757783-42757922	-	P3H1
6726	AE	1	42757783	42757945	42757783-42757945	-	P3H1
6729	AE	1	42773546	42773649	42773546-42773649	+	C1orf50,AC098484.3
6730	AE	1	42773563	42773649	42773563-42773649	+	C1orf50,AC098484.3
6737	AE	14	30597420	30597526	30597420-30597526	+	G2E3
6738	AE	14	30597420	30598400	30597420-30598400	+	G2E3
6747	AE	1	43364542	43364647	43364542-43364647	-	ELOVL1,MIR6734
6749	AE	1	43364615	43364647	43364615-43364647	-	ELOVL1,MIR6734
6751	AE	1	43364619	43364647	43364619-43364647	-	ELOVL1,MIR6734
6753	AE	1	43364928	43365008	43364928-43365008	-	ELOVL1,MIR6734
6756	AE	1	43364928	43365376	43364928-43365376	-	ELOVL1,MIR6734
6758	AE	1	43365186	43365376	43365186-43365376	-	ELOVL1,MIR6734
6761	AE	1	43387503	43387629	43387503-43387629	-	MED8
6763	AE	1	43387503	43387647	43387503-43387647	-	MED8
6765	AE	1	43388310	43388428	43388310-43388428	-	MED8
6767	AE	1	43388310	43388489	43388310-43388489	-	MED8
6769	AE	1	43419734	43419944	43419734-43419944	+	SZT2,HYI-AS1
6773	AE	1	43419734	43419961	43419734-43419961	+	SZT2,HYI-AS1
6777	AE	1	43426368	43426538	43426368-43426538	+	SZT2,HYI-AS1
6780	AE	1	43426438	43426538	43426438-43426538	+	SZT2,HYI-AS1
6786	AE	1	43451798	43451847	43451798-43451847	-	HYI
6787	AE	1	43451828	43451847	43451828-43451847	-	HYI
6795	AE	14	35087951	35088010	35087951-35088010	-	PPP2R3C
6796	AE	14	35087951	35088031	35087951-35088031	-	PPP2R3C
6800	AE	14	35109848	35109931	35109848-35109931	-	PPP2R3C
6804	AE	14	35122952	35124231	35122952-35124231	+	KIAA0391,PSMA6
6806	AE	14	35123505	35124231	35123505-35124231	+	KIAA0391,PSMA6
6808	AE	14	35312863	35313059	35312863-35313059	+	KIAA0391,PSMA6
6811	AE	14	35312881	35312921	35312881-35312921	+	KIAA0391,PSMA6
6813	AE	14	35312881	35313059	35312881-35313059	+	KIAA0391,PSMA6
6819	AE	14	35686542	35686623	35686542-35686623	-	RALGAPA1
6820	AE	14	35686542	35686666	35686542-35686666	-	RALGAPA1
6863	AE	1	43971387	43972070	43971387-43972070	+	DPH2
6865	AE	1	43971660	43972070	43971660-43972070	+	DPH2
6877	AE	1	43992153	43992387	43992153-43992387	+	B4GALT2,CCDC24
6879	AE	1	43992212	43992387	43992212-43992387	+	B4GALT2,CCDC24
6882	AE	1	43993804	43993964	43993804-43993964	+	B4GALT2,CCDC24
6883	AE	1	43993840	43993964	43993840-43993964	+	B4GALT2,CCDC24
6884	AE	1	43993887	43993964	43993887-43993964	+	B4GALT2,CCDC24
6885	AE	1	43993890	43993964	43993890-43993964	+	B4GALT2,CCDC24
6920	AE	14	50112615	50112719	50112615-50112719	-	VCPKMT,SOS2
6921	AE	14	50112615	50113512	50112615-50113512	-	VCPKMT,SOS2
6922	AE	14	50113370	50113512	50113370-50113512	-	VCPKMT,SOS2
6940	AE	14	50821874	50822000	50821874-50822000	-	NIN,AL606834.3
6941	AE	14	50821874	50822077	50821874-50822077	-	NIN,AL606834.3
6943	AE	14	51245313	51245358	51245313-51245358	+	TMX1,SNORA70
6945	AE	14	51245313	51245454	51245313-51245454	+	TMX1,SNORA70
6969	AE	1	45338186	45338656	45338186-45338656	-	MUTYH
6970	AE	1	45338507	45338656	45338507-45338656	-	MUTYH
6977	AE	14	54480874	54480941	54480874-54480941	-	GMFB
6978	AE	14	54480874	54480962	54480874-54480962	-	GMFB
6981	AE	14	54530049	54530226	54530049-54530226	+	CGRRF1
6982	AE	14	54530049	54530763	54530049-54530763	+	CGRRF1
6989	AE	1	45495418	45495473	45495418-45495473	-	TESK2,CCDC163
6992	AE	1	45495418	45495545	45495418-45495545	-	TESK2,CCDC163
7006	AE	1	45620528	45620833	45620528-45620833	-	CCDC17,GPBP1L1
7008	AE	1	45620723	45620833	45620723-45620833	-	CCDC17,GPBP1L1
7014	AE	1	45714246	45714354	45714246-45714354	-	IPP
7015	AE	1	45714246	45714466	45714246-45714466	-	IPP
7065	AE	14	63382056	63382157	63382056-63382157	-	PPP2R5E
7068	AE	14	63382071	63382157	63382071-63382157	-	PPP2R5E
7071	AE	1	46344801	46344962	46344801-46344962	+	NSUN4
7073	AE	1	46344801	46345144	46344801-46345144	+	NSUN4
7077	AE	1	46413075	46413220	46413075-46413220	+	FAAH
7079	AE	1	46413123	46413220	46413123-46413220	+	FAAH
7089	AE	14	65077328	65077428	65077328-65077428	-	MAX
7090	AE	14	65077344	65077428	65077344-65077428	-	MAX
7097	AE	14	67593728	67593952	67593728-67593952	-	PIGH
7123	AE	14	70592880	70592988	70592880-70592988	-	MED6
7126	AE	14	70592880	70593009	70592880-70593009	-	MED6
7128	AE	14	70596611	70596698	70596611-70596698	-	MED6
7129	AE	14	70596611	70596702	70596611-70596702	-	MED6
7130	AE	14	70596611	70596742	70596611-70596742	-	MED6
7151	AE	14	72977927	72978002	72977927-72978002	-	ZFYVE1,NUMB
7153	AE	14	72977927	72978044	72977927-72978044	-	ZFYVE1,NUMB
7159	AE	14	73100301	73103478	73100301-73103478	+	RBM25
7160	AE	14	73103192	73103478	73103192-73103478	+	RBM25
7165	AE	14	73147943	73148106	73147943-73148106	+	PSEN1
7169	AE	14	73593702	73593904	73593702-73593904	+	ACOT4
7170	AE	14	73593702	73594038	73593702-73594038	+	ACOT4
7182	AE	14	73893776	73893932	73893776-73893932	+	PTGR2,ZNF410,AC005520.3
7184	AE	14	73893797	73893932	73893797-73893932	+	PTGR2,ZNF410,AC005520.3
7191	AE	14	74071195	74071497	74071195-74071497	-	ALDH6A1
7193	AE	14	74071195	74071660	74071195-74071660	-	ALDH6A1
7194	AE	14	74072203	74072364	74072203-74072364	-	ALDH6A1
7195	AE	14	74072242	74072364	74072242-74072364	-	ALDH6A1
7198	AE	14	74288660	74288765	74288660-74288765	-	ABCD4
7199	AE	14	74288716	74288765	74288716-74288765	-	ABCD4
7203	AE	14	74293154	74293248	74293154-74293248	-	ABCD4
7204	AE	14	74293154	74293279	74293154-74293279	-	ABCD4
7209	AE	14	74480702	74480779	74480702-74480779	-	NPC2,MIR4709
7240	AE	14	75135663	75135886	75135663-75135886	-	NEK9,TMED10
7242	AE	14	75135760	75135886	75135760-75135886	-	NEK9,TMED10
7244	AE	14	75279877	75280128	75279877-75280128	+	FOS
7245	AE	14	75279906	75280128	75279906-75280128	+	FOS
7248	AE	14	75960814	75961076	75960814-75961076	-	TGFB3
7249	AE	14	75960923	75961076	75960923-75961076	-	TGFB3
7274	AE	14	88396156	88396184	88396156-88396184	+	SPATA7
7275	AE	14	88396156	88396203	88396156-88396203	+	SPATA7
7290	AE	14	88841037	88841196	88841037-88841196	+	TTC8
7292	AE	14	88841037	88841514	88841037-88841514	+	TTC8
7296	AE	14	90401259	90401402	90401259-90401402	+	CALM1
7297	AE	14	90401259	90402404	90401259-90402404	+	CALM1
7302	AE	14	91170003	91170186	91170003-91170186	+	DGLUCY
7303	AE	14	91170003	91170201	91170003-91170201	+	DGLUCY
7304	AE	14	91215405	91215556	91215405-91215556	+	DGLUCY
7305	AE	14	91215405	91215793	91215405-91215793	+	DGLUCY
7307	AE	14	91462049	91462221	91462049-91462221	-	PPP4R3A
7309	AE	14	91462049	91462239	91462049-91462239	-	PPP4R3A
7311	AE	14	91475811	91475966	91475811-91475966	-	PPP4R3A
7313	AE	14	91475850	91475966	91475850-91475966	-	PPP4R3A
7314	AE	14	91476408	91476479	91476408-91476479	-	PPP4R3A
7315	AE	14	91476408	91476524	91476408-91476524	-	PPP4R3A
7325	AE	14	92718747	92718844	92718747-92718844	-	LGMN
7326	AE	14	92718774	92718844	92718774-92718844	-	LGMN
7340	AE	14	94096856	94096965	94096856-94096965	+	IFI27L1,IFI27
7342	AE	14	94096887	94096965	94096887-94096965	+	IFI27L1,IFI27
7345	AE	14	94101814	94101975	94101814-94101975	+	IFI27L1,IFI27
7348	AE	14	94101814	94102059	94101814-94102059	+	IFI27L1,IFI27
7351	AE	14	94111625	94111773	94111625-94111773	+	IFI27L1,IFI27
7353	AE	14	94111659	94111773	94111659-94111773	+	IFI27L1,IFI27
7370	AE	1	498047	498305	498047-498305	-	AL627309.7,AL627309.8,AL627309.5,RNU6-1100P,AL732372.2,U6,AL669831.4,LINC00115
7375	AE	1	498073	498305	498073-498305	-	AL627309.7,AL627309.8,AL627309.5,RNU6-1100P,AL732372.2,U6,AL669831.4,LINC00115
7391	AE	15	100580444	100580736	100580444-100580736	-	LINS1,RNU6-181P
7393	AE	15	100580444	100580945	100580444-100580945	-	LINS1,RNU6-181P
7410	AE	15	101972593	101972694	101972593-101972694	+	WASH3P,MIR6859-3
7412	AE	15	101973220	101973352	101973220-101973352	+	WASH3P,MIR6859-3
7413	AE	15	101973220	101973727	101973220-101973727	+	WASH3P,MIR6859-3
7423	AE	1	51760666	51760780	51760666-51760780	+	AC104170.1,OSBPL9
7425	AE	1	51760690	51760780	51760690-51760780	+	AC104170.1,OSBPL9
7437	AE	15	22561559	22562026	22561559-22562026	+	HERC2P2
7438	AE	15	22814083	22814153	22814083-22814153	+	NIPA1
7439	AE	15	22814083	22814505	22814083-22814505	+	NIPA1
7445	AE	15	22946992	22947092	22946992-22947092	-	CYFIP1
7446	AE	15	22947003	22947092	22947003-22947092	-	CYFIP1
7452	AE	15	23019219	23019334	23019219-23019334	-	TUBGCP5
7454	AE	15	23019219	23019380	23019219-23019380	-	TUBGCP5
7465	AE	1	52361478	52361616	52361478-52361616	-	CC2D1B
7466	AE	1	52361513	52361616	52361513-52361616	-	CC2D1B
7467	AE	1	52436755	52436963	52436755-52436963	-	ORC1,ZCCHC11
7469	AE	1	52436755	52436975	52436755-52436975	-	ORC1,ZCCHC11
7471	AE	1	52436755	52436978	52436755-52436978	-	ORC1,ZCCHC11
7476	AE	15	25407067	25407228	25407067-25407228	-	UBE3A,AC100774.1
7477	AE	15	25407067	25407262	25407067-25407262	-	UBE3A,AC100774.1
7492	AE	1	52905034	52907954	52905034-52907954	-	ECHDC2
7498	AE	15	29704162	29704305	29704162-29704305	-	TJP1,AC022613.3
7500	AE	15	29704201	29704305	29704201-29704305	-	TJP1,AC022613.3
7502	AE	15	29704222	29704305	29704222-29704305	-	TJP1,AC022613.3
7503	AE	15	30925096	30925291	30925096-30925291	+	FAN1,AC087481.3
7504	AE	15	30925127	30925291	30925127-30925291	+	FAN1,AC087481.3
7545	AE	15	40038282	40038394	40038282-40038394	-	SRP14
7546	AE	15	40038282	40038948	40038282-40038948	-	SRP14
7555	AE	15	40386362	40386494	40386362-40386494	+	KNSTRN
7557	AE	15	40386405	40386494	40386405-40386494	+	KNSTRN
7559	AE	15	40387159	40387206	40387159-40387206	+	KNSTRN
7561	AE	15	40387159	40387218	40387159-40387218	+	KNSTRN
7563	AE	15	40389489	40389611	40389489-40389611	+	KNSTRN
7565	AE	15	40389506	40389611	40389506-40389611	+	KNSTRN
7567	AE	15	40407636	40407725	40407636-40407725	+	DISP2,IVD
7570	AE	15	40407636	40407812	40407636-40407812	+	DISP2,IVD
7573	AE	15	40744047	40744149	40744047-40744149	-	RMDN3
7574	AE	15	40744047	40744227	40744047-40744227	-	RMDN3
7603	AE	15	41736181	41736368	41736181-41736368	+	MGA
7604	AE	15	41736181	41736698	41736181-41736698	+	MGA
7605	AE	15	41739906	41740203	41739906-41740203	+	MGA
7606	AE	15	41740053	41740203	41740053-41740203	+	MGA
7609	AE	15	41834740	41835223	41834740-41835223	+	JMJD7,JMJD7-PLA2G4B,PLA2G4B
7610	AE	15	41834894	41835223	41834894-41835223	+	JMJD7,JMJD7-PLA2G4B,PLA2G4B
7611	AE	1	54184161	54184265	54184161-54184265	-	CYB5RL
7612	AE	1	54184161	54186286	54184161-54186286	-	CYB5RL
7629	AE	15	43149029	43149151	43149029-43149151	+	TMEM62,CCNDBP1
7631	AE	15	43149108	43149151	43149108-43149151	+	TMEM62,CCNDBP1
7637	AE	15	43194081	43194461	43194081-43194461	+	TMEM62,CCNDBP1
7639	AE	15	43194415	43194461	43194415-43194461	+	TMEM62,CCNDBP1
7642	AE	15	43364126	43364382	43364126-43364382	-	ZSCAN29
7643	AE	15	43366110	43366774	43366110-43366774	-	ZSCAN29
7644	AE	15	43366110	43366808	43366110-43366808	-	ZSCAN29
7651	AE	15	43420305	43420735	43420305-43420735	-	TP53BP1
7652	AE	15	43420618	43420735	43420618-43420735	-	TP53BP1
7660	AE	15	43594045	43594367	43594045-43594367	+	CKMT1B
7662	AE	15	43594183	43594367	43594183-43594367	+	CKMT1B
7664	AE	15	43594879	43595170	43594879-43595170	+	CKMT1B
7666	AE	15	43594972	43595170	43594972-43595170	+	CKMT1B
7673	AE	15	43693877	43694199	43693877-43694199	+	CKMT1A
7675	AE	15	43693940	43694199	43693940-43694199	+	CKMT1A
7677	AE	15	43694527	43695002	43694527-43695002	+	CKMT1A
7679	AE	15	43694711	43695002	43694711-43695002	+	CKMT1A
7681	AE	15	43694804	43695002	43694804-43695002	+	CKMT1A
7698	AE	15	45597880	45597891	45597880-45597891	+	BLOC1S6,Y_RNA
7700	AE	15	45597880	45597996	45597880-45597996	+	BLOC1S6,Y_RNA
7705	AE	15	49035334	49035456	49035334-49035456	-	SECISBP2L
7706	AE	15	49035334	49035658	49035334-49035658	-	SECISBP2L
7734	AE	15	50915425	50915571	50915425-50915571	+	AP4E1,DCAF13P3
7736	AE	15	50915448	50915571	50915448-50915571	+	AP4E1,DCAF13P3
7743	AE	15	51458709	51458795	51458709-51458795	-	DMXL2
7744	AE	15	51458709	51459660	51458709-51459660	-	DMXL2
7747	AE	15	51908776	51908862	51908776-51908862	+	TMOD3
7748	AE	15	51908776	51908876	51908776-51908876	+	TMOD3
7754	AE	15	52260862	52261127	52260862-52261127	-	MYO5C,MYO5A
7756	AE	15	52260902	52261127	52260902-52261127	-	MYO5C,MYO5A
7758	AE	15	52584745	52584944	52584745-52584944	-	FAM214A
7760	AE	15	52584745	52587219	52584745-52587219	-	FAM214A
7765	AE	15	55192403	55192833	55192403-55192833	-	RSL24D1
7766	AE	15	55192720	55192833	55192720-55192833	-	RSL24D1
7775	AE	15	55862913	55863031	55862913-55863031	-	NEDD4
7776	AE	15	55862913	55863079	55862913-55863079	-	NEDD4
7805	AE	15	60468061	60468162	60468061-60468162	-	AC087385.3,ICE2
7807	AE	15	60468061	60468322	60468061-60468322	-	AC087385.3,ICE2
7809	AE	15	60478568	60478637	60478568-60478637	-	AC087385.3,ICE2
7811	AE	15	60478568	60478660	60478568-60478660	-	AC087385.3,ICE2
7835	AE	15	63983533	63983754	63983533-63983754	-	DAPK2
7836	AE	15	63983625	63983754	63983625-63983754	-	DAPK2
7837	AE	15	64118117	64118244	64118117-64118244	+	SNX1
7838	AE	15	64118203	64118244	64118203-64118244	+	SNX1
7859	AE	15	65599774	65599929	65599774-65599929	-	INTS14
7860	AE	15	65599838	65599929	65599838-65599929	-	INTS14
7863	AE	15	65607302	65607425	65607302-65607425	-	INTS14
7873	AE	15	66494277	66494552	66494277-66494552	-	AC116913.1,SNAPC5,MIR4512,RPL4,SNORD18C,snoU18,SNORD18B,SNORD16,SNORD18A
7876	AE	15	66494415	66494552	66494415-66494552	-	AC116913.1,SNAPC5,MIR4512,RPL4,SNORD18C,snoU18,SNORD18B,SNORD16,SNORD18A
7882	AE	15	66502612	66502871	66502612-66502871	-	AC116913.1,SNAPC5,MIR4512,RPL4,SNORD18C,snoU18,SNORD18B,SNORD16,SNORD18A
7885	AE	15	66502612	66503164	66502612-66503164	-	AC116913.1,SNAPC5,MIR4512,RPL4,SNORD18C,snoU18,SNORD18B,SNORD16,SNORD18A
7897	AE	15	68211556	68211741	68211556-68211741	-	AC107871.1,CALML4,CLN6
7899	AE	15	68211556	68211863	68211556-68211863	-	AC107871.1,CALML4,CLN6
7901	AE	15	68211649	68211863	68211649-68211863	-	AC107871.1,CALML4,CLN6
7903	AE	15	68211675	68211863	68211675-68211863	-	AC107871.1,CALML4,CLN6
7919	AE	15	71890471	71893177	71890471-71893177	-	MYO9A
7920	AE	15	71892965	71893177	71892965-71893177	-	MYO9A
7923	AE	15	72163266	72163363	72163266-72163363	-	GRAMD2A
7924	AE	15	72163266	72163476	72163266-72163476	-	GRAMD2A
7927	AE	15	72260478	72260688	72260478-72260688	-	PARP6
7932	AE	15	72260538	72260688	72260538-72260688	-	PARP6
7937	AE	15	72265270	72265473	72265270-72265473	-	PARP6
7942	AE	15	72265413	72265473	72265413-72265473	-	PARP6
7956	AE	15	72570164	72570307	72570164-72570307	+	ARIH1,AC100827.3
7958	AE	15	72570177	72570307	72570177-72570307	+	ARIH1,AC100827.3
7960	AE	15	72580731	72580877	72580731-72580877	+	ARIH1,AC100827.3
7962	AE	15	72580731	72580991	72580731-72580991	+	ARIH1,AC100827.3
7992	AE	15	74182161	74182222	74182161-74182222	-	STRA6
7993	AE	15	74182161	74182262	74182161-74182262	-	STRA6
7998	AE	15	74196008	74196120	74196008-74196120	-	STRA6
7999	AE	15	74196008	74196147	74196008-74196147	-	STRA6
8000	AE	15	74197752	74197818	74197752-74197818	-	STRA6
8001	AE	15	74197752	74197862	74197752-74197862	-	STRA6
8006	AE	15	74620009	74622216	74620009-74622216	+	CLK3
8037	AE	15	74904982	74905039	74904982-74905039	-	FAM219B
8039	AE	15	74904982	74905059	74904982-74905059	-	FAM219B
8068	AE	15	75356301	75356380	75356301-75356380	-	MAN2C1
8070	AE	15	75356301	75356449	75356301-75356449	-	MAN2C1
8081	AE	15	75361855	75361947	75361855-75361947	-	MAN2C1
8083	AE	15	75361855	75362025	75361855-75362025	-	MAN2C1
8085	AE	15	75362642	75362748	75362642-75362748	-	MAN2C1
8088	AE	15	75362642	75364188	75362642-75364188	-	MAN2C1
8097	AE	15	75368073	75368159	75368073-75368159	-	MAN2C1
8099	AE	15	75368073	75368198	75368073-75368198	-	MAN2C1
8101	AE	15	76227713	76227897	76227713-76227897	-	ETFA
8105	AE	15	76227713	76227918	76227713-76227918	-	ETFA
8125	AE	15	78157573	78157631	78157573-78157631	+	IDH3A
8143	AE	15	78542177	78542645	78542177-78542645	+	HYKK,PSMA4,CHRNA5
8146	AE	15	78542483	78542645	78542483-78542645	+	HYKK,PSMA4,CHRNA5
8149	AE	15	78542576	78542645	78542576-78542645	+	HYKK,PSMA4,CHRNA5
8152	AE	15	78589805	78589849	78589805-78589849	+	HYKK,PSMA4,CHRNA5
8155	AE	15	78589805	78590098	78589805-78590098	+	HYKK,PSMA4,CHRNA5
8158	AE	15	78589805	78590104	78589805-78590104	+	HYKK,PSMA4,CHRNA5
8161	AE	15	78589805	78590636	78589805-78590636	+	HYKK,PSMA4,CHRNA5
8164	AE	15	78937318	78937423	78937318-78937423	-	CTSH
8165	AE	15	78937318	78937496	78937318-78937496	-	CTSH
8168	AE	15	79907629	79907684	79907629-79907684	-	MTHFS,ST20-MTHFS,ST20,AC015871.3
8169	AE	15	79907629	79907706	79907629-79907706	-	MTHFS,ST20-MTHFS,ST20,AC015871.3
8172	AE	15	80160410	80160459	80160410-80160459	+	FAH
8174	AE	15	80160410	80160523	80160410-80160523	+	FAH
8188	AE	15	82419368	82420075	82419368-82420075	+	UBE2Q2P2,AC243919.1,GOLGA6L9
8189	AE	15	82419980	82420075	82419980-82420075	+	UBE2Q2P2,AC243919.1,GOLGA6L9
8190	AE	15	82431830	82431949	82431830-82431949	+	UBE2Q2P2,AC243919.1,GOLGA6L9
8191	AE	15	82431830	82432004	82431830-82432004	+	UBE2Q2P2,AC243919.1,GOLGA6L9
8200	AE	15	82754629	82754784	82754629-82754784	+	SNHG21,SCARNA15
8201	AE	15	82754629	82756785	82754629-82756785	+	SNHG21,SCARNA15
8208	AE	15	84202870	84203007	84202870-84203007	-	GOLGA2P7,RN7SL331P
8210	AE	15	84202870	84203020	84202870-84203020	-	GOLGA2P7,RN7SL331P
8211	AE	15	84204426	84204516	84204426-84204516	-	GOLGA2P7,RN7SL331P
8212	AE	15	84204426	84204691	84204426-84204691	-	GOLGA2P7,RN7SL331P
8223	AE	15	84645235	84645836	84645235-84645836	-	WDR73,Metazoa_SRP
8224	AE	15	84645471	84645836	84645471-84645836	-	WDR73,Metazoa_SRP
8253	AE	15	88650235	88652310	88650235-88652310	+	ISG20
8255	AE	15	88652110	88652310	88652110-88652310	+	ISG20
8257	AE	15	88652170	88652310	88652170-88652310	+	ISG20
8260	AE	15	89317939	89317975	89317939-89317975	-	POLG,MIR6766
8261	AE	15	89317939	89318037	89317939-89318037	-	POLG,MIR6766
8270	AE	15	89326912	89327063	89326912-89327063	-	POLG,MIR6766
8271	AE	15	89326912	89327079	89326912-89327079	-	POLG,MIR6766
8273	AE	15	90217767	90217829	90217767-90217829	+	SEMA4B,NGRN,AC091167.2,RN7SL736P
8275	AE	15	90217767	90217928	90217767-90217928	+	SEMA4B,NGRN,AC091167.2,RN7SL736P
8277	AE	15	90225282	90225397	90225282-90225397	+	SEMA4B,NGRN,AC091167.2,RN7SL736P
8279	AE	15	90225282	90225427	90225282-90225427	+	SEMA4B,NGRN,AC091167.2,RN7SL736P
8281	AE	15	90227538	90227642	90227538-90227642	+	SEMA4B,NGRN,AC091167.2,RN7SL736P
8283	AE	15	90227557	90227642	90227557-90227642	+	SEMA4B,NGRN,AC091167.2,RN7SL736P
8284	AE	15	90232219	90232327	90232219-90232327	-	CIB1
8286	AE	15	90232219	90232447	90232219-90232447	-	CIB1
8290	AE	15	90879867	90880115	90879867-90880115	+	FURIN
8291	AE	15	90879867	90880273	90879867-90880273	+	FURIN
8312	AE	15	90969447	90969623	90969447-90969623	-	PRC1
8314	AE	15	90969524	90969623	90969524-90969623	-	PRC1
8316	AE	15	90981499	90981981	90981499-90981981	-	PRC1
8318	AE	15	90981748	90981981	90981748-90981981	-	PRC1
8320	AE	15	90983906	90984140	90983906-90984140	-	PRC1
8322	AE	15	90984018	90984140	90984018-90984140	-	PRC1
8325	AE	15	91009785	91009846	91009785-91009846	-	VPS33B
8327	AE	15	91009801	91009846	91009801-91009846	-	VPS33B
8334	AE	15	92953357	92953573	92953357-92953573	+	LINC01578,AC013394.1,CHD2
8335	AE	15	92953357	92954336	92953357-92954336	+	LINC01578,AC013394.1,CHD2
8375	AE	16	11761406	11761511	11761406-11761511	-	ZC3H7A,Metazoa_SRP
8377	AE	16	11761468	11761511	11761468-11761511	-	ZC3H7A,Metazoa_SRP
8409	AE	16	1413846	1414009	1413846-1414009	-	UNKL
8411	AE	16	1413846	1414055	1413846-1414055	-	UNKL
8413	AE	16	14246473	14247357	14246473-14247357	+	MKL2
8416	AE	16	14246473	14247507	14246473-14247507	+	MKL2
8426	AE	16	14929251	14929421	14929251-14929421	+	NPIPA3,NPIPA2,AC138932.1,NPIPA1,MIR6511A1,PDXDC1
8430	AE	16	14929251	14929713	14929251-14929713	+	NPIPA3,NPIPA2,AC138932.1,NPIPA1,MIR6511A1,PDXDC1
8433	AE	16	14929251	14929870	14929251-14929870	+	NPIPA3,NPIPA2,AC138932.1,NPIPA1,MIR6511A1,PDXDC1
8435	AE	16	14929251	14930031	14929251-14930031	+	NPIPA3,NPIPA2,AC138932.1,NPIPA1,MIR6511A1,PDXDC1
8451	AE	16	14948930	14949037	14948930-14949037	+	NPIPA3,NPIPA2,AC138932.1,NPIPA1,MIR6511A1,PDXDC1
8455	AE	16	14948930	14949936	14948930-14949936	+	NPIPA3,NPIPA2,AC138932.1,NPIPA1,MIR6511A1,PDXDC1
8459	AE	16	15001776	15001856	15001776-15001856	+	NPIPA3,NPIPA2,AC138932.1,NPIPA1,MIR6511A1,PDXDC1
8463	AE	16	15001776	15001887	15001776-15001887	+	NPIPA3,NPIPA2,AC138932.1,NPIPA1,MIR6511A1,PDXDC1
8480	AE	16	15125691	15125807	15125691-15125807	-	NPIPP1,PKD1P6-NPIPP1,PKD1P6,NPIPA5
8481	AE	16	15125691	15126014	15125691-15126014	-	NPIPP1,PKD1P6-NPIPP1,PKD1P6,NPIPA5
8482	AE	16	15125691	15127389	15125691-15127389	-	NPIPP1,PKD1P6-NPIPP1,PKD1P6,NPIPA5
8483	AE	16	15129882	15130454	15129882-15130454	-	NPIPP1,PKD1P6-NPIPP1,PKD1P6,NPIPA5
8484	AE	16	15130202	15130454	15130202-15130454	-	NPIPP1,PKD1P6-NPIPP1,PKD1P6,NPIPA5
8485	AE	16	15130220	15130454	15130220-15130454	-	NPIPP1,PKD1P6-NPIPP1,PKD1P6,NPIPA5
8490	AE	16	15598854	15599024	15598854-15599024	-	MARF1,MIR6506
8491	AE	16	15598854	15599117	15598854-15599117	-	MARF1,MIR6506
8494	AE	16	15622934	15623057	15622934-15623057	-	MARF1,MIR6506
8499	AE	16	15651931	15652050	15651931-15652050	+	NDE1,MIR484,AC026401.3,AF001548.2
8501	AE	16	15651953	15652050	15651953-15652050	+	NDE1,MIR484,AC026401.3,AF001548.2
8503	AE	16	15699597	15699854	15699597-15699854	+	NDE1,MIR484,AC026401.3,AF001548.2
8505	AE	16	15699729	15699854	15699729-15699854	+	NDE1,MIR484,AC026401.3,AF001548.2
8508	AE	16	15884008	15884124	15884008-15884124	-	FOPNL
8509	AE	16	15884008	15884205	15884008-15884205	-	FOPNL
8520	AE	16	16335861	16335992	16335861-16335992	+	AC138969.1,MIR6511A3,NPIPA7
8524	AE	16	16335861	16336137	16335861-16336137	+	AC138969.1,MIR6511A3,NPIPA7
8533	AE	16	16392061	16392096	16392061-16392096	+	AC138969.1,MIR6511A3,NPIPA7
8537	AE	16	16392061	16392662	16392061-16392662	+	AC138969.1,MIR6511A3,NPIPA7
8550	AE	16	1743332	1745103	1743332-1745103	+	MAPK8IP3
8553	AE	16	1743335	1743476	1743335-1743476	+	MAPK8IP3
8556	AE	16	1743335	1745103	1743335-1745103	+	MAPK8IP3
8559	AE	16	1761224	1761278	1761224-1761278	+	MAPK8IP3
8562	AE	16	1761224	1761305	1761224-1761305	+	MAPK8IP3
8565	AE	16	1771070	1771171	1771070-1771171	-	NME3,MRPS34
8567	AE	16	1771070	1771191	1771070-1771191	-	NME3,MRPS34
8569	AE	16	1771269	1771410	1771269-1771410	-	NME3,MRPS34
8571	AE	16	1771280	1771410	1771280-1771410	-	NME3,MRPS34
8573	AE	16	1771305	1771410	1771305-1771410	-	NME3,MRPS34
8576	AE	16	1776746	1777327	1776746-1777327	+	EME2
8577	AE	16	1776746	1777405	1776746-1777405	+	EME2
8594	AE	16	18319229	18319830	18319229-18319830	-	NPIPA8,AC126755.1,MIR6511A4,AC126755.2,PKD1P5
8595	AE	16	18319795	18319830	18319795-18319830	-	NPIPA8,AC126755.1,MIR6511A4,AC126755.2,PKD1P5
8601	AE	16	18372578	18372663	18372578-18372663	-	NPIPA8,AC126755.1,MIR6511A4,AC126755.2,PKD1P5
8607	AE	16	18372578	18372854	18372578-18372854	-	NPIPA8,AC126755.1,MIR6511A4,AC126755.2,PKD1P5
8613	AE	16	18372723	18372854	18372723-18372854	-	NPIPA8,AC126755.1,MIR6511A4,AC126755.2,PKD1P5
8614	AE	16	18380199	18380710	18380199-18380710	-	NPIPA8,AC126755.1,MIR6511A4,AC126755.2,PKD1P5
8616	AE	16	18380360	18380710	18380360-18380710	-	NPIPA8,AC126755.1,MIR6511A4,AC126755.2,PKD1P5
8620	AE	16	18380360	18380979	18380360-18380979	-	NPIPA8,AC126755.1,MIR6511A4,AC126755.2,PKD1P5
8624	AE	16	18380517	18380979	18380517-18380979	-	NPIPA8,AC126755.1,MIR6511A4,AC126755.2,PKD1P5
8627	AE	16	18788063	18788105	18788063-18788105	-	RPS15A,AC138811.2,ARL6IP1
8629	AE	16	18788063	18788142	18788063-18788142	-	RPS15A,AC138811.2,ARL6IP1
8631	AE	16	18788063	18788159	18788063-18788159	-	RPS15A,AC138811.2,ARL6IP1
8636	AE	16	18868523	18868719	18868523-18868719	-	SMG1
8638	AE	16	18868633	18868719	18868633-18868719	-	SMG1
8642	AE	16	19035676	19035810	19035676-19035810	+	TMC7
8643	AE	16	19035676	19035823	19035676-19035823	+	TMC7
8648	AE	16	19224683	19224838	19224683-19224838	+	SYT17
8649	AE	16	19224703	19224838	19224703-19224838	+	SYT17
8656	AE	16	19524780	19525019	19524780-19525019	+	CCP110
8658	AE	16	19524780	19525224	19524780-19525224	+	CCP110
8664	AE	16	19569244	19569591	19569244-19569591	+	C16orf62,AC002550.1,IQCK
8668	AE	16	19569424	19569591	19569424-19569591	+	C16orf62,AC002550.1,IQCK
8683	AE	16	1974181	1974292	1974181-1974292	+	TBL3,GFER
8684	AE	16	1974197	1974292	1974197-1974292	+	TBL3,GFER
8687	AE	16	1976211	1976257	1976211-1976257	+	TBL3,GFER
8688	AE	16	1976211	1976314	1976211-1976314	+	TBL3,GFER
8689	AE	16	1980641	1980728	1980641-1980728	-	NOXO1
8690	AE	16	1980656	1980728	1980656-1980728	-	NOXO1
8696	AE	16	2046128	2046366	2046128-2046366	-	NTHL1,PKD1,MIR6511B1,MIR1225
8698	AE	16	2046280	2046366	2046280-2046366	-	NTHL1,PKD1,MIR6511B1,MIR1225
8709	AE	16	2091781	2091854	2091781-2091854	-	NTHL1,PKD1,MIR6511B1,MIR1225
8712	AE	16	2091781	2091906	2091781-2091906	-	NTHL1,PKD1,MIR6511B1,MIR1225
8717	AE	16	2092954	2093738	2092954-2093738	-	NTHL1,PKD1,MIR6511B1,MIR1225
8720	AE	16	2093544	2093738	2093544-2093738	-	NTHL1,PKD1,MIR6511B1,MIR1225
8747	AE	16	21419635	21419766	21419635-21419766	-	NPIPB3,SMG1P3,SLC7A5P2,NPIPB4,SMG1P4
8756	AE	16	2153114	2153222	2153114-2153222	+	RAB26
8757	AE	16	2153146	2153222	2153146-2153222	+	RAB26
8825	AE	16	23529744	23529897	23529744-23529897	-	GGA2,EARS2
8827	AE	16	23529744	23529917	23529744-23529917	-	GGA2,EARS2
8837	AE	16	2460283	2460693	2460283-2460693	+	TEDC2,MIR6768
8839	AE	16	2460623	2460693	2460623-2460693	+	TEDC2,MIR6768
8846	AE	1	62513444	62513606	62513444-62513606	-	DOCK7
8847	AE	1	62513471	62513606	62513471-62513606	-	DOCK7
8850	AE	16	2520769	2521123	2520769-2521123	+	TBC1D24,AC093525.2,ATP6V0C,AC093525.1,AMDHD2,AC093525.8,PDPK1
8855	AE	16	2520984	2521123	2520984-2521123	+	TBC1D24,AC093525.2,ATP6V0C,AC093525.1,AMDHD2,AC093525.8,PDPK1
8868	AE	16	2528452	2528559	2528452-2528559	+	TBC1D24,AC093525.2,ATP6V0C,AC093525.1,AMDHD2,AC093525.8,PDPK1
8873	AE	16	2528452	2528718	2528452-2528718	+	TBC1D24,AC093525.2,ATP6V0C,AC093525.1,AMDHD2,AC093525.8,PDPK1
8886	AE	16	27471565	27471920	27471565-27471920	-	GTF3C1
8887	AE	16	27471748	27471920	27471748-27471920	-	GTF3C1
8892	AE	1	62803719	62803862	62803719-62803862	+	ATG4C
8893	AE	1	62803778	62803862	62803778-62803862	+	ATG4C
8899	AE	16	28111817	28111942	28111817-28111942	-	XPO6,TPRKBP2
8901	AE	16	28111817	28112006	28111817-28112006	-	XPO6,TPRKBP2
8902	AE	16	282025	282108	282025-282108	+	ARHGDIG,PDIA2
8904	AE	16	282048	282108	282048-282108	+	ARHGDIG,PDIA2
8907	AE	16	28208987	28209055	28208987-28209055	-	XPO6,TPRKBP2
8909	AE	16	28208987	28209122	28208987-28209122	-	XPO6,TPRKBP2
8910	AE	16	282297	282355	282297-282355	+	ARHGDIG,PDIA2
8912	AE	16	282297	282373	282297-282373	+	ARHGDIG,PDIA2
8938	AE	16	284878	285015	284878-285015	+	ARHGDIG,PDIA2
8940	AE	16	284887	285015	284887-285015	+	ARHGDIG,PDIA2
8950	AE	16	284923	285015	284923-285015	+	ARHGDIG,PDIA2
8958	AE	16	28608708	28608890	28608708-28608890	-	SULT1A1
8963	AE	16	286353	286473	286353-286473	+	ARHGDIG,PDIA2
8964	AE	16	286371	286473	286371-286473	+	ARHGDIG,PDIA2
8965	AE	16	28714321	28714446	28714321-28714446	+	EIF3C,MIR6862-2
8968	AE	16	28714351	28714446	28714351-28714446	+	EIF3C,MIR6862-2
8989	AE	16	28975101	28975392	28975101-28975392	+	NFATC2IP,MIR4517,SPNS1,LAT
8992	AE	16	28975184	28975392	28975184-28975392	+	NFATC2IP,MIR4517,SPNS1,LAT
8995	AE	16	28981455	28981615	28981455-28981615	+	NFATC2IP,MIR4517,SPNS1,LAT
8998	AE	16	28981470	28981615	28981470-28981615	+	NFATC2IP,MIR4517,SPNS1,LAT
9004	AE	16	29446802	29446922	29446802-29446922	-	BOLA2-SMG1P6,BOLA2
9007	AE	16	29446802	29447026	29446802-29447026	-	BOLA2-SMG1P6,BOLA2
9017	AE	16	29455544	29457759	29455544-29457759	+	SLX1B,SLX1B-SULT1A4,SULT1A4
9018	AE	16	29457632	29457759	29457632-29457759	+	SLX1B,SLX1B-SULT1A4,SULT1A4
9019	AE	16	29458095	29459985	29458095-29459985	+	SLX1B,SLX1B-SULT1A4,SULT1A4
9020	AE	16	29458095	29460604	29458095-29460604	+	SLX1B,SLX1B-SULT1A4,SULT1A4
9021	AE	16	29458095	29461533	29458095-29461533	+	SLX1B,SLX1B-SULT1A4,SULT1A4
9022	AE	16	29461382	29461533	29461382-29461533	+	SLX1B,SLX1B-SULT1A4,SULT1A4
9031	AE	16	29488023	29491662	29488023-29491662	-	NPIPB12,SMG1P2
9035	AE	16	29491467	29491662	29491467-29491662	-	NPIPB12,SMG1P2
9041	AE	16	29499998	29500083	29499998-29500083	-	NPIPB12,SMG1P2
9045	AE	16	29499998	29500274	29499998-29500274	-	NPIPB12,SMG1P2
9049	AE	16	29500143	29500274	29500143-29500274	-	NPIPB12,SMG1P2
9052	AE	16	29539898	29539953	29539898-29539953	-	AC009086.3,SLC7A5P1
9053	AE	16	29539898	29539985	29539898-29539985	-	AC009086.3,SLC7A5P1
9054	AE	16	29548538	29548658	29548538-29548658	-	AC009086.3,SLC7A5P1
9055	AE	16	29548538	29548762	29548538-29548762	-	AC009086.3,SLC7A5P1
9084	AE	16	2979648	2979993	2979648-2979993	-	PKMYT1
9104	AE	16	29812990	29813393	29812990-29813393	+	MAZ,AC009133.5,PRRT2,PAGR1,AC120114.5,MVP
9107	AE	16	29812990	29813933	29812990-29813933	+	MAZ,AC009133.5,PRRT2,PAGR1,AC120114.5,MVP
9112	AE	16	29830474	29830674	29830474-29830674	+	MAZ,AC009133.5,PRRT2,PAGR1,AC120114.5,MVP
9116	AE	16	29830515	29830674	29830515-29830674	+	MAZ,AC009133.5,PRRT2,PAGR1,AC120114.5,MVP
9145	AE	16	30001212	30004657	30001212-30004657	+	INO80E
9158	AE	16	30067234	30067333	30067234-30067333	+	ALDOA,PPP4C,AC012645.1
9161	AE	16	30067234	30067366	30067234-30067366	+	ALDOA,PPP4C,AC012645.1
9164	AE	16	30068818	30068978	30068818-30068978	+	ALDOA,PPP4C,AC012645.1
9167	AE	16	30068818	30068990	30068818-30068990	+	ALDOA,PPP4C,AC012645.1
9169	AE	16	30081200	30081310	30081200-30081310	+	ALDOA,PPP4C,AC012645.1
9173	AE	16	30081259	30081310	30081259-30081310	+	ALDOA,PPP4C,AC012645.1
9176	AE	16	30094789	30094897	30094789-30094897	-	YPEL3
9178	AE	16	30094789	30094930	30094789-30094930	-	YPEL3
9180	AE	16	30094998	30095146	30094998-30095146	-	YPEL3
9182	AE	16	30095103	30095146	30095103-30095146	-	YPEL3
9184	AE	16	30095252	30095335	30095252-30095335	-	YPEL3
9186	AE	16	30095252	30095434	30095252-30095434	-	YPEL3
9190	AE	16	30117137	30117285	30117137-30117285	-	GDPD3,MAPK3
9192	AE	16	30117154	30117285	30117154-30117285	-	GDPD3,MAPK3
9196	AE	16	30118047	30118163	30118047-30118163	-	GDPD3,MAPK3
9198	AE	16	30118099	30118163	30118099-30118163	-	GDPD3,MAPK3
9200	AE	16	30121824	30122006	30121824-30122006	-	GDPD3,MAPK3
9202	AE	16	30121824	30122039	30121824-30122039	-	GDPD3,MAPK3
9206	AE	16	30193358	30193417	30193358-30193417	-	BOLA2B
9208	AE	16	30193358	30193455	30193358-30193455	-	BOLA2B
9210	AE	16	30197437	30200876	30197437-30200876	+	SLX1A,SLX1A-SULT1A3,SULT1A3
9211	AE	16	30200725	30200876	30200725-30200876	+	SLX1A,SLX1A-SULT1A3,SULT1A3
9214	AE	16	30204961	30205090	30204961-30205090	-	AC106782.1
9215	AE	16	30204961	30205137	30204961-30205137	-	AC106782.1
9221	AE	16	30231440	30231584	30231440-30231584	-	NPIPB13,SMG1P5
9223	AE	16	30231440	30231635	30231440-30231635	-	NPIPB13,SMG1P5
9226	AE	16	3023233	3023361	3023233-3023361	-	HCFC1R1,BICDL2
9229	AE	16	3023233	3023412	3023233-3023412	-	HCFC1R1,BICDL2
9232	AE	16	3023233	3023530	3023233-3023530	-	HCFC1R1,BICDL2
9246	AE	16	30279884	30279939	30279884-30279939	-	NPIPB13,SMG1P5
9248	AE	16	30279884	30279971	30279884-30279971	-	NPIPB13,SMG1P5
9253	AE	16	3035215	3035369	3035215-3035369	-	HCFC1R1,BICDL2
9256	AE	16	3035215	3035510	3035215-3035510	-	HCFC1R1,BICDL2
9259	AE	16	3035215	3035526	3035215-3035526	-	HCFC1R1,BICDL2
9269	AE	16	3067377	3067415	3067377-3067415	+	IL32
9270	AE	16	3067377	3067613	3067377-3067613	+	IL32
9272	AE	16	30751106	30751217	30751106-30751217	+	SRCAP,AC106886.5,TMEM265,AC106886.2,PHKG2,SNORA30
9274	AE	16	30751106	30751281	30751106-30751281	+	SRCAP,AC106886.5,TMEM265,AC106886.2,PHKG2,SNORA30
9276	AE	16	30756355	30756520	30756355-30756520	+	SRCAP,AC106886.5,TMEM265,AC106886.2,PHKG2,SNORA30
9278	AE	16	30756367	30756520	30756367-30756520	+	SRCAP,AC106886.5,TMEM265,AC106886.2,PHKG2,SNORA30
9279	AE	16	30759012	30759247	30759012-30759247	-	CCDC189
9280	AE	16	30759178	30759247	30759178-30759247	-	CCDC189
9281	AE	16	30759342	30759444	30759342-30759444	-	CCDC189
9282	AE	16	30759342	30759458	30759342-30759458	-	CCDC189
9284	AE	16	30759342	30759724	30759342-30759724	-	CCDC189
9285	AE	16	30759654	30759724	30759654-30759724	-	CCDC189
9286	AE	16	30759654	30759809	30759654-30759809	-	CCDC189
9289	AE	16	30762475	30762677	30762475-30762677	+	RNF40
9290	AE	16	30762535	30762677	30762535-30762677	+	RNF40
9371	AE	16	3390010	3390517	3390010-3390517	-	ZSCAN32
9372	AE	1	63411146	63411331	63411146-63411331	+	ALG6
9373	AE	1	63411255	63411331	63411255-63411331	+	ALG6
9374	AE	16	3443111	3443206	3443111-3443206	-	ZNF597
9375	AE	16	3443121	3443206	3443121-3443206	-	ZNF597
9377	AE	16	3484691	3485083	3484691-3485083	+	NAA60,AC004224.2,CLUAP1
9384	AE	16	3484762	3485083	3484762-3485083	+	NAA60,AC004224.2,CLUAP1
9395	AE	16	3657225	3657341	3657225-3657341	+	DNASE1
9409	AE	16	3992146	3992270	3992146-3992270	-	AC005736.1,ADCY9
9411	AE	16	3992146	3992363	3992146-3992363	-	AC005736.1,ADCY9
9413	AE	16	3993349	3993510	3993349-3993510	-	AC005736.1,ADCY9
9415	AE	16	3993406	3993510	3993406-3993510	-	AC005736.1,ADCY9
9450	AE	16	4341368	4341504	4341368-4341504	-	PAM16,AC012676.5
9453	AE	16	4341368	4341583	4341368-4341583	-	PAM16,AC012676.5
9456	AE	16	4341368	4341672	4341368-4341672	-	PAM16,AC012676.5
9461	AE	1	6440626	6440808	6440626-6440808	+	ESPN
9462	AE	1	6440659	6440808	6440659-6440808	+	ESPN
9463	AE	16	4407501	4407684	4407501-4407684	-	CORO7
9466	AE	16	4407562	4407684	4407562-4407684	-	CORO7
9469	AE	16	4408181	4408197	4408181-4408197	-	CORO7
9472	AE	16	4408181	4408251	4408181-4408251	-	CORO7
9475	AE	1	6440934	6441065	6440934-6441065	+	ESPN
9476	AE	1	6440934	6441291	6440934-6441291	+	ESPN
9478	AE	16	4463642	4463850	4463642-4463850	-	NMRAL1
9480	AE	16	4463660	4463850	4463660-4463850	-	NMRAL1
9482	AE	16	4463678	4463850	4463678-4463850	-	NMRAL1
9484	AE	16	4471314	4471449	4471314-4471449	-	NMRAL1
9486	AE	16	4471357	4471449	4471357-4471449	-	NMRAL1
9487	AE	16	4483637	4483738	4483637-4483738	+	HMOX2
9488	AE	16	4483637	4483754	4483637-4483754	+	HMOX2
9491	AE	16	4512791	4512947	4512791-4512947	-	CDIP1
9492	AE	16	4512791	4512998	4512791-4512998	-	CDIP1
9493	AE	16	4512791	4513064	4512791-4513064	-	CDIP1
9496	AE	1	6462863	6462956	6462863-6462956	-	TNFRSF25,PLEKHG5
9499	AE	1	6462863	6463147	6462863-6463147	-	TNFRSF25,PLEKHG5
9502	AE	16	46695562	46696085	46695562-46696085	+	ORC6
9503	AE	16	46696017	46696085	46696017-46696085	+	ORC6
9527	AE	1	64804734	64804838	64804734-64804838	+	RAVER2
9528	AE	1	64804773	64804838	64804773-64804838	+	RAVER2
9561	AE	16	50749549	50750202	50749549-50750202	+	CYLD
9562	AE	16	50749576	50750202	50749576-50750202	+	CYLD
9573	AE	1	65429862	65430048	65429862-65430048	+	LEPROT,LEPR
9574	AE	1	65429931	65430048	65429931-65430048	+	LEPROT,LEPR
9592	AE	16	56502673	56502808	56502673-56502808	-	BBS2
9593	AE	16	56502702	56502808	56502702-56502808	-	BBS2
9600	AE	16	56939895	56940088	56939895-56940088	+	HERPUD1,AC012181.3,AC012181.2
9601	AE	16	56939895	56940245	56939895-56940245	+	HERPUD1,AC012181.3,AC012181.2
9602	AE	16	56940177	56940245	56940177-56940245	+	HERPUD1,AC012181.3,AC012181.2
9630	AE	16	578379	578462	578379-578462	+	CAPN15,MIR5587,MIR3176,PIGQ,NHLRC4,Z98883.1
9635	AE	16	578379	578505	578379-578505	+	CAPN15,MIR5587,MIR3176,PIGQ,NHLRC4,Z98883.1
9640	AE	16	579069	579180	579069-579180	+	CAPN15,MIR5587,MIR3176,PIGQ,NHLRC4,Z98883.1
9645	AE	16	579127	579180	579127-579180	+	CAPN15,MIR5587,MIR3176,PIGQ,NHLRC4,Z98883.1
9650	AE	16	58002479	58002645	58002479-58002645	+	USB1
9651	AE	16	58002479	58002663	58002479-58002663	+	USB1
9654	AE	16	580183	580263	580183-580263	+	CAPN15,MIR5587,MIR3176,PIGQ,NHLRC4,Z98883.1
9655	AE	16	580183	580972	580183-580972	+	CAPN15,MIR5587,MIR3176,PIGQ,NHLRC4,Z98883.1
9657	AE	16	580858	580972	580858-580972	+	CAPN15,MIR5587,MIR3176,PIGQ,NHLRC4,Z98883.1
9660	AE	16	58503744	58503903	58503744-58503903	+	NDRG4
9661	AE	16	58503798	58503903	58503798-58503903	+	NDRG4
9675	AE	16	58536968	58537220	58536968-58537220	-	CNOT1,SNORA46,SNORA50A
9678	AE	16	58536989	58537220	58536989-58537220	-	CNOT1,SNORA46,SNORA50A
9681	AE	16	58546321	58546414	58546321-58546414	-	CNOT1,SNORA46,SNORA50A
9684	AE	16	58546321	58546498	58546321-58546498	-	CNOT1,SNORA46,SNORA50A
9687	AE	16	58555251	58555429	58555251-58555429	-	CNOT1,SNORA46,SNORA50A
9690	AE	16	58555251	58555537	58555251-58555537	-	CNOT1,SNORA46,SNORA50A
9693	AE	16	58556847	58556990	58556847-58556990	-	CNOT1,SNORA46,SNORA50A
9696	AE	16	58556847	58556993	58556847-58556993	-	CNOT1,SNORA46,SNORA50A
9699	AE	16	58556862	58556993	58556862-58556993	-	CNOT1,SNORA46,SNORA50A
9703	AE	16	58675940	58676022	58675940-58676022	-	SLC38A7
9704	AE	16	58675940	58676054	58675940-58676054	-	SLC38A7
9705	AE	16	58679857	58679873	58679857-58679873	-	SLC38A7
9706	AE	16	58679857	58680241	58679857-58680241	-	SLC38A7
9711	AE	1	6587478	6587632	6587478-6587632	+	ZBTB48
9712	AE	1	6587515	6587632	6587515-6587632	+	ZBTB48
9716	AE	16	625899	626121	625899-626121	+	RAB40C,WFIKKN1,WDR90
9718	AE	16	625956	626121	625956-626121	+	RAB40C,WFIKKN1,WDR90
9733	AE	16	656732	656871	656732-656871	+	RAB40C,WFIKKN1,WDR90
9735	AE	16	656815	656871	656815-656871	+	RAB40C,WFIKKN1,WDR90
9737	AE	16	660612	660714	660612-660714	+	RAB40C,WFIKKN1,WDR90
9739	AE	16	660612	660870	660612-660870	+	RAB40C,WFIKKN1,WDR90
9741	AE	16	662673	662844	662673-662844	+	RAB40C,WFIKKN1,WDR90
9743	AE	16	662673	663064	662673-663064	+	RAB40C,WFIKKN1,WDR90
9746	AE	16	662679	662844	662679-662844	+	RAB40C,WFIKKN1,WDR90
9759	AE	16	666455	666792	666455-666792	+	RAB40C,WFIKKN1,WDR90
9761	AE	16	666673	666792	666673-666792	+	RAB40C,WFIKKN1,WDR90
9776	AE	16	668353	668411	668353-668411	+	RHOT2
9778	AE	16	668353	668569	668353-668569	+	RHOT2
9785	AE	16	670249	670357	670249-670357	+	RHOT2
9787	AE	16	670266	670357	670266-670357	+	RHOT2
9791	AE	16	671083	671203	671083-671203	+	RHOT2
9795	AE	16	671115	671203	671115-671203	+	RHOT2
9823	AE	16	67178010	67178097	67178010-67178097	-	KIAA0895L,EXOC3L1
9825	AE	16	67178010	67178107	67178010-67178107	-	KIAA0895L,EXOC3L1
9832	AE	16	67181558	67181697	67181558-67181697	-	KIAA0895L,EXOC3L1
9835	AE	16	67181606	67181697	67181606-67181697	-	KIAA0895L,EXOC3L1
9843	AE	16	67199951	67200361	67199951-67200361	+	ELMO3
9844	AE	16	67200192	67200361	67200192-67200361	+	ELMO3
9859	AE	16	67231637	67231900	67231637-67231900	-	FHOD1
9876	AE	16	67657762	67657814	67657762-67657814	-	ACD
9877	AE	16	67657762	67657853	67657762-67657853	-	ACD
9885	AE	16	67685457	67685802	67685457-67685802	-	ENKD1,GFOD2,RANBP10
9888	AE	16	67685512	67685802	67685512-67685802	-	ENKD1,GFOD2,RANBP10
9892	AE	16	67728390	67728511	67728390-67728511	-	ENKD1,GFOD2,RANBP10
9895	AE	16	67728390	67728601	67728390-67728601	-	ENKD1,GFOD2,RANBP10
9911	AE	16	67832228	67832354	67832228-67832354	-	CENPT
9942	AE	16	68328105	68329174	68328105-68329174	+	PRMT7
9943	AE	16	68329066	68329174	68329066-68329174	+	PRMT7
9958	AE	16	69133458	69133618	69133458-69133618	+	UTP4
9960	AE	16	69133512	69133618	69133512-69133618	+	UTP4
9962	AE	16	69136679	69136887	69136679-69136887	+	UTP4
9964	AE	16	69136696	69136887	69136696-69136887	+	UTP4
9966	AE	16	69137801	69137885	69137801-69137885	+	UTP4
9967	AE	16	69137801	69137977	69137801-69137977	+	UTP4
9968	AE	16	69260050	69260127	69260050-69260127	+	SNTB2,AC026464.4,VPS4A
9971	AE	16	69260050	69260260	69260050-69260260	+	SNTB2,AC026464.4,VPS4A
9974	AE	16	69260171	69260260	69260171-69260260	+	SNTB2,AC026464.4,VPS4A
10001	AE	16	70230994	70231132	70230994-70231132	-	SMG1P7
10002	AE	16	70230994	70231158	70230994-70231158	-	SMG1P7
10003	AE	16	70262346	70262484	70262346-70262484	-	EXOSC6,AARS
10006	AE	16	70262346	70262524	70262346-70262524	-	EXOSC6,AARS
10009	AE	16	70314805	70314955	70314805-70314955	+	DDX19B,AC012184.2,DDX19A
10010	AE	16	70314902	70314955	70314902-70314955	+	DDX19B,AC012184.2,DDX19A
10019	AE	16	70476187	70478459	70476187-70478459	+	FUK
10021	AE	16	70478272	70478459	70478272-70478459	+	FUK
10031	AE	16	70519649	70519731	70519649-70519731	-	COG4
10032	AE	16	70519677	70519731	70519677-70519731	-	COG4
10035	AE	16	70674306	70674432	70674306-70674432	-	MTSS1L
10036	AE	16	70674306	70674528	70674306-70674528	-	MTSS1L
10060	AE	16	71923288	71923384	71923288-71923384	+	ATXN1L,IST1
10061	AE	16	71923288	71924817	71923288-71924817	+	ATXN1L,IST1
10062	AE	16	71924769	71924817	71924769-71924817	+	ATXN1L,IST1
10078	AE	16	727412	727614	727412-727614	+	HAGHL
10081	AE	16	727482	727614	727482-727614	+	HAGHL
10084	AE	16	739540	739738	739540-739738	-	NARFL
10085	AE	16	739643	739738	739643-739738	-	NARFL
10092	AE	16	74338445	74338578	74338445-74338578	-	AC009120.2,AC009053.1
10093	AE	16	74338445	74338660	74338445-74338660	-	AC009120.2,AC009053.1
10099	AE	16	74675324	74675404	74675324-74675404	-	MLKL
10100	AE	16	74675355	74675404	74675355-74675404	-	MLKL
10105	AE	16	74916102	74916259	74916102-74916259	-	WDR59
10106	AE	16	74916127	74916259	74916127-74916259	-	WDR59
10120	AE	16	75542555	75542683	75542555-75542683	-	TMEM231,ADAT1,AC025287.3
10122	AE	16	75542602	75542683	75542602-75542683	-	TMEM231,ADAT1,AC025287.3
10128	AE	16	75545826	75545954	75545826-75545954	-	TMEM231,ADAT1,AC025287.3
10134	AE	16	75545826	75546077	75545826-75546077	-	TMEM231,ADAT1,AC025287.3
10142	AE	16	75618586	75618640	75618586-75618640	-	TMEM231,ADAT1,AC025287.3
10147	AE	16	75618586	75618698	75618586-75618698	-	TMEM231,ADAT1,AC025287.3
10152	AE	16	78051958	78052139	78051958-78052139	+	--
10153	AE	16	78051958	78052149	78051958-78052149	+	--
10175	AE	16	80998285	80998351	80998285-80998351	-	CMC2,AC092718.7,AC092718.8,AC092718.3,C16orf46,GCSH
10177	AE	16	80998285	80998354	80998285-80998354	-	CMC2,AC092718.7,AC092718.8,AC092718.3,C16orf46,GCSH
10179	AE	16	80998285	80998473	80998285-80998473	-	CMC2,AC092718.7,AC092718.8,AC092718.3,C16orf46,GCSH
10184	AE	16	81084463	81084534	81084463-81084534	-	CMC2,AC092718.7,AC092718.8,AC092718.3,C16orf46,GCSH
10187	AE	16	81084463	81084594	81084463-81084594	-	CMC2,AC092718.7,AC092718.8,AC092718.3,C16orf46,GCSH
10188	AE	16	81127761	81127977	81127761-81127977	-	PKD1L2
10189	AE	16	81127761	81128066	81127761-81128066	-	PKD1L2
10200	AE	16	84183410	84183507	84183410-84183507	-	TAF1C
10201	AE	16	84183410	84183531	84183410-84183531	-	TAF1C
10213	AE	1	68482046	68482897	68482046-68482897	-	DEPDC1
10214	AE	1	68482641	68482897	68482641-68482897	-	DEPDC1
10215	AE	16	84979189	84979285	84979189-84979285	-	ZDHHC7
10216	AE	16	84979189	84979322	84979189-84979322	-	ZDHHC7
10217	AE	16	85451976	85453108	85451976-85453108	-	--
10218	AE	16	85452644	85453108	85452644-85453108	-	--
10220	AE	16	85710164	85710288	85710164-85710288	-	C16orf74
10227	AE	16	8628730	8629110	8628730-8629110	+	METTL22
10230	AE	16	8628900	8629110	8628900-8629110	+	METTL22
10236	AE	16	86551973	86552146	86551973-86552146	-	MTHFSD
10238	AE	16	86552033	86552146	86552033-86552146	-	MTHFSD
10240	AE	16	87708350	87708466	87708350-87708466	-	KLHDC4
10243	AE	16	87708350	87708548	87708350-87708548	-	KLHDC4
10246	AE	16	87755194	87755254	87755194-87755254	-	KLHDC4
10249	AE	16	87755194	87755292	87755194-87755292	-	KLHDC4
10252	AE	16	87755194	87756477	87755194-87756477	-	KLHDC4
10255	AE	16	87756399	87756477	87756399-87756477	-	KLHDC4
10258	AE	16	87756422	87756477	87756422-87756477	-	KLHDC4
10261	AE	16	87761949	87762036	87761949-87762036	-	KLHDC4
10263	AE	16	87761949	87762040	87761949-87762040	-	KLHDC4
10266	AE	16	87761949	87762150	87761949-87762150	-	KLHDC4
10268	AE	16	87765066	87765206	87765066-87765206	-	KLHDC4
10270	AE	16	87765066	87765340	87765066-87765340	-	KLHDC4
10279	AE	16	88035323	88035394	88035323-88035394	+	BANP
10280	AE	16	88035332	88035394	88035332-88035394	+	BANP
10281	AE	16	88035332	88036574	88035332-88036574	+	BANP
10289	AE	16	88657735	88658029	88657735-88658029	-	CYBA,MVD,PIEZO1,MIR4722
10292	AE	16	88657915	88658029	88657915-88658029	-	CYBA,MVD,PIEZO1,MIR4722
10294	AE	16	88662712	88662781	88662712-88662781	-	CYBA,MVD,PIEZO1,MIR4722
10296	AE	16	88662712	88662907	88662712-88662907	-	CYBA,MVD,PIEZO1,MIR4722
10300	AE	16	88715933	88716119	88715933-88716119	-	CYBA,MVD,PIEZO1,MIR4722
10302	AE	16	88715971	88716119	88715971-88716119	-	CYBA,MVD,PIEZO1,MIR4722
10306	AE	16	88810423	88811656	88810423-88811656	-	APRT
10308	AE	16	88811550	88811656	88811550-88811656	-	APRT
10332	AE	16	89548003	89548113	89548003-89548113	+	SPG7,AC092123.2,CPNE7
10334	AE	16	89548003	89549336	89548003-89549336	+	SPG7,AC092123.2,CPNE7
10336	AE	16	89548695	89550609	89548695-89550609	+	SPG7,AC092123.2,CPNE7
10341	AE	16	89550494	89550609	89550494-89550609	+	SPG7,AC092123.2,CPNE7
10343	AE	16	89553739	89553960	89553739-89553960	+	SPG7,AC092123.2,CPNE7
10346	AE	16	89553794	89553960	89553794-89553960	+	SPG7,AC092123.2,CPNE7
10350	AE	16	89560940	89561063	89560940-89561063	+	RPL13
10352	AE	16	89560940	89561368	89560940-89561368	+	RPL13
10354	AE	16	89560954	89561063	89560954-89561063	+	RPL13
10356	AE	16	89561227	89561368	89561227-89561368	+	RPL13
10391	AE	16	89887652	89887681	89887652-89887681	+	TCF25,AC092143.4,MC1R,TUBB3
10394	AE	16	89887652	89887717	89887652-89887717	+	TCF25,AC092143.4,MC1R,TUBB3
10397	AE	16	89895038	89895137	89895038-89895137	+	TCF25,AC092143.4,MC1R,TUBB3
10400	AE	16	89895083	89895137	89895083-89895137	+	TCF25,AC092143.4,MC1R,TUBB3
10404	AE	16	89908966	89910663	89908966-89910663	+	TCF25,AC092143.4,MC1R,TUBB3
10405	AE	16	89910591	89910663	89910591-89910663	+	TCF25,AC092143.4,MC1R,TUBB3
10406	AE	16	89933115	89933367	89933115-89933367	+	TCF25,AC092143.4,MC1R,TUBB3
10407	AE	16	89933139	89933367	89933139-89933367	+	TCF25,AC092143.4,MC1R,TUBB3
10411	AE	16	89954243	89954376	89954243-89954376	+	DEF8,AFG3L1P,GAS8
10415	AE	16	89954289	89954376	89954289-89954376	+	DEF8,AFG3L1P,GAS8
10419	AE	16	89957473	89957660	89957473-89957660	+	DEF8,AFG3L1P,GAS8
10423	AE	16	89957511	89957660	89957511-89957660	+	DEF8,AFG3L1P,GAS8
10433	AE	16	89977639	89977802	89977639-89977802	+	DEF8,AFG3L1P,GAS8
10437	AE	16	89977678	89977802	89977678-89977802	+	DEF8,AFG3L1P,GAS8
10441	AE	16	89979302	89980336	89979302-89980336	+	DEF8,AFG3L1P,GAS8
10445	AE	16	89980242	89980336	89980242-89980336	+	DEF8,AFG3L1P,GAS8
10449	AE	16	89984531	89984599	89984531-89984599	+	DEF8,AFG3L1P,GAS8
10453	AE	16	89984531	89984617	89984531-89984617	+	DEF8,AFG3L1P,GAS8
10457	AE	16	89984531	89985570	89984531-89985570	+	DEF8,AFG3L1P,GAS8
10461	AE	16	90031176	90031496	90031176-90031496	+	DEF8,AFG3L1P,GAS8
10463	AE	16	90031190	90031496	90031190-90031496	+	DEF8,AFG3L1P,GAS8
10465	AE	16	90031299	90031496	90031299-90031496	+	DEF8,AFG3L1P,GAS8
10477	AE	16	90148462	90149125	90148462-90149125	+	LINC02193
10478	AE	16	90148936	90149125	90148936-90149125	+	LINC02193
10482	AE	16	934190	934254	934190-934254	-	LMF1
10484	AE	16	934244	934254	934244-934254	-	LMF1
10493	AE	17	10691872	10691964	10691872-10691964	-	SCO1
10494	AE	17	10691872	10692961	10691872-10692961	-	SCO1
10529	AE	17	15682861	15682951	15682861-15682951	-	CDRT1,TRIM16
10542	AE	17	16000118	16000245	16000118-16000245	+	ADORA2B,TTC19,RPLP1P11,AC002553.1
10548	AE	17	16000118	16000382	16000118-16000382	+	ADORA2B,TTC19,RPLP1P11,AC002553.1
10553	AE	17	16002657	16002831	16002657-16002831	+	ADORA2B,TTC19,RPLP1P11,AC002553.1
10557	AE	17	16002793	16002831	16002793-16002831	+	ADORA2B,TTC19,RPLP1P11,AC002553.1
10580	AE	17	16463164	16463247	16463164-16463247	+	LRRC75A-AS1,SNORD49B,SNORD49A,SNORD65
10581	AE	17	16463164	16463317	16463164-16463317	+	LRRC75A-AS1,SNORD49B,SNORD49A,SNORD65
10582	AE	17	16463167	16463247	16463167-16463247	+	LRRC75A-AS1,SNORD49B,SNORD49A,SNORD65
10583	AE	17	16463167	16463317	16463167-16463317	+	LRRC75A-AS1,SNORD49B,SNORD49A,SNORD65
10586	AE	17	17137916	17138075	17137916-17138075	+	MPRIP,AC055811.4
10588	AE	17	17137916	17138429	17137916-17138429	+	MPRIP,AC055811.4
10592	AE	17	1713856	1714045	1713856-1714045	-	MIR22HG,MIR22
10611	AE	17	1784326	1784461	1784326-1784461	-	SMYD4
10612	AE	17	1784326	1784574	1784326-1784574	-	SMYD4
10639	AE	17	18727622	18727758	18727622-18727758	+	TRIM16L,AC026271.5
10647	AE	17	19313123	19313279	19313123-19313279	+	EPN2
10651	AE	17	19657721	19657862	19657721-19657862	+	ALDH3A2
10652	AE	17	19657745	19657862	19657745-19657862	+	ALDH3A2
10653	AE	17	19673151	19673275	19673151-19673275	+	ALDH3A2
10654	AE	17	19673200	19673275	19673200-19673275	+	ALDH3A2
10655	AE	17	19673207	19673275	19673207-19673275	+	ALDH3A2
10656	AE	17	19785937	19786005	19785937-19786005	-	ULK2
10657	AE	17	19785937	19786086	19785937-19786086	-	ULK2
10658	AE	17	19962840	19962966	19962840-19962966	-	AKAP10
10662	AE	17	2036429	2036686	2036429-2036686	+	DPH1
10673	AE	17	2335260	2335394	2335260-2335394	-	TSR1,SNORD91B,SNORD91A
10676	AE	17	2335308	2335394	2335308-2335394	-	TSR1,SNORD91B,SNORD91A
10691	AE	17	27642238	27642348	27642238-27642348	+	LGALS9
10692	AE	17	27642238	27643620	27642238-27643620	+	LGALS9
10693	AE	17	27647030	27647118	27647030-27647118	+	LGALS9
10694	AE	17	27647030	27647432	27647030-27647432	+	LGALS9
10713	AE	17	28575421	28575496	28575421-28575496	-	ALDOC
10715	AE	17	28575421	28575544	28575421-28575544	-	ALDOC
10721	AE	17	28591982	28592474	28591982-28592474	-	SPAG5
10724	AE	17	28591982	28592477	28591982-28592477	-	SPAG5
10726	AE	17	28591982	28593066	28591982-28593066	-	SPAG5
10729	AE	17	28598465	28598635	28598465-28598635	-	SPAG5
10732	AE	17	28598510	28598635	28598510-28598635	-	SPAG5
10736	AE	17	28613078	28613146	28613078-28613146	-	SGK494,AC005726.4,KIAA0100
10738	AE	17	28613090	28613146	28613090-28613146	-	SGK494,AC005726.4,KIAA0100
10751	AE	17	28643164	28643311	28643164-28643311	-	SGK494,AC005726.4,KIAA0100
10752	AE	17	28643164	28643659	28643164-28643659	-	SGK494,AC005726.4,KIAA0100
10759	AE	17	28734772	28734954	28734772-28734954	+	NEK8
10761	AE	17	28734772	28735004	28734772-28735004	+	NEK8
10770	AE	17	28856505	28856582	28856505-28856582	+	ERAL1
10771	AE	17	28856505	28856685	28856505-28856685	+	ERAL1
10780	AE	17	28923909	28927063	28923909-28927063	-	PHF12
10781	AE	17	28926991	28927063	28926991-28927063	-	PHF12
10782	AE	17	29568278	29568508	29568278-29568508	+	TP53I13
10784	AE	17	29568278	29568548	29568278-29568548	+	TP53I13
10786	AE	17	29571832	29572057	29571832-29572057	+	TP53I13
10788	AE	17	29571857	29572057	29571857-29572057	+	TP53I13
10800	AE	17	30291180	30291508	30291180-30291508	-	BLMH
10801	AE	17	30291311	30291508	30291311-30291508	-	BLMH
10802	AE	17	30451711	30451846	30451711-30451846	+	CPD
10803	AE	17	30451757	30451846	30451757-30451846	+	CPD
10804	AE	17	30631755	30631895	30631755-30631895	+	AC005562.1,LRRC37BP1
10809	AE	17	30631755	30631979	30631755-30631979	+	AC005562.1,LRRC37BP1
10821	AE	17	30926809	30926918	30926809-30926918	+	ADAP2
10822	AE	17	30926827	30926918	30926827-30926918	+	ADAP2
10844	AE	17	34998200	34998296	34998200-34998296	+	LIG3
10845	AE	17	34998219	34998296	34998219-34998296	+	LIG3
10855	AE	17	35367541	35367700	35367541-35367700	-	SLFN11
10872	AE	17	36594971	36595180	36594971-36595180	+	DHRS11
10873	AE	17	36595027	36595180	36595027-36595180	+	DHRS11
10880	AE	17	37540380	37540480	37540380-37540480	-	SYNRG
10882	AE	17	37540380	37540543	37540380-37540543	-	SYNRG
10885	AE	17	37541972	37542430	37541972-37542430	-	SYNRG
10887	AE	17	37541972	37542565	37541972-37542565	-	SYNRG
10889	AE	17	37577380	37577613	37577380-37577613	-	SYNRG
10891	AE	17	37577447	37577613	37577447-37577613	-	SYNRG
10893	AE	17	38111401	38111466	38111401-38111466	+	AC233968.1
10894	AE	17	38111401	38111522	38111401-38111522	+	AC233968.1
10895	AE	17	38117540	38117740	38117540-38117740	+	AC233968.1
10896	AE	17	38117540	38117785	38117540-38117785	+	AC233968.1
10915	AE	17	38706950	38707029	38706950-38707029	+	MLLT6,MIR4726
10916	AE	17	38706970	38707029	38706970-38707029	+	MLLT6,MIR4726
10923	AE	17	3928240	3928780	3928240-3928780	-	ATP2A3
10924	AE	17	3928663	3928780	3928663-3928780	-	ATP2A3
10979	AE	17	40167371	40167612	40167371-40167612	+	CASC3,MIR6866
10982	AE	17	40167498	40167612	40167498-40167612	+	CASC3,MIR6866
10987	AE	17	40260535	40260627	40260535-40260627	+	WIPF2,CDC6
10989	AE	17	40260535	40260667	40260535-40260667	+	WIPF2,CDC6
10990	AE	1	740414	743350	740414-743350	-	AL627309.7,AL627309.8,AL627309.5,RNU6-1100P,AL732372.2,U6,AL669831.4,LINC00115
11005	AE	17	41810680	41811034	41810680-41811034	-	P3H4
11006	AE	17	41810863	41811034	41810863-41811034	-	P3H4
11007	AE	17	41813030	41813279	41813030-41813279	+	FKBP10
11008	AE	17	41813193	41813279	41813193-41813279	+	FKBP10
11009	AE	17	41819530	41819675	41819530-41819675	+	FKBP10
11010	AE	17	41819530	41820049	41819530-41820049	+	FKBP10
11015	AE	17	4195354	4195471	4195354-4195471	-	ANKFY1,UBE2G1
11016	AE	17	4195403	4195471	4195403-4195471	-	ANKFY1,UBE2G1
11019	AE	17	42021545	42021671	42021545-42021671	+	NKIRAS2
11020	AE	17	42021564	42021671	42021564-42021671	+	NKIRAS2
11029	AE	17	42111725	42111893	42111725-42111893	-	DHX58,KAT2A,AC099811.2,RAB5C
11031	AE	17	42111746	42111893	42111746-42111893	-	DHX58,KAT2A,AC099811.2,RAB5C
11032	AE	17	42114892	42115035	42114892-42115035	-	DHX58,KAT2A,AC099811.2,RAB5C
11034	AE	17	42114954	42115035	42114954-42115035	-	DHX58,KAT2A,AC099811.2,RAB5C
11036	AE	17	42119054	42119436	42119054-42119436	-	DHX58,KAT2A,AC099811.2,RAB5C
11038	AE	17	42119245	42119436	42119245-42119436	-	DHX58,KAT2A,AC099811.2,RAB5C
11041	AE	17	42190185	42190270	42190185-42190270	-	GHDC,STAT5B
11043	AE	17	42190185	42190359	42190185-42190359	-	GHDC,STAT5B
11045	AE	17	42192906	42193027	42192906-42193027	-	GHDC,STAT5B
11047	AE	17	42192906	42193101	42192906-42193101	-	GHDC,STAT5B
11062	AE	17	42562612	42563322	42562612-42563322	+	NAGLU,AC067852.1,COASY
11064	AE	17	42562933	42563322	42562933-42563322	+	NAGLU,AC067852.1,COASY
11099	AE	17	42838692	42838799	42838692-42838799	+	PSME3,AOC2,AOC3
11102	AE	17	42838731	42838799	42838731-42838799	+	PSME3,AOC2,AOC3
11104	AE	17	42849086	42849290	42849086-42849290	+	PSME3,AOC2,AOC3
11106	AE	17	42849086	42849371	42849086-42849371	+	PSME3,AOC2,AOC3
11133	AE	1	743286	743350	743286-743350	-	AL627309.7,AL627309.8,AL627309.5,RNU6-1100P,AL732372.2,U6,AL669831.4,LINC00115
11146	AE	17	44181623	44183093	44181623-44183093	-	ASB16-AS1
11178	AE	17	44345531	44345605	44345531-44345605	+	GRN
11179	AE	17	44345566	44345605	44345566-44345605	+	GRN
11201	AE	17	45113439	45113588	45113439-45113588	-	PLCD3,MIR6784,AC142472.1
11203	AE	17	45113439	45113605	45113439-45113605	-	PLCD3,MIR6784,AC142472.1
11205	AE	17	45115094	45115244	45115094-45115244	-	PLCD3,MIR6784,AC142472.1
11208	AE	17	45115143	45115244	45115143-45115244	-	PLCD3,MIR6784,AC142472.1
11210	AE	17	45115344	45115490	45115344-45115490	-	PLCD3,MIR6784,AC142472.1
11212	AE	17	45115344	45115586	45115344-45115586	-	PLCD3,MIR6784,AC142472.1
11217	AE	17	4536076	4536174	4536076-4536174	+	SPNS2
11218	AE	17	4536076	4536426	4536076-4536426	+	SPNS2
11220	AE	17	45404924	45405106	45404924-45405106	-	ARHGAP27,PLEKHM1,MIR4315-1
11222	AE	17	45405028	45405106	45405028-45405106	-	ARHGAP27,PLEKHM1,MIR4315-1
11224	AE	17	45405676	45406083	45405676-45406083	-	ARHGAP27,PLEKHM1,MIR4315-1
11226	AE	17	45405847	45406083	45405847-45406083	-	ARHGAP27,PLEKHM1,MIR4315-1
11227	AE	17	45439477	45439577	45439477-45439577	-	ARHGAP27,PLEKHM1,MIR4315-1
11229	AE	17	45439477	45439634	45439477-45439634	-	ARHGAP27,PLEKHM1,MIR4315-1
11231	AE	17	45477805	45478147	45477805-45478147	-	ARHGAP27,PLEKHM1,MIR4315-1
11233	AE	17	45477900	45478147	45477900-45478147	-	ARHGAP27,PLEKHM1,MIR4315-1
11239	AE	17	4676357	4676507	4676357-4676507	-	PELP1,AC091153.1
11241	AE	17	4676501	4676507	4676501-4676507	-	PELP1,AC091153.1
11245	AE	17	47122444	47122536	47122444-47122536	-	CDC27,AC002558.1
11247	AE	17	47122444	47122600	47122444-47122600	-	CDC27,AC002558.1
11249	AE	17	47122444	47122619	47122444-47122619	-	CDC27,AC002558.1
11251	AE	17	47151806	47151918	47151806-47151918	-	CDC27,AC002558.1
11253	AE	17	47151806	47151936	47151806-47151936	-	CDC27,AC002558.1
11255	AE	17	47154672	47154786	47154672-47154786	-	CDC27,AC002558.1
11257	AE	17	47154672	47154864	47154672-47154864	-	CDC27,AC002558.1
11259	AE	17	47156913	47156983	47156913-47156983	-	CDC27,AC002558.1
11261	AE	17	47156913	47157124	47156913-47157124	-	CDC27,AC002558.1
11276	AE	17	47591904	47592060	47591904-47592060	+	NPEPPS
11277	AE	17	47591956	47592060	47591956-47592060	+	NPEPPS
11282	AE	17	47813587	47813819	47813587-47813819	-	OSBPL7
11283	AE	17	47813587	47813834	47813587-47813834	-	OSBPL7
11284	AE	17	47814521	47814614	47814521-47814614	-	OSBPL7
11285	AE	17	47814521	47814707	47814521-47814707	-	OSBPL7
11303	AE	17	47914726	47914838	47914726-47914838	+	--
11304	AE	17	47914726	47914861	47914726-47914861	+	--
11306	AE	17	47943306	47943430	47943306-47943430	+	PNPO,CDK5RAP3
11309	AE	17	47943343	47943430	47943343-47943430	+	PNPO,CDK5RAP3
11312	AE	17	47944616	47944715	47944616-47944715	+	PNPO,CDK5RAP3
11315	AE	17	47944616	47945612	47944616-47945612	+	PNPO,CDK5RAP3
11323	AE	17	47973519	47973650	47973519-47973650	+	PNPO,CDK5RAP3
11326	AE	17	47973519	47973693	47973519-47973693	+	PNPO,CDK5RAP3
11329	AE	17	47973519	47973696	47973519-47973696	+	PNPO,CDK5RAP3
11332	AE	17	47975159	47975337	47975159-47975337	+	PNPO,CDK5RAP3
11335	AE	17	47975172	47975337	47975172-47975337	+	PNPO,CDK5RAP3
11338	AE	17	47975514	47975638	47975514-47975638	+	PNPO,CDK5RAP3
11341	AE	17	47975514	47975653	47975514-47975653	+	PNPO,CDK5RAP3
11349	AE	17	4808274	4808416	4808274-4808416	+	PLD2
11350	AE	17	4808274	4808451	4808274-4808451	+	PLD2
11353	AE	17	4814367	4814501	4814367-4814501	+	PLD2
11355	AE	17	4814418	4814501	4814418-4814501	+	PLD2
11359	AE	17	4819429	4819549	4819429-4819549	+	PLD2
11361	AE	17	4819429	4819582	4819429-4819582	+	PLD2
11363	AE	17	4881114	4881257	4881114-4881257	+	MINK1
11366	AE	17	4881132	4881257	4881132-4881257	+	MINK1
11374	AE	17	48895156	48895334	48895156-48895334	+	ATP5G1,UBE2Z
11376	AE	17	48895183	48895334	48895183-48895334	+	ATP5G1,UBE2Z
11377	AE	17	4890222	4890735	4890222-4890735	+	MINK1
[truncated: 55,722 more rows]

## Sheet: LTlna2 VS LTnc
Event ID	Event Type	Chrom	Event Start	Event End	Event Pattern	Strand	Ref Gene ID
6	AE	10	100250110	100250178	100250110-100250178	-	CWF19L1,SNORA12
7	AE	10	100250110	100250332	100250110-100250332	-	CWF19L1,SNORA12
8	AE	10	100250248	100250332	100250248-100250332	-	CWF19L1,SNORA12
23	AE	10	100980822	100980982	100980822-100980982	+	SEMA4G
24	AE	10	100980822	100980997	100980822-100980997	+	SEMA4G
33	AE	10	101035944	101036101	101035944-101036101	+	SFXN3
34	AE	10	101036003	101036101	101036003-101036101	+	SFXN3
35	AE	10	101036667	101036808	101036667-101036808	+	SFXN3
36	AE	10	101036723	101036808	101036723-101036808	+	SFXN3
41	AE	10	101064826	101064943	101064826-101064943	+	KAZALD1
42	AE	10	101064826	101066548	101064826-101066548	+	KAZALD1
52	AE	10	101793913	101793998	101793913-101793998	-	MGEA5
53	AE	10	101793913	101795971	101793913-101795971	-	MGEA5
55	AE	10	101794851	101798154	101794851-101798154	-	MGEA5
59	AE	10	102032933	102033172	102032933-102033172	-	C10orf76
60	AE	10	102033026	102033172	102033026-102033172	-	C10orf76
77	AE	10	102726612	102726777	102726612-102726777	+	SFXN2,WBP1L,CYP17A1-AS1
80	AE	10	102726612	102726797	102726612-102726797	+	SFXN2,WBP1L,CYP17A1-AS1
81	AE	10	103100663	103100943	103100663-103100943	-	NT5C2
83	AE	10	103100752	103100943	103100752-103100943	-	NT5C2
110	AE	10	112433541	112434464	112433541-112434464	-	ZDHHC6
111	AE	10	112434297	112434464	112434297-112434464	-	ZDHHC6
120	AE	10	113721001	113721168	113721001-113721168	+	CASP7
121	AE	10	113721032	113721168	113721032-113721168	+	CASP7
136	AE	10	119104764	119105022	119104764-119105022	+	FAM45A
137	AE	10	119104764	119105495	119104764-119105495	+	FAM45A
144	AE	10	119811757	119811955	119811757-119811955	+	INPP5F
145	AE	10	119811810	119811955	119811810-119811955	+	INPP5F
149	AE	10	121565438	121565704	121565438-121565704	-	FGFR2
150	AE	10	121565637	121565704	121565637-121565704	-	FGFR2
152	AE	10	12179029	12179132	12179029-12179132	-	NUDT5
153	AE	10	12179083	12179132	12179083-12179132	-	NUDT5
163	AE	10	122850424	122850520	122850424-122850520	-	CUZD1,FAM24B
165	AE	10	122850424	122850550	122850424-122850550	-	CUZD1,FAM24B
202	AE	10	13201421	13201534	13201421-13201534	+	MCM10
203	AE	10	13201421	13201544	13201421-13201544	+	MCM10
218	AE	10	133299985	133300113	133299985-133300113	-	ADAM8,TUBGCP2,AL360181.2,ECHS1,MIR3944
222	AE	10	133299985	133300547	133299985-133300547	-	ADAM8,TUBGCP2,AL360181.2,ECHS1,MIR3944
225	AE	10	133357187	133357255	133357187-133357255	-	FUOM
226	AE	10	133357187	133357462	133357187-133357462	-	FUOM
228	AE	10	133399529	133399619	133399529-133399619	+	PAOX,AL360181.3,MTG1
232	AE	10	133399529	133399653	133399529-133399653	+	PAOX,AL360181.3,MTG1
239	AE	10	14825479	14825620	14825479-14825620	-	CDNF
240	AE	10	14825494	14825620	14825494-14825620	-	CDNF
243	AE	10	14935463	14935523	14935463-14935523	-	DCLRE1C
244	AE	10	14935463	14935564	14935463-14935564	-	DCLRE1C
280	AE	10	27533735	27533853	27533735-27533853	+	RAB18
281	AE	10	27533735	27533994	27533735-27533994	+	RAB18
290	AE	10	29480537	29480813	29480537-29480813	-	SVIL
291	AE	10	29480550	29480813	29480550-29480813	-	SVIL
294	AE	10	3143389	3143501	3143389-3143501	-	PITRM1
295	AE	10	3143389	3143731	3143389-3143731	-	PITRM1
307	AE	10	35178872	35178986	35178872-35178986	+	CREM
308	AE	10	35178889	35178986	35178889-35178986	+	CREM
313	AE	10	38115195	38115290	38115195-38115290	+	ZNF37A
314	AE	10	38115195	38115340	38115195-38115340	+	ZNF37A
315	AE	10	38361280	38362338	38361280-38362338	+	HSD17B7P2
316	AE	10	38362240	38362338	38362240-38362338	+	HSD17B7P2
321	AE	10	42523182	42523305	42523182-42523305	-	ZNF37BP
322	AE	10	42523210	42523305	42523210-42523305	-	ZNF37BP
333	AE	10	48425	48725	48425-48725	-	TUBB8
338	AE	10	48615	48725	48615-48725	-	TUBB8
350	AE	10	50126057	50126179	50126057-50126179	+	WASHC2A
351	AE	10	50126057	50127222	50126057-50127222	+	WASHC2A
399	AE	10	68884260	68884459	68884260-68884459	+	STOX1
400	AE	10	68884260	68886618	68884260-68886618	+	STOX1
404	AE	10	72213187	72213277	72213187-72213277	-	SPOCK2,ASCC1
406	AE	10	72213187	72213331	72213187-72213331	-	SPOCK2,ASCC1
409	AE	10	72335786	72335931	72335786-72335931	-	DNAJB12
421	AE	10	73251763	73252023	73251763-73252023	-	MRPS16
423	AE	10	73251763	73252037	73251763-73252037	-	MRPS16
430	AE	10	73713204	73713332	73713204-73713332	-	AGAP5,BMS1P4,AC022400.5
431	AE	10	73713204	73716180	73713204-73716180	-	AGAP5,BMS1P4,AC022400.5
447	AE	10	73802972	73803081	73802972-73803081	-	NDST2
450	AE	10	73803009	73803081	73803009-73803081	-	NDST2
467	AE	10	77819321	77819465	77819321-77819465	-	DLG5
468	AE	10	77819321	77819687	77819321-77819687	-	DLG5
469	AE	10	77854227	77854358	77854227-77854358	-	DLG5
470	AE	10	77854227	77854370	77854227-77854370	-	DLG5
506	AE	10	91962538	91962678	91962538-91962678	+	BTAF1
507	AE	10	91962566	91962678	91962566-91962678	+	BTAF1
509	AE	10	92192477	92192636	92192477-92192636	-	CPEB3
511	AE	10	92192546	92192636	92192546-92192636	-	CPEB3
531	AE	10	97452807	97452923	97452807-97452923	+	ZDHHC16
532	AE	10	97452895	97452923	97452895-97452923	+	ZDHHC16
542	AE	10	97476835	97476919	97476835-97476919	-	MMS19
543	AE	10	97476835	97476963	97476835-97476963	-	MMS19
548	AE	10	97616678	97617322	97616678-97617322	-	MORN4
549	AE	10	97617208	97617322	97617208-97617322	-	MORN4
550	AE	10	97744729	97744915	97744729-97744915	+	ZFYVE27
551	AE	10	97744729	97748364	97744729-97748364	+	ZFYVE27
582	AE	1	100140852	100141019	100140852-100141019	+	TRMT13
583	AE	1	100140967	100141019	100140967-100141019	+	TRMT13
607	AE	1	108236270	108236409	108236270-108236409	-	SLC25A24,NBPF4,AL359258.1
609	AE	1	108236270	108237102	108236270-108237102	-	SLC25A24,NBPF4,AL359258.1
613	AE	1	108259562	108262790	108259562-108262790	-	SLC25A24,NBPF4,AL359258.1
618	AE	1	108261531	108262790	108261531-108262790	-	SLC25A24,NBPF4,AL359258.1
624	AE	1	108449888	108450464	108449888-108450464	+	AL390038.1,NBPF6
625	AE	1	108450309	108450464	108450309-108450464	+	AL390038.1,NBPF6
645	AE	1	109487518	109487804	109487518-109487804	+	ATXN7L2
646	AE	1	109487614	109487804	109487614-109487804	+	ATXN7L2
649	AE	1	109490922	109491717	109490922-109491717	+	ATXN7L2
650	AE	1	109490922	109492104	109490922-109492104	+	ATXN7L2
651	AE	1	109494520	109494623	109494520-109494623	+	CYB561D1
652	AE	1	109494520	109495180	109494520-109495180	+	CYB561D1
653	AE	1	109495143	109495180	109495143-109495180	+	CYB561D1
662	AE	11	101049929	101050007	101049929-101050007	-	PGR
663	AE	11	101049929	101050059	101049929-101050059	-	PGR
684	AE	1	11023263	11023329	11023263-11023329	+	TARDBP,AL109811.3
685	AE	11	102348598	102350749	102348598-102350749	+	BIRC2
686	AE	11	102350001	102350749	102350001-102350749	+	BIRC2
695	AE	1	11070900	11070973	11070900-11070973	-	EXOSC10
696	AE	1	11070900	11070988	11070900-11070988	-	EXOSC10
707	AE	1	11080499	11080514	11080499-11080514	-	EXOSC10
708	AE	1	11080499	11080549	11080499-11080549	-	EXOSC10
717	AE	1	111139501	111139666	111139501-111139666	-	DRAM2
718	AE	1	111139501	111139711	111139501-111139711	-	DRAM2
719	AE	1	111139588	111139711	111139588-111139711	-	DRAM2
724	AE	1	111197706	111197989	111197706-111197989	-	AL355816.2,DENND2D
726	AE	1	111197920	111197989	111197920-111197989	-	AL355816.2,DENND2D
739	AE	11	113334948	113335037	113334948-113335037	+	TTC12
740	AE	11	113334966	113335037	113334966-113335037	+	TTC12
743	AE	11	113874517	113874800	113874517-113874800	-	USP28,AP003170.1
744	AE	11	113874517	113874879	113874517-113874879	-	USP28,AP003170.1
747	AE	1	111442025	111442093	111442025-111442093	-	WDR77
750	AE	1	111442025	111442129	111442025-111442129	-	WDR77
783	AE	11	117295319	117295347	117295319-117295347	-	BACE1,AP000892.2
810	AE	11	118471662	118474315	118471662-118474315	+	KMT2A,TTC36,TMEM25
812	AE	11	118474179	118474315	118474179-118474315	+	KMT2A,TTC36,TMEM25
816	AE	11	118532150	118532461	118532150-118532461	+	KMT2A,TTC36,TMEM25
819	AE	11	118532246	118532461	118532246-118532461	+	KMT2A,TTC36,TMEM25
830	AE	11	118957208	118957314	118957208-118957314	+	UPK2,RN7SL688P
832	AE	11	118957208	118957346	118957208-118957346	+	UPK2,RN7SL688P
862	AE	11	119026571	119026688	119026571-119026688	-	SLC37A4
874	AE	11	119073198	119073399	119073198-119073399	+	VPS11
875	AE	11	119073198	119073540	119073198-119073540	+	VPS11
930	AE	11	123740117	123740189	123740117-123740189	-	ZNF202
931	AE	11	123740117	123740192	123740117-123740192	-	ZNF202
932	AE	11	123740117	123740232	123740117-123740232	-	ZNF202
943	AE	11	124626473	124627050	124626473-124627050	+	TBRG1,SPA17
946	AE	11	124626813	124627050	124626813-124627050	+	TBRG1,SPA17
949	AE	11	124626904	124627050	124626904-124627050	+	TBRG1,SPA17
955	AE	11	124754630	124754763	124754630-124754763	-	ESAM,MSANTD2,AP000866.6
958	AE	11	124754641	124754763	124754641-124754763	-	ESAM,MSANTD2,AP000866.6
960	AE	11	124774719	124774818	124774719-124774818	-	ESAM,MSANTD2,AP000866.6
963	AE	11	124774719	124774974	124774719-124774974	-	ESAM,MSANTD2,AP000866.6
965	AE	11	124774719	124779139	124774719-124779139	-	ESAM,MSANTD2,AP000866.6
976	AE	11	125102637	125102809	125102637-125102809	-	TMEM218
980	AE	11	125575309	125575408	125575309-125575408	+	EI24
983	AE	11	125626749	125626820	125626749-125626820	+	CHEK1
984	AE	11	125626749	125626833	125626749-125626833	+	CHEK1
989	AE	1	112616813	112616844	112616813-112616844	-	AL354760.1,ST7L
991	AE	1	112616813	112616895	112616813-112616895	-	AL354760.1,ST7L
994	AE	11	126209494	126209722	126209494-126209722	-	RPUSD4
998	AE	11	126254259	126254433	126254259-126254433	+	FAM118B
999	AE	11	126254305	126254433	126254305-126254433	+	FAM118B
1008	AE	11	126406473	126406545	126406473-126406545	+	ST3GAL4
1010	AE	11	126406473	126406557	126406473-126406557	+	ST3GAL4
1012	AE	11	126407234	126407349	126407234-126407349	+	ST3GAL4
1014	AE	11	126407252	126407349	126407252-126407349	+	ST3GAL4
1016	AE	11	126413397	126413648	126413397-126413648	+	ST3GAL4
1018	AE	11	126413505	126413648	126413505-126413648	+	ST3GAL4
1040	AE	11	129912085	129912225	129912085-129912225	-	PRDM10
1041	AE	11	129912124	129912225	129912124-129912225	-	PRDM10
1042	AE	11	129947145	129947292	129947145-129947292	-	PRDM10
1043	AE	11	129947145	129947370	129947145-129947370	-	PRDM10
1054	AE	11	130905953	130906082	130905953-130906082	-	SNX19
1056	AE	11	130905953	130906133	130905953-130906133	-	SNX19
1058	AE	11	130911451	130911771	130911451-130911771	-	SNX19
1060	AE	11	130911633	130911771	130911633-130911771	-	SNX19
1063	AE	11	13369618	13369767	13369618-13369767	+	ARNTL
1064	AE	11	13369697	13369767	13369697-13369767	+	ARNTL
1077	AE	11	134890	134947	134890-134947	-	LINC01001
1080	AE	11	134890	135860	134890-135860	-	LINC01001
1092	AE	1	113902638	113902734	113902638-113902734	-	BCL2L15,AP4B1
1094	AE	1	113902638	113902862	113902638-113902862	-	BCL2L15,AP4B1
1096	AE	1	113902638	113904793	113902638-113904793	-	BCL2L15,AP4B1
1098	AE	1	113904605	113904793	113904605-113904793	-	BCL2L15,AP4B1
1103	AE	1	113980203	113980617	113980203-113980617	+	OLFML3
1104	AE	1	113980332	113980617	113980332-113980617	+	OLFML3
1106	AE	11	14494532	14494727	14494532-14494727	-	COPB1,AC018523.2,PSMA1
1108	AE	11	14494573	14494727	14494573-14494727	-	COPB1,AC018523.2,PSMA1
1109	AE	11	14513817	14514491	14513817-14514491	-	COPB1,AC018523.2,PSMA1
1110	AE	11	14514390	14514491	14514390-14514491	-	COPB1,AC018523.2,PSMA1
1111	AE	1	114547961	114548197	114547961-114548197	-	BCAS2
1112	AE	1	114548116	114548197	114548116-114548197	-	BCAS2
1117	AE	11	14786437	14786532	14786437-14786532	+	PDE3B
1118	AE	11	14786437	14786685	14786437-14786685	+	PDE3B
1119	AE	11	1480725	1480885	1480725-1480885	-	MOB2
1120	AE	11	1480771	1480885	1480771-1480885	-	MOB2
1126	AE	11	1565596	1565934	1565596-1565934	-	DUSP8
1127	AE	11	1565596	1568164	1565596-1568164	-	DUSP8
1138	AE	1	11658267	11658393	11658267-11658393	+	FBXO44
1168	AE	11	1753803	1753880	1753803-1753880	-	IFITM10,AC068580.4,CTSD,AC068580.1
1172	AE	11	1753803	1753901	1753803-1753901	-	IFITM10,AC068580.4,CTSD,AC068580.1
1176	AE	11	1753994	1754138	1753994-1754138	-	IFITM10,AC068580.4,CTSD,AC068580.1
1180	AE	11	1753994	1754255	1753994-1754255	-	IFITM10,AC068580.4,CTSD,AC068580.1
1184	AE	11	1754906	1755028	1754906-1755028	-	IFITM10,AC068580.4,CTSD,AC068580.1
1188	AE	11	1754924	1755028	1754924-1755028	-	IFITM10,AC068580.4,CTSD,AC068580.1
1192	AE	11	1761309	1761468	1761309-1761468	-	IFITM10,AC068580.4,CTSD,AC068580.1
1196	AE	11	1761330	1761468	1761330-1761468	-	IFITM10,AC068580.4,CTSD,AC068580.1
1199	AE	11	18083535	18083709	18083535-18083709	-	SAAL1
1200	AE	11	18083535	18083728	18083535-18083728	-	SAAL1
1201	AE	11	18083535	18083731	18083535-18083731	-	SAAL1
1206	AE	1	11826156	11826214	11826156-11826214	+	CLCN6,NPPA-AS1_1,NPPA-AS1_2
1209	AE	1	11826156	11826224	11826156-11826224	+	CLCN6,NPPA-AS1_1,NPPA-AS1_2
1212	AE	1	11827089	11827221	11827089-11827221	+	CLCN6,NPPA-AS1_1,NPPA-AS1_2
1215	AE	1	11827115	11827221	11827115-11827221	+	CLCN6,NPPA-AS1_1,NPPA-AS1_2
1235	AE	1	119721256	119721321	119721256-119721321	+	PHGDH
1252	AE	11	209259	209318	209259-209318	+	RIC8A,MIR6743
1254	AE	1	120952439	120952625	120952439-120952625	+	LINC00623
1255	AE	1	120952439	120952785	120952439-120952785	+	LINC00623
1273	AE	11	230452	230706	230452-230706	-	SIRT3
1277	AE	11	233343	233486	233343-233486	-	SIRT3
1278	AE	11	233343	233534	233343-233534	-	SIRT3
1279	AE	11	2401839	2401979	2401839-2401979	+	TSSC4
1290	AE	1	1267733	1267992	1267733-1267992	-	C1QTNF12,UBE2J2,CCNL2
1296	AE	1	1267862	1267992	1267862-1267992	-	C1QTNF12,UBE2J2,CCNL2
1305	AE	11	294267	294478	294267-294478	+	PGGHG,IFITM2,IFITM1
1307	AE	11	294321	294478	294321-294478	+	PGGHG,IFITM2,IFITM1
1320	AE	11	3001962	3002053	3001962-3002053	-	CARS
1322	AE	11	3001962	3002600	3001962-3002600	-	CARS
1323	AE	11	3001970	3002053	3001970-3002053	-	CARS
1325	AE	11	3001970	3002174	3001970-3002174	-	CARS
1327	AE	11	3001970	3002600	3001970-3002600	-	CARS
1331	AE	11	3040896	3040984	3040896-3040984	-	CARS
1333	AE	11	3040896	3041031	3040896-3041031	-	CARS
1335	AE	11	3042165	3042256	3042165-3042256	-	CARS
1336	AE	11	3042165	3042330	3042165-3042330	-	CARS
1341	AE	1	1312226	1312368	1312226-1312368	-	INTS11,MIR6727
1342	AE	1	1312226	1312501	1312226-1312501	-	INTS11,MIR6727
1344	AE	1	1313732	1313921	1313732-1313921	-	INTS11,MIR6727
1346	AE	1	1313732	1314105	1313732-1314105	-	INTS11,MIR6727
1350	AE	11	313997	314356	313997-314356	+	PGGHG,IFITM2,IFITM1
1351	AE	11	314000	314356	314000-314356	+	PGGHG,IFITM2,IFITM1
1354	AE	11	314164	314356	314164-314356	+	PGGHG,IFITM2,IFITM1
1355	AE	11	31426287	31426355	31426287-31426355	+	DNAJC24
1356	AE	11	31426287	31426480	31426287-31426480	+	DNAJC24
1362	AE	1	1315520	1315552	1315520-1315552	-	INTS11,MIR6727
1364	AE	1	1315520	1315618	1315520-1315618	-	INTS11,MIR6727
1367	AE	1	1319296	1319433	1319296-1319433	-	INTS11,MIR6727
1369	AE	1	1319296	1319524	1319296-1319524	-	INTS11,MIR6727
1372	AE	11	32103004	32103158	32103004-32103158	+	RCN1
1373	AE	11	32103004	32103202	32103004-32103202	+	RCN1
1376	AE	1	1323147	1323287	1323147-1323287	-	INTS11,MIR6727
1378	AE	1	1323181	1323287	1323181-1323287	-	INTS11,MIR6727
1387	AE	11	3361976	3362073	3361976-3362073	-	ZNF195
1413	AE	11	36274525	36274772	36274525-36274772	-	COMMD9
1414	AE	11	36274640	36274772	36274640-36274772	-	COMMD9
1415	AE	11	3669734	3669941	3669734-3669941	-	CHRNA10,NUP98
1416	AE	11	3669796	3669941	3669796-3669941	-	CHRNA10,NUP98
1423	AE	11	3760388	3760626	3760388-3760626	-	CHRNA10,NUP98
1425	AE	11	3760488	3760626	3760488-3760626	-	CHRNA10,NUP98
1427	AE	11	3760539	3760626	3760539-3760626	-	CHRNA10,NUP98
1431	AE	11	3778873	3779049	3778873-3779049	-	CHRNA10,NUP98
1433	AE	11	3778984	3779049	3778984-3779049	-	CHRNA10,NUP98
1445	AE	1	1390766	1390865	1390766-1390865	-	C1QTNF12,UBE2J2,CCNL2
1447	AE	1	1390766	1391575	1390766-1391575	-	C1QTNF12,UBE2J2,CCNL2
1449	AE	1	1390766	1392803	1390766-1392803	-	C1QTNF12,UBE2J2,CCNL2
1452	AE	1	1392679	1392803	1392679-1392803	-	C1QTNF12,UBE2J2,CCNL2
1455	AE	1	1392790	1392803	1392790-1392803	-	C1QTNF12,UBE2J2,CCNL2
1458	AE	1	1395394	1395514	1395394-1395514	-	C1QTNF12,UBE2J2,CCNL2
1460	AE	1	1395394	1395537	1395394-1395537	-	C1QTNF12,UBE2J2,CCNL2
1478	AE	11	4101938	4102081	4101938-4102081	+	RRM1
1479	AE	11	4101993	4102081	4101993-4102081	+	RRM1
1494	AE	11	44067628	44067778	44067628-44067778	+	ACCS
1495	AE	11	44067628	44067915	44067628-44067915	+	ACCS
1500	AE	1	144448227	144448916	144448227-144448916	-	NBPF15
1501	AE	1	144448775	144448916	144448775-144448916	-	NBPF15
1531	AE	1	145671217	145671264	145671217-145671264	-	PDZK1,RNF115
1532	AE	1	145671217	145671489	145671217-145671489	-	PDZK1,RNF115
1552	AE	1	146144907	146145061	146144907-146145061	-	NBPF10,NOTCH2NL
1555	AE	1	146144907	146147395	146144907-146147395	-	NBPF10,NOTCH2NL
1568	AE	11	46378894	46379111	46378894-46379111	+	DGKZ,MIR4688,MDK
1570	AE	11	46378991	46379111	46378991-46379111	+	DGKZ,MIR4688,MDK
1572	AE	11	46379454	46379568	46379454-46379568	+	DGKZ,MIR4688,MDK
1574	AE	11	46379469	46379568	46379469-46379568	+	DGKZ,MIR4688,MDK
1577	AE	11	46382587	46382748	46382587-46382748	+	DGKZ,MIR4688,MDK
1579	AE	11	46382664	46382748	46382664-46382748	+	DGKZ,MIR4688,MDK
1582	AE	11	46548246	46548454	46548246-46548454	-	AMBRA1
1584	AE	11	46548246	46548500	46548246-46548500	-	AMBRA1
1588	AE	11	46621042	46621157	46621042-46621157	+	ATG13
1589	AE	11	46621060	46621157	46621060-46621157	+	ATG13
1594	AE	1	146948031	146949422	146948031-146949422	+	NBPF12
1595	AE	1	146949324	146949422	146949324-146949422	+	NBPF12
1609	AE	11	47167909	47168043	47167909-47168043	-	ARFGAP2,PACSIN3
1613	AE	11	47167976	47168043	47167976-47168043	-	ARFGAP2,PACSIN3
1617	AE	11	47173759	47173840	47173759-47173840	-	ARFGAP2,PACSIN3
1621	AE	11	47173759	47173882	47173759-47173882	-	ARFGAP2,PACSIN3
1625	AE	11	47173759	47173915	47173759-47173915	-	ARFGAP2,PACSIN3
1629	AE	11	47175182	47175313	47175182-47175313	-	ARFGAP2,PACSIN3
1632	AE	11	47175182	47175413	47175182-47175413	-	ARFGAP2,PACSIN3
1639	AE	11	47182674	47182764	47182674-47182764	-	ARFGAP2,PACSIN3
1643	AE	11	47182674	47182809	47182674-47182809	-	ARFGAP2,PACSIN3
1655	AE	11	47245305	47245394	47245305-47245394	-	ACP2
1657	AE	11	47245305	47245427	47245305-47245427	-	ACP2
1669	AE	11	47284941	47285065	47284941-47285065	+	NR1H3,MADD,AC090582.1
1672	AE	11	47284941	47285194	47284941-47285194	+	NR1H3,MADD,AC090582.1
1675	AE	11	47295496	47295567	47295496-47295567	+	NR1H3,MADD,AC090582.1
1678	AE	11	47295496	47295579	47295496-47295579	+	NR1H3,MADD,AC090582.1
1686	AE	11	47424046	47424183	47424046-47424183	-	PSMC3,MTCH2
1688	AE	11	47424109	47424183	47424109-47424183	-	PSMC3,MTCH2
1703	AE	11	47732117	47732670	47732117-47732670	-	FNBP4,Y_RNA
1704	AE	11	47732537	47732670	47732537-47732670	-	FNBP4,Y_RNA
1707	AE	11	47812867	47813047	47812867-47813047	-	NUP160,RNA5SP340,Y_RNA
1708	AE	11	47812882	47813047	47812882-47813047	-	NUP160,RNA5SP340,Y_RNA
1730	AE	1	148598613	148598695	148598613-148598695	-	NBPF11,NBPF14,NBPF9
1731	AE	1	148598613	148607159	148598613-148607159	-	NBPF11,NBPF14,NBPF9
1749	AE	1	149102729	149102847	149102729-149102847	-	NBPF11,NBPF14,NBPF9
1750	AE	1	149102729	149102960	149102729-149102960	-	NBPF11,NBPF14,NBPF9
1761	AE	1	149931260	149931379	149931260-149931379	-	SF3B4,MTMR11,OTUD7B
1763	AE	1	149931260	149931426	149931260-149931426	-	SF3B4,MTMR11,OTUD7B
1765	AE	1	149931260	149932014	149931260-149932014	-	SF3B4,MTMR11,OTUD7B
1767	AE	1	149931944	149932014	149931944-149932014	-	SF3B4,MTMR11,OTUD7B
1771	AE	1	149967294	149967387	149967294-149967387	-	SF3B4,MTMR11,OTUD7B
1773	AE	1	149967294	149967521	149967294-149967521	-	SF3B4,MTMR11,OTUD7B
1780	AE	1	150081342	150081476	150081342-150081476	+	VPS45
1782	AE	1	150081407	150081476	150081407-150081476	+	VPS45
1784	AE	1	150156859	150157015	150156859-150157015	+	PLEKHO1
1785	AE	1	150156911	150157015	150156911-150157015	+	PLEKHO1
1791	AE	1	150223186	150223240	150223186-150223240	-	ANP32E,APH1A
1793	AE	1	150223186	150223294	150223186-150223294	-	ANP32E,APH1A
1795	AE	1	150229072	150229114	150229072-150229114	-	ANP32E,APH1A
1797	AE	1	150229072	150229144	150229072-150229144	-	ANP32E,APH1A
1798	AE	1	150267075	150267202	150267075-150267202	-	ANP32E,APH1A
1800	AE	1	150267075	150267254	150267075-150267254	-	ANP32E,APH1A
1802	AE	1	150267957	150267991	150267957-150267991	-	ANP32E,APH1A
1804	AE	1	150267957	150268127	150267957-150268127	-	ANP32E,APH1A
1807	AE	1	150283208	150283633	150283208-150283633	+	CIART,MRPS21
1809	AE	1	150283462	150283633	150283462-150283633	+	CIART,MRPS21
1811	AE	1	150283514	150283633	150283514-150283633	+	CIART,MRPS21
1838	AE	1	150829904	150829965	150829904-150829965	-	CTSK,ARNT
1840	AE	1	150829904	150829980	150829904-150829980	-	CTSK,ARNT
1842	AE	1	150852762	150852806	150852762-150852806	-	CTSK,ARNT
1844	AE	1	150852762	150852840	150852762-150852840	-	CTSK,ARNT
1857	AE	1	151002165	151002400	151002165-151002400	-	MINDY1
1867	AE	1	151037315	151037662	151037315-151037662	+	BNIPL,C1orf56
1869	AE	1	151037567	151037662	151037567-151037662	+	BNIPL,C1orf56
1876	AE	1	151137986	151138105	151137986-151138105	-	SEMA6C,LYSMD1
1879	AE	1	151138009	151138105	151138009-151138105	-	SEMA6C,LYSMD1
1884	AE	1	151294018	151294138	151294018-151294138	-	PI4KB,RN7SL444P
1886	AE	1	151294049	151294138	151294049-151294138	-	PI4KB,RN7SL444P
1888	AE	1	151315573	151315672	151315573-151315672	-	PI4KB,RN7SL444P
1890	AE	1	151315573	151316509	151315573-151316509	-	PI4KB,RN7SL444P
1930	AE	1	153615829	153615936	153615829-153615936	-	S100A14
1932	AE	1	153615868	153615936	153615868-153615936	-	S100A14
1934	AE	1	153626320	153626533	153626320-153626533	-	S100A13,AL162258.1
1937	AE	1	153626320	153627598	153626320-153627598	-	S100A13,AL162258.1
1940	AE	1	153631011	153631078	153631011-153631078	-	S100A13,AL162258.1
1943	AE	1	153631011	153631111	153631011-153631111	-	S100A13,AL162258.1
1972	AE	1	154234591	154234738	154234591-154234738	+	UBAP2L,SNORA58B,HAX1
1974	AE	1	154234591	154234759	154234591-154234759	+	UBAP2L,SNORA58B,HAX1
1976	AE	1	154234591	154234792	154234591-154234792	+	UBAP2L,SNORA58B,HAX1
1978	AE	1	154273336	154273534	154273336-154273534	+	UBAP2L,SNORA58B,HAX1
1980	AE	1	154273336	154273598	154273336-154273598	+	UBAP2L,SNORA58B,HAX1
1982	AE	1	154273336	154273961	154273336-154273961	+	UBAP2L,SNORA58B,HAX1
1984	AE	1	154273480	154273598	154273480-154273598	+	UBAP2L,SNORA58B,HAX1
1986	AE	1	154273750	154273961	154273750-154273961	+	UBAP2L,SNORA58B,HAX1
1988	AE	1	154273774	154273961	154273774-154273961	+	UBAP2L,SNORA58B,HAX1
1990	AE	1	154275078	154275260	154275078-154275260	+	UBAP2L,SNORA58B,HAX1
1992	AE	1	154275154	154275260	154275154-154275260	+	UBAP2L,SNORA58B,HAX1
1994	AE	1	154590184	154590409	154590184-154590409	-	AL592078.1,ADAR
1996	AE	1	154590262	154590409	154590262-154590409	-	AL592078.1,ADAR
1997	AE	1	154948133	154948366	154948133-154948366	-	PBXIP1
2002	AE	1	154948226	154948366	154948226-154948366	-	PBXIP1
2006	AE	1	154951471	154951535	154951471-154951535	-	PBXIP1
2011	AE	1	154951471	154951921	154951471-154951921	-	PBXIP1
2033	AE	1	155055702	155055852	155055702-155055852	+	ADAM15
2036	AE	1	155055787	155055852	155055787-155055852	+	ADAM15
2039	AE	1	155055790	155055852	155055790-155055852	+	ADAM15
2067	AE	1	155169791	155169857	155169791-155169857	-	KRTCAP2,AL713999.1,MUC1
2069	AE	1	155169791	155172489	155169791-155172489	-	KRTCAP2,AL713999.1,MUC1
2072	AE	1	155187455	155187544	155187455-155187544	-	KRTCAP2,AL713999.1,MUC1
2074	AE	1	155187455	155187576	155187455-155187576	-	KRTCAP2,AL713999.1,MUC1
2076	AE	1	155188163	155188212	155188163-155188212	-	KRTCAP2,AL713999.1,MUC1
2077	AE	1	155188163	155188231	155188163-155188231	-	KRTCAP2,AL713999.1,MUC1
2079	AE	1	155188163	155188285	155188163-155188285	-	KRTCAP2,AL713999.1,MUC1
2081	AE	1	155191908	155192283	155191908-155192283	-	KRTCAP2,AL713999.1,MUC1
2083	AE	1	155191908	155192310	155191908-155192310	-	KRTCAP2,AL713999.1,MUC1
2085	AE	1	155192183	155192283	155192183-155192283	-	KRTCAP2,AL713999.1,MUC1
2087	AE	1	155192183	155192310	155192183-155192310	-	KRTCAP2,AL713999.1,MUC1
2094	AE	1	155210346	155210415	155210346-155210415	+	AC234582.1,MIR92B,MTX1
2096	AE	1	155210346	155210435	155210346-155210435	+	AC234582.1,MIR92B,MTX1
2098	AE	1	155210548	155210627	155210548-155210627	+	AC234582.1,MIR92B,MTX1
2100	AE	1	155210548	155212219	155210548-155212219	+	AC234582.1,MIR92B,MTX1
2115	AE	1	155257285	155257386	155257285-155257386	-	SCAMP3,CLK2
2117	AE	1	155257298	155257386	155257298-155257386	-	SCAMP3,CLK2
2120	AE	1	155258791	155258892	155258791-155258892	-	SCAMP3,CLK2
2122	AE	1	155258826	155258892	155258826-155258892	-	SCAMP3,CLK2
2124	AE	1	155258826	155258954	155258826-155258954	-	SCAMP3,CLK2
2135	AE	1	155287173	155287337	155287173-155287337	+	HCN3
2136	AE	1	155287249	155287337	155287249-155287337	+	HCN3
2145	AE	1	155319794	155319928	155319794-155319928	+	FDPS
2147	AE	1	155319857	155319928	155319857-155319928	+	FDPS
2153	AE	1	155380043	155380116	155380043-155380116	-	ASH1L,MIR555,YY1AP1,GON4L
2154	AE	1	155380043	155380131	155380043-155380131	-	ASH1L,MIR555,YY1AP1,GON4L
2156	AE	1	155610394	155610560	155610394-155610560	+	MSTO1,MSTO2P
2158	AE	1	155610425	155610560	155610425-155610560	+	MSTO1,MSTO2P
2160	AE	1	155611216	155611241	155611216-155611241	+	MSTO1,MSTO2P
2162	AE	1	155611216	155611291	155611216-155611291	+	MSTO1,MSTO2P
2164	AE	1	155611216	155611355	155611216-155611355	+	MSTO1,MSTO2P
2166	AE	1	155611216	155611603	155611216-155611603	+	MSTO1,MSTO2P
2172	AE	1	155611689	155611827	155611689-155611827	+	MSTO1,MSTO2P
2174	AE	1	155611689	155611852	155611689-155611852	+	MSTO1,MSTO2P
2176	AE	1	155611921	155612100	155611921-155612100	+	MSTO1,MSTO2P
2178	AE	1	155611983	155612100	155611983-155612100	+	MSTO1,MSTO2P
2180	AE	1	155612806	155612975	155612806-155612975	+	MSTO1,MSTO2P
2182	AE	1	155612844	155612975	155612844-155612975	+	MSTO1,MSTO2P
2184	AE	1	155613425	155613566	155613425-155613566	+	MSTO1,MSTO2P
2186	AE	1	155613462	155613566	155613462-155613566	+	MSTO1,MSTO2P
2188	AE	1	155613657	155613733	155613657-155613733	+	MSTO1,MSTO2P
2190	AE	1	155613657	155613766	155613657-155613766	+	MSTO1,MSTO2P
2196	AE	1	155672272	155672731	155672272-155672731	-	ASH1L,MIR555,YY1AP1,GON4L
2207	AE	1	155746796	155746871	155746796-155746871	+	MSTO1,MSTO2P
2209	AE	1	155746796	155746935	155746796-155746935	+	MSTO1,MSTO2P
2220	AE	1	155916625	155916709	155916625-155916709	-	KHDC4,SNORA80E,SCARNA4
2223	AE	1	155916625	155916737	155916625-155916737	-	KHDC4,SNORA80E,SCARNA4
2234	AE	1	156012385	156012565	156012385-156012565	-	SSR2
2235	AE	1	156012395	156012565	156012395-156012565	-	SSR2
2243	AE	1	156055263	156055425	156055263-156055425	+	LAMTOR2
2245	AE	1	156055263	156058067	156055263-156058067	+	LAMTOR2
2277	AE	1	156285035	156286473	156285035-156286473	+	TMEM79
2295	AE	11	5642817	5642843	5642817-5642843	+	TRIM34
2296	AE	11	5642817	5642853	5642817-5642853	+	TRIM34
2308	AE	1	156705377	156705503	156705377-156705503	-	CRABP2,AL590666.1
2310	AE	1	156705377	156705546	156705377-156705546	-	CRABP2,AL590666.1
2323	AE	11	57501152	57501329	57501152-57501329	-	SLC43A1
2324	AE	11	57501152	57501374	57501152-57501374	-	SLC43A1
2326	AE	11	57530119	57530234	57530119-57530234	-	RN7SL605P,TIMM10,UBE2L6
2329	AE	11	57530119	57530293	57530119-57530293	-	RN7SL605P,TIMM10,UBE2L6
2338	AE	11	57737786	57738026	57737786-57738026	+	TMX2,SELENOH,CTNND1
2340	AE	11	57737836	57738026	57737836-57738026	+	TMX2,SELENOH,CTNND1
2342	AE	11	57737913	57738026	57737913-57738026	+	TMX2,SELENOH,CTNND1
2344	AE	11	57742117	57742227	57742117-57742227	+	TMX2,SELENOH,CTNND1
2346	AE	11	57742117	57742247	57742117-57742247	+	TMX2,SELENOH,CTNND1
2348	AE	11	57791385	57791673	57791385-57791673	+	TMX2,SELENOH,CTNND1
2350	AE	11	57791492	57791673	57791492-57791673	+	TMX2,SELENOH,CTNND1
2352	AE	11	57791494	57791673	57791494-57791673	+	TMX2,SELENOH,CTNND1
2355	AE	11	59108668	59108712	59108668-59108712	+	FAM111B
2356	AE	11	59108668	59109706	59108668-59109706	+	FAM111B
2357	AE	11	59143083	59143304	59143083-59143304	+	FAM111A
2359	AE	11	59143083	59144896	59143083-59144896	+	FAM111A
2365	AE	11	59143497	59145856	59143497-59145856	+	FAM111A
2367	AE	11	59145827	59145856	59145827-59145856	+	FAM111A
2370	AE	11	59148704	59148953	59148704-59148953	+	FAM111A
2372	AE	11	59148797	59148953	59148797-59148953	+	FAM111A
2374	AE	11	59148836	59148953	59148836-59148953	+	FAM111A
2380	AE	11	59807701	59807849	59807701-59807849	-	MRPL16
2381	AE	11	59807701	59808876	59807701-59808876	-	MRPL16
2394	AE	1	160261285	160261325	160261285-160261325	-	DCAF8
2397	AE	1	160261285	160261358	160261285-160261358	-	DCAF8
2401	AE	1	160282826	160283109	160282826-160283109	-	PEX19,COPA,Y_RNA
2403	AE	1	160282944	160283109	160282944-160283109	-	PEX19,COPA,Y_RNA
2406	AE	1	160305433	160305571	160305433-160305571	-	PEX19,COPA,Y_RNA
2409	AE	1	160305433	160305598	160305433-160305598	-	PEX19,COPA,Y_RNA
2434	AE	1	161041834	161041846	161041834-161041846	-	USF1
2445	AE	1	161099579	161099796	161099579-161099796	+	KLHDC9
2446	AE	1	161099598	161099796	161099598-161099796	+	KLHDC9
2452	AE	1	161123075	161123174	161123075-161123174	-	DEDD
2454	AE	1	161124138	161124210	161124138-161124210	-	DEDD
2455	AE	1	161124138	161124526	161124138-161124526	-	DEDD
2474	AE	1	161226355	161226604	161226355-161226604	+	TOMM40L,MIR5187
2476	AE	1	161226476	161226604	161226476-161226604	+	TOMM40L,MIR5187
2479	AE	11	61336204	61336371	61336204-61336371	+	TKFC,AP003108.3
2480	AE	11	61336204	61336390	61336204-61336390	+	TKFC,AP003108.3
2496	AE	11	61419922	61420094	61419922-61420094	-	CPSF7,AP003108.4
2499	AE	11	61419949	61420094	61419949-61420094	-	CPSF7,AP003108.4
2502	AE	11	61420470	61420530	61420470-61420530	-	CPSF7,AP003108.4
2505	AE	11	61420470	61420573	61420470-61420573	-	CPSF7,AP003108.4
2508	AE	11	61420470	61421608	61420470-61421608	-	CPSF7,AP003108.4
2511	AE	11	61420547	61420573	61420547-61420573	-	CPSF7,AP003108.4
2514	AE	11	61421390	61421608	61421390-61421608	-	CPSF7,AP003108.4
2517	AE	11	61428898	61429290	61428898-61429290	-	CPSF7,AP003108.4
2520	AE	11	61429182	61429290	61429182-61429290	-	CPSF7,AP003108.4
2525	AE	11	61438245	61438342	61438245-61438342	+	SDHAF2,AP003108.2,PPP1R32,RN7SL23P
2529	AE	11	61438295	61438342	61438295-61438342	+	SDHAF2,AP003108.2,PPP1R32,RN7SL23P
2540	AE	11	61789716	61789921	61789716-61789921	-	TMEM258,MIR611
2541	AE	11	61789785	61789921	61789785-61789921	-	TMEM258,MIR611
2567	AE	1	162300633	162300706	162300633-162300706	+	NOS1AP,C1orf226
2570	AE	1	162300648	162300706	162300648-162300706	+	NOS1AP,C1orf226
2574	AE	11	62337994	62338167	62337994-62338167	+	ASRGL1
2584	AE	1	1625558	1625653	1625558-1625653	+	MIB2
2585	AE	11	62571540	62571682	62571540-62571682	-	EEF1G,AP002990.1,TUT1,MIR6747
2587	AE	11	62571624	62571682	62571624-62571682	-	EEF1G,AP002990.1,TUT1,MIR6747
2600	AE	11	62669882	62670015	62669882-62670015	-	INTS5,AP001458.2,C11orf98,LBHD1
2602	AE	11	62669882	62670041	62669882-62670041	-	INTS5,AP001458.2,C11orf98,LBHD1
2622	AE	11	62794258	62794398	62794258-62794398	-	GANAB,AP001160.2,TMEM223,NXF1,MIR6514,STX5,AP001160.4
2627	AE	11	62794258	62794440	62794258-62794440	-	GANAB,AP001160.2,TMEM223,NXF1,MIR6514,STX5,AP001160.4
2634	AE	11	62825025	62825117	62825025-62825117	-	GANAB,AP001160.2,TMEM223,NXF1,MIR6514,STX5,AP001160.4
2639	AE	11	62825036	62825117	62825036-62825117	-	GANAB,AP001160.2,TMEM223,NXF1,MIR6514,STX5,AP001160.4
2644	AE	11	62831019	62831110	62831019-62831110	-	GANAB,AP001160.2,TMEM223,NXF1,MIR6514,STX5,AP001160.4
2649	AE	11	62831019	62831262	62831019-62831262	-	GANAB,AP001160.2,TMEM223,NXF1,MIR6514,STX5,AP001160.4
2653	AE	11	62835919	62836036	62835919-62836036	-	WDR74,RNU2-2P
2656	AE	11	62835961	62836036	62835961-62836036	-	WDR74,RNU2-2P
2659	AE	11	62839507	62839659	62839507-62839659	-	WDR74,RNU2-2P
2661	AE	11	62839507	62839867	62839507-62839867	-	WDR74,RNU2-2P
2664	AE	11	62839541	62839867	62839541-62839867	-	WDR74,RNU2-2P
2668	AE	11	62854888	62855216	62854888-62855216	-	SNHG1,SNORD22,SNORD30,SNORD28,SNORD27,SNORD26,SNORD25
2669	AE	11	62855133	62855216	62855133-62855216	-	SNHG1,SNORD22,SNORD30,SNORD28,SNORD27,SNORD26,SNORD25
2670	AE	11	62882505	62882618	62882505-62882618	+	SLC3A2
2671	AE	11	62882530	62882618	62882530-62882618	+	SLC3A2
2672	AE	1	1629034	1629311	1629034-1629311	+	MIB2
2673	AE	1	1629133	1629311	1629133-1629311	+	MIB2
2678	AE	11	63598061	63598113	63598061-63598113	-	PLA2G16
2679	AE	11	63598061	63598163	63598061-63598163	-	PLA2G16
2692	AE	11	63988627	63988752	63988627-63988752	+	COX8A,AP000721.1,OTUB1
2695	AE	11	63988654	63988752	63988654-63988752	+	COX8A,AP000721.1,OTUB1
2709	AE	11	64232394	64232614	64232394-64232614	+	NUDT22,DNAJC4
2712	AE	11	64232430	64232614	64232430-64232614	+	NUDT22,DNAJC4
2715	AE	11	64232510	64232614	64232510-64232614	+	NUDT22,DNAJC4
2717	AE	1	1642347	1642508	1642347-1642508	-	CDK11B,CDK11A,AL031282.2
2725	AE	1	1642386	1642508	1642386-1642508	-	CDK11B,CDK11A,AL031282.2
2763	AE	11	64742010	64742032	64742010-64742032	-	RASGRP2
2764	AE	11	64742010	64742112	64742010-64742112	-	RASGRP2
2781	AE	11	64797104	64797168	64797104-64797168	-	MAP4K2,CDC42BPG
2783	AE	11	64797104	64797192	64797104-64797192	-	MAP4K2,CDC42BPG
2786	AE	11	64800764	64800799	64800764-64800799	-	MAP4K2,CDC42BPG
2788	AE	11	64800764	64800826	64800764-64800826	-	MAP4K2,CDC42BPG
2790	AE	11	64802563	64802627	64802563-64802627	-	MAP4K2,CDC42BPG
2793	AE	11	64802563	64802653	64802563-64802653	-	MAP4K2,CDC42BPG
2803	AE	11	64827686	64830070	64827686-64830070	-	MAP4K2,CDC42BPG
2805	AE	11	64829471	64830070	64829471-64830070	-	MAP4K2,CDC42BPG
2815	AE	11	65032168	65032203	65032168-65032203	+	SNX15
2817	AE	11	65032168	65032271	65032168-65032271	+	SNX15
2819	AE	11	65035520	65035663	65035520-65035663	+	SNX15
2821	AE	11	65035520	65038829	65035520-65038829	+	SNX15
2831	AE	11	65112811	65112894	65112811-65112894	+	VPS51,TM7SF2
2849	AE	11	65133160	65133207	65133160-65133207	-	SYVN1,MIR6751
2851	AE	11	65133160	65133252	65133160-65133252	-	SYVN1,MIR6751
2885	AE	11	65607641	65607697	65607641-65607697	-	MAP3K11
2887	AE	11	65607641	65607816	65607641-65607816	-	MAP3K11
2889	AE	11	65608268	65608434	65608268-65608434	-	MAP3K11
2891	AE	11	65608268	65608448	65608268-65608448	-	MAP3K11
2894	AE	11	65635529	65635803	65635529-65635803	+	PCNX3,MIR4690
2895	AE	11	65635529	65636031	65635529-65636031	+	PCNX3,MIR4690
2911	AE	11	6566895	6567860	6566895-6567860	+	DNHD1
2912	AE	11	6566925	6567860	6566925-6567860	+	DNHD1
2945	AE	1	16593441	16593567	16593441-16593567	-	CROCCP3,NBPF1,CROCCP2
2948	AE	1	16593441	16593753	16593441-16593753	-	CROCCP3,NBPF1,CROCCP2
2966	AE	11	6601852	6602215	6601852-6602215	-	RRP8,TAF10
2970	AE	11	6601852	6602264	6601852-6602264	-	RRP8,TAF10
2975	AE	11	6608694	6608967	6608694-6608967	+	ILK
2976	AE	11	6608694	6609156	6608694-6609156	+	ILK
2977	AE	11	6608884	6608967	6608884-6608967	+	ILK
2980	AE	11	6618776	6619267	6618776-6619267	-	TPP1
2981	AE	11	6619196	6619267	6619196-6619267	-	TPP1
2984	AE	1	16619845	16620024	16619845-16620024	-	CROCCP3,NBPF1,CROCCP2
2988	AE	1	16619845	16620038	16619845-16620038	-	CROCCP3,NBPF1,CROCCP2
2991	AE	1	16619845	16620245	16619845-16620245	-	CROCCP3,NBPF1,CROCCP2
2994	AE	11	66219545	66219805	66219545-66219805	+	PACS1,KLC2
2996	AE	11	66219746	66219805	66219746-66219805	+	PACS1,KLC2
2998	AE	11	66258547	66258822	66258547-66258822	+	PACS1,KLC2
3000	AE	11	66258584	66258822	66258584-66258822	+	PACS1,KLC2
3001	AE	11	66282259	66282327	66282259-66282327	+	CNIH2
3003	AE	11	66282259	66282353	66282259-66282353	+	CNIH2
3007	AE	11	66333919	66334038	66333919-66334038	-	RIN1,BRMS1,B4GAT1
3010	AE	11	66333919	66334224	66333919-66334224	-	RIN1,BRMS1,B4GAT1
3013	AE	11	66335407	66335473	66335407-66335473	-	RIN1,BRMS1,B4GAT1
3016	AE	11	66335407	66335498	66335407-66335498	-	RIN1,BRMS1,B4GAT1
3019	AE	11	66338243	66338785	66338243-66338785	-	RIN1,BRMS1,B4GAT1
3022	AE	11	66338721	66338785	66338721-66338785	-	RIN1,BRMS1,B4GAT1
3043	AE	11	66482180	66482470	66482180-66482470	+	PELI3,DPP3
3046	AE	11	66482193	66482470	66482193-66482470	+	PELI3,DPP3
3049	AE	11	66482196	66482470	66482196-66482470	+	PELI3,DPP3
3052	AE	11	66482289	66482470	66482289-66482470	+	PELI3,DPP3
3055	AE	11	66495206	66495268	66495206-66495268	+	PELI3,DPP3
3058	AE	11	66495206	66495489	66495206-66495489	+	PELI3,DPP3
3059	AE	11	66514406	66514678	66514406-66514678	+	AP002748.4,BBS1
3062	AE	11	66514506	66514678	66514506-66514678	+	AP002748.4,BBS1
3065	AE	11	66515540	66515731	66515540-66515731	+	AP002748.4,BBS1
3068	AE	11	66515693	66515731	66515693-66515731	+	AP002748.4,BBS1
3095	AE	11	66801031	66801197	66801031-66801197	+	C11orf80,RCE1
3112	AE	11	67291991	67295126	67291991-67295126	+	GRK2,ANKRD13D
3113	AE	11	67291991	67295136	67291991-67295136	+	GRK2,ANKRD13D
3115	AE	11	67299058	67299611	67299058-67299611	+	GRK2,ANKRD13D
3117	AE	11	67299058	67299621	67299058-67299621	+	GRK2,ANKRD13D
3148	AE	11	67419408	67419597	67419408-67419597	-	PPP1CA
3149	AE	11	67419444	67419597	67419444-67419597	-	PPP1CA
3158	AE	11	67440702	67441244	67440702-67441244	-	PTPRCAP,CORO1B
3159	AE	11	67441125	67441244	67441125-67441244	-	PTPRCAP,CORO1B
3162	AE	11	67465056	67467388	67465056-67467388	-	TMEM134
3189	AE	11	68019066	68019255	68019066-68019255	+	ALDH3B1
3190	AE	11	68019170	68019255	68019170-68019255	+	ALDH3B1
3191	AE	11	68021485	68021871	68021485-68021871	+	ALDH3B1
3192	AE	11	68021754	68021871	68021754-68021871	+	ALDH3B1
3206	AE	11	68171232	68171251	68171232-68171251	-	KMT5B
3208	AE	11	68171232	68171296	68171232-68171296	-	KMT5B
3215	AE	11	68505145	68505249	68505145-68505249	+	LRP5,PPP6R3
3217	AE	11	68505145	68505271	68505145-68505271	+	LRP5,PPP6R3
3219	AE	11	68566999	68567166	68566999-68567166	+	LRP5,PPP6R3
3221	AE	11	68567014	68567166	68567014-68567166	+	LRP5,PPP6R3
3223	AE	11	68587798	68588024	68587798-68588024	+	LRP5,PPP6R3
3225	AE	11	68587927	68588024	68587927-68588024	+	LRP5,PPP6R3
3227	AE	11	68587945	68588024	68587945-68588024	+	LRP5,PPP6R3
3229	AE	11	68587978	68588024	68587978-68588024	+	LRP5,PPP6R3
3235	AE	11	68893322	68893455	68893322-68893455	-	CPT1A,MRPL21
3237	AE	11	68893403	68893455	68893403-68893455	-	CPT1A,MRPL21
3239	AE	11	68896469	68896678	68896469-68896678	-	CPT1A,MRPL21
3241	AE	11	68896515	68896678	68896515-68896678	-	CPT1A,MRPL21
3243	AE	11	68896515	68896838	68896515-68896838	-	CPT1A,MRPL21
3245	AE	11	68900535	68900605	68900535-68900605	-	CPT1A,MRPL21
3247	AE	11	68900548	68900605	68900548-68900605	-	CPT1A,MRPL21
3249	AE	11	68906069	68906238	68906069-68906238	+	IGHMBP2
3250	AE	11	68906069	68906384	68906069-68906384	+	IGHMBP2
3268	AE	11	69671749	69671819	69671749-69671819	-	ORAOV1
3269	AE	11	69671749	69673321	69671749-69673321	-	ORAOV1
3270	AE	1	16969716	16969934	16969716-16969934	+	CROCC
3271	AE	1	16969785	16969934	16969785-16969934	+	CROCC
3286	AE	1	16995976	16996164	16995976-16996164	-	ATP13A2
3287	AE	1	16995991	16996164	16995991-16996164	-	ATP13A2
3309	AE	1	1707409	1707584	1707409-1707584	-	CDK11B,CDK11A,AL031282.2
3313	AE	1	1707409	1707599	1707409-1707599	-	CDK11B,CDK11A,AL031282.2
3317	AE	1	1707525	1707584	1707525-1707584	-	CDK11B,CDK11A,AL031282.2
3321	AE	1	1709479	1709640	1709479-1709640	-	CDK11B,CDK11A,AL031282.2
3325	AE	1	1709518	1709640	1709518-1709640	-	CDK11B,CDK11A,AL031282.2
3332	AE	1	1712264	1712400	1712264-1712400	-	CDK11B,CDK11A,AL031282.2
3336	AE	1	1712264	1712427	1712264-1712427	-	CDK11B,CDK11A,AL031282.2
3340	AE	11	71443957	71444215	71443957-71444215	-	DHCR7
3371	AE	1	1719328	1719455	1719328-1719455	-	CDK11B,CDK11A,AL031282.2
3375	AE	1	1719358	1719455	1719358-1719455	-	CDK11B,CDK11A,AL031282.2
3380	AE	11	71982761	71982915	71982761-71982915	+	RNF121,IL18BP,AP002490.1
3382	AE	11	71982807	71982915	71982807-71982915	+	RNF121,IL18BP,AP002490.1
3385	AE	11	71999228	72000012	71999228-72000012	+	RNF121,IL18BP,AP002490.1
3386	AE	11	71999927	72000012	71999927-72000012	+	RNF121,IL18BP,AP002490.1
3387	AE	11	72007189	72007435	72007189-72007435	-	NUMA1
3388	AE	11	72007189	72008145	72007189-72008145	-	NUMA1
3391	AE	11	72068079	72068231	72068079-72068231	-	NUMA1
3393	AE	11	72068105	72068231	72068105-72068231	-	NUMA1
3397	AE	11	72111412	72111496	72111412-72111496	-	ANAPC15
3400	AE	11	72111442	72111496	72111442-72111496	-	ANAPC15
3413	AE	1	172588760	172588924	172588760-172588924	+	SUCO
3414	AE	1	172588760	172589926	172588760-172589926	+	SUCO
3416	AE	11	72780975	72781294	72780975-72781294	-	STARD10
3418	AE	11	72781062	72781294	72781062-72781294	-	STARD10
3420	AE	11	72781113	72781294	72781113-72781294	-	STARD10
3434	AE	1	1734690	1734835	1734690-1734835	-	SLC35E2B,SLC35E2
3435	AE	1	1734690	1737809	1734690-1737809	-	SLC35E2B,SLC35E2
3438	AE	11	73718613	73718718	73718613-73718718	-	RAB6A
3439	AE	11	73718613	73718890	73718613-73718890	-	RAB6A
3440	AE	11	73718785	73718890	73718785-73718890	-	RAB6A
3441	AE	1	173806439	173806576	173806439-173806576	-	CENPL
3442	AE	1	173806459	173806576	173806459-173806576	-	CENPL
3461	AE	11	74037478	74037652	74037478-74037652	-	C2CD3
3469	AE	11	74933801	74933872	74933801-74933872	-	XRRA1
3470	AE	11	74933825	74933872	74933825-74933872	-	XRRA1
3508	AE	11	773428	773629	773428-773629	-	GATD1
3509	AE	11	773522	773629	773522-773629	-	GATD1
3512	AE	11	77924706	77924892	77924706-77924892	-	INTS4
3513	AE	11	77924750	77924892	77924750-77924892	-	INTS4
3514	AE	11	77987529	77987698	77987529-77987698	-	INTS4
3515	AE	11	77987604	77987698	77987604-77987698	-	INTS4
3528	AE	1	179323437	179323495	179323437-179323495	+	SOAT1
3529	AE	1	179323437	179323658	179323437-179323658	+	SOAT1
3541	AE	1	180024419	180024582	180024419-180024582	+	CEP350
3542	AE	1	180024431	180024582	180024431-180024582	+	CEP350
3554	AE	1	181050011	181050286	181050011-181050286	+	MR1
3555	AE	1	181050146	181050286	181050146-181050286	+	MR1
3560	AE	1	182806145	182806232	182806145-182806232	+	NPL
3561	AE	1	182806145	182806531	182806145-182806531	+	NPL
3586	AE	11	83274639	83274740	83274639-83274740	-	CCDC90B
3588	AE	11	83274639	83274763	83274639-83274763	-	CCDC90B
3590	AE	11	834458	834591	834458-834591	+	CD151
3602	AE	1	184708153	184708210	184708153-184708210	-	EDEM3
3603	AE	1	184708153	184708344	184708153-184708344	-	EDEM3
3609	AE	11	85629132	85629203	85629132-85629203	+	TMEM126B,TMEM126A
3611	AE	11	85629132	85629262	85629132-85629262	+	TMEM126B,TMEM126A
3613	AE	11	85634086	85634176	85634086-85634176	+	TMEM126B,TMEM126A
3615	AE	11	85634086	85634279	85634086-85634279	+	TMEM126B,TMEM126A
3617	AE	11	85650249	85650341	85650249-85650341	+	TMEM126B,TMEM126A
3619	AE	11	85650312	85650341	85650312-85650341	+	TMEM126B,TMEM126A
3621	AE	11	85654041	85654234	85654041-85654234	+	TMEM126B,TMEM126A
3623	AE	11	85654063	85654234	85654063-85654234	+	TMEM126B,TMEM126A
3625	AE	11	85654063	85654256	85654063-85654256	+	TMEM126B,TMEM126A
3626	AE	11	85661637	85662457	85661637-85662457	-	CREBZF
3627	AE	11	85662389	85662457	85662389-85662457	-	CREBZF
3629	AE	11	85709331	85709377	85709331-85709377	-	SYTL2,AP000974.1,PICALM
3631	AE	11	85709331	85709500	85709331-85709500	-	SYTL2,AP000974.1,PICALM
3635	AE	11	85714413	85714449	85714413-85714449	-	SYTL2,AP000974.1,PICALM
3637	AE	11	85714413	85714507	85714413-85714507	-	SYTL2,AP000974.1,PICALM
3643	AE	11	85717483	85717530	85717483-85717530	-	SYTL2,AP000974.1,PICALM
3646	AE	11	85717483	85717726	85717483-85717726	-	SYTL2,AP000974.1,PICALM
3649	AE	11	85724032	85727967	85724032-85727967	-	SYTL2,AP000974.1,PICALM
3652	AE	11	85727896	85727967	85727896-85727967	-	SYTL2,AP000974.1,PICALM
3655	AE	11	85981872	85981988	85981872-85981988	-	SYTL2,AP000974.1,PICALM
3658	AE	11	85981872	85982003	85981872-85982003	-	SYTL2,AP000974.1,PICALM
3661	AE	11	85990250	85990378	85990250-85990378	-	SYTL2,AP000974.1,PICALM
3664	AE	11	85990250	85990399	85990250-85990399	-	SYTL2,AP000974.1,PICALM
3675	AE	1	186379513	186379884	186379513-186379884	+	C1orf27,OCLM
3676	AE	1	186379767	186379884	186379767-186379884	+	C1orf27,OCLM
3698	AE	11	90211215	90211318	90211215-90211318	-	CHORDC1
3699	AE	11	90211215	90211335	90211215-90211335	-	CHORDC1
3718	AE	1	19239695	19239985	19239695-19239985	-	EMC1
3719	AE	1	19239818	19239985	19239818-19239985	-	EMC1
3720	AE	1	19244739	19245030	19244739-19245030	-	EMC1
3721	AE	1	19244906	19245030	19244906-19245030	-	EMC1
3724	AE	11	93182806	93182894	93182806-93182894	-	SLC36A4
3725	AE	11	93182835	93182894	93182835-93182894	-	SLC36A4
3729	AE	11	93695497	93695634	93695497-93695634	+	CEP295,SCARNA9,snoU2-30,MED17
3731	AE	11	93695497	93695673	93695497-93695673	+	CEP295,SCARNA9,snoU2-30,MED17
3733	AE	11	93696682	93696854	93696682-93696854	+	CEP295,SCARNA9,snoU2-30,MED17
3735	AE	11	93696682	93700186	93696682-93700186	+	CEP295,SCARNA9,snoU2-30,MED17
3736	AE	11	93721312	93721412	93721312-93721412	+	CEP295,SCARNA9,snoU2-30,MED17
3737	AE	11	93721312	93722050	93721312-93722050	+	CEP295,SCARNA9,snoU2-30,MED17
3761	AE	11	93807501	93807635	93807501-93807635	+	CEP295,SCARNA9,snoU2-30,MED17
3764	AE	11	93807501	93809876	93807501-93809876	+	CEP295,SCARNA9,snoU2-30,MED17
3767	AE	11	93807518	93807635	93807518-93807635	+	CEP295,SCARNA9,snoU2-30,MED17
3770	AE	11	93809717	93809876	93809717-93809876	+	CEP295,SCARNA9,snoU2-30,MED17
3773	AE	11	94496604	94496951	94496604-94496951	+	ANKRD49
3776	AE	11	94496604	94497964	94496604-94497964	+	ANKRD49
3806	AE	1	201382653	201382739	201382653-201382739	-	LAD1
3807	AE	1	201382653	201382805	201382653-201382805	-	LAD1
3826	AE	1	202965887	202965993	202965887-202965993	-	ADIPOR1,CYB5R1
3828	AE	1	202965887	202966109	202965887-202966109	-	ADIPOR1,CYB5R1
3830	AE	1	203056120	203056155	203056120-203056155	+	PPFIA4
3831	AE	1	203056120	203056178	203056120-203056178	+	PPFIA4
3844	AE	1	204134515	204134588	204134515-204134588	-	ETNK2
3845	AE	1	204134515	204134694	204134515-204134694	-	ETNK2
3864	AE	1	205187418	205187806	205187418-205187806	-	DSTYK
3865	AE	1	205187445	205187806	205187445-205187806	-	DSTYK
3878	AE	1	207064964	207065160	207064964-207065160	+	PFKFB2
3879	AE	1	207065036	207065160	207065036-207065160	+	PFKFB2
3880	AE	1	20749723	20749882	20749723-20749882	-	HP1BP3
3881	AE	1	20749723	20749975	20749723-20749975	-	HP1BP3
3904	AE	12	10212893	10213219	10212893-10213219	+	GABARAPL1
3905	AE	12	10212945	10213219	10212945-10213219	+	GABARAPL1
3910	AE	12	104097611	104098480	104097611-104098480	+	HCFC2
3911	AE	12	104098343	104098480	104098343-104098480	+	HCFC2
3918	AE	12	105207971	105208001	105207971-105208001	-	APPL2
3925	AE	12	106959270	106959385	106959270-106959385	+	TMEM263
3926	AE	12	106959288	106959385	106959288-106959385	+	TMEM263
3927	AE	12	106985079	106985225	106985079-106985225	-	MTERF2
3954	AE	12	109456118	109456244	109456118-109456244	-	AC007570.1,KCTD10
3956	AE	12	109456118	109456313	109456118-109456313	-	AC007570.1,KCTD10
3958	AE	12	109457992	109458078	109457992-109458078	-	AC007570.1,KCTD10
3960	AE	12	109457992	109458081	109457992-109458081	-	AC007570.1,KCTD10
3962	AE	12	109457992	109458184	109457992-109458184	-	AC007570.1,KCTD10
3982	AE	12	110453743	110453829	110453743-110453829	-	GPN3
3983	AE	12	110453743	110453871	110453743-110453871	-	GPN3
3993	AE	12	110647196	110647336	110647196-110647336	+	TCTN1
3994	AE	12	110647211	110647336	110647211-110647336	+	TCTN1
4021	AE	12	112228089	112228146	112228089-112228146	-	HECTD4,MIR6861
4022	AE	12	112228089	112228258	112228089-112228258	-	HECTD4,MIR6861
4027	AE	12	112908536	112908824	112908536-112908824	+	OAS1
4028	AE	12	112908623	112908824	112908623-112908824	+	OAS1
4041	AE	12	113162896	113163045	113162896-113163045	-	DDX54,MIR7106
4046	AE	12	113162932	113163045	113162932-113163045	-	DDX54,MIR7106
4051	AE	12	113180929	113181058	113180929-113181058	-	DDX54,MIR7106
4056	AE	12	113180981	113181058	113180981-113181058	-	DDX54,MIR7106
4069	AE	1	211359882	211360076	211359882-211360076	+	TRAF5
4070	AE	1	211359912	211360076	211359912-211360076	+	TRAF5
4075	AE	1	211750743	211751067	211750743-211751067	-	LPGAT1
4076	AE	1	211750961	211751067	211750961-211751067	-	LPGAT1
4087	AE	12	118199024	118199257	118199024-118199257	-	TAOK3
4088	AE	12	118199051	118199257	118199051-118199257	-	TAOK3
4095	AE	1	211968513	211968603	211968513-211968603	-	INTS7
4096	AE	1	211968513	211968707	211968513-211968707	-	INTS7
4097	AE	12	119711049	119712347	119711049-119712347	-	CIT,MIR1178
4098	AE	12	119712178	119712347	119712178-119712347	-	CIT,MIR1178
4126	AE	12	120465627	120465787	120465627-120465787	-	TRIAP1,SRSF9
4129	AE	12	120465756	120465787	120465756-120465787	-	TRIAP1,SRSF9
4151	AE	12	12131821	12131922	12131821-12131922	-	LRP6
4152	AE	12	12131821	12132057	12131821-12132057	-	LRP6
4167	AE	12	121773421	121773513	121773421-121773513	+	TMEM120B
4168	AE	12	121773421	121774722	121773421-121774722	+	TMEM120B
4173	AE	12	121847036	121847210	121847036-121847210	+	--
4174	AE	12	121847078	121847210	121847078-121847210	+	--
4175	AE	12	121899634	121899845	121899634-121899845	+	PSMD9,AC069503.2,WDR66
4177	AE	12	121899634	121899889	121899634-121899889	+	PSMD9,AC069503.2,WDR66
4195	AE	12	122483279	122483344	122483279-122483344	-	ZCCHC8,SNORA9
4196	AE	12	122483279	122483563	122483279-122483563	-	ZCCHC8,SNORA9
4202	AE	12	122613626	122613761	122613626-122613761	+	KNTC1
4204	AE	12	122613704	122613761	122613704-122613761	+	KNTC1
4213	AE	12	122975811	122975867	122975811-122975867	+	OGFOD2,AC026362.1,ARL6IP4
4215	AE	12	122975811	122976767	122975811-122976767	+	OGFOD2,AC026362.1,ARL6IP4
4218	AE	12	122976601	122976767	122976601-122976767	+	OGFOD2,AC026362.1,ARL6IP4
4220	AE	12	122976654	122976767	122976654-122976767	+	OGFOD2,AC026362.1,ARL6IP4
4224	AE	12	122977981	122978057	122977981-122978057	+	OGFOD2,AC026362.1,ARL6IP4
4226	AE	12	122977981	122978091	122977981-122978091	+	OGFOD2,AC026362.1,ARL6IP4
4228	AE	12	122977981	122978199	122977981-122978199	+	OGFOD2,AC026362.1,ARL6IP4
4230	AE	12	122978360	122978569	122978360-122978569	+	OGFOD2,AC026362.1,ARL6IP4
4232	AE	12	122978442	122978569	122978442-122978569	+	OGFOD2,AC026362.1,ARL6IP4
4234	AE	12	122981129	122981266	122981129-122981266	+	OGFOD2,AC026362.1,ARL6IP4
4236	AE	12	122981129	122981299	122981129-122981299	+	OGFOD2,AC026362.1,ARL6IP4
4238	AE	12	122981571	122981879	122981571-122981879	+	OGFOD2,AC026362.1,ARL6IP4
4240	AE	12	122981595	122981809	122981595-122981809	+	OGFOD2,AC026362.1,ARL6IP4
4242	AE	12	122981595	122981879	122981595-122981879	+	OGFOD2,AC026362.1,ARL6IP4
4244	AE	12	122981656	122981809	122981656-122981809	+	OGFOD2,AC026362.1,ARL6IP4
4268	AE	12	123605865	123605981	123605865-123605981	+	KMT5A,TMED2,DDX55,SNORA9B
4271	AE	12	123605931	123605981	123605931-123605981	+	KMT5A,TMED2,DDX55,SNORA9B
4280	AE	12	123609939	123610128	123609939-123610128	+	KMT5A,TMED2,DDX55,SNORA9B
4283	AE	12	123610003	123610128	123610003-123610128	+	KMT5A,TMED2,DDX55,SNORA9B
4288	AE	12	123639264	123639343	123639264-123639343	+	GTF2H3,AC117503.3,TCTN2,ATP6V0A2
4293	AE	12	123639294	123639343	123639294-123639343	+	GTF2H3,AC117503.3,TCTN2,ATP6V0A2
4295	AE	12	124326180	124326370	124326180-124326370	-	NCOR2,MIR6880
4297	AE	12	124326191	124326370	124326191-124326370	-	NCOR2,MIR6880
4299	AE	12	124327409	124327633	124327409-124327633	-	NCOR2,MIR6880
4301	AE	12	124327547	124327633	124327547-124327633	-	NCOR2,MIR6880
4307	AE	12	124340602	124340694	124340602-124340694	-	NCOR2,MIR6880
4309	AE	12	124340602	124340751	124340602-124340751	-	NCOR2,MIR6880
4311	AE	12	124356642	124356782	124356642-124356782	-	NCOR2,MIR6880
4313	AE	12	124356642	124356803	124356642-124356803	-	NCOR2,MIR6880
4315	AE	12	124356642	124356806	124356642-124356806	-	NCOR2,MIR6880
4344	AE	12	130872836	130872912	130872836-130872912	+	RAN
4356	AE	12	132066774	132066969	132066774-132066969	+	EP400,SNORA49
4360	AE	12	132066795	132066969	132066795-132066969	+	EP400,SNORA49
4363	AE	12	132084964	132085316	132084964-132085316	+	EP400NL
4365	AE	12	132085257	132085316	132085257-132085316	+	EP400NL
4367	AE	12	132104375	132105304	132104375-132105304	+	EP400NL
4370	AE	12	132104378	132105304	132104378-132105304	+	EP400NL
4373	AE	12	132104567	132105304	132104567-132105304	+	EP400NL
4376	AE	12	132125194	132125396	132125194-132125396	+	EP400NL
4378	AE	12	132125194	132125408	132125194-132125408	+	EP400NL
4386	AE	12	132581313	132581516	132581313-132581516	+	FBRSL1,MIR6763
4389	AE	12	132581439	132581516	132581439-132581516	+	FBRSL1,MIR6763
4390	AE	12	132620000	132620096	132620000-132620096	+	P2RX2
4391	AE	12	132620035	132620096	132620035-132620096	+	P2RX2
4413	AE	12	132796539	132796700	132796539-132796700	-	ANKLE2,GOLGA3,CHFR,RNU6-327P,ZNF605
4414	AE	12	132796539	132796714	132796539-132796714	-	ANKLE2,GOLGA3,CHFR,RNU6-327P,ZNF605
4425	AE	12	132848085	132848155	132848085-132848155	-	ANKLE2,GOLGA3,CHFR,RNU6-327P,ZNF605
4426	AE	12	132848085	132848223	132848085-132848223	-	ANKLE2,GOLGA3,CHFR,RNU6-327P,ZNF605
4427	AE	12	132848182	132848257	132848182-132848257	-	ANKLE2,GOLGA3,CHFR,RNU6-327P,ZNF605
4440	AE	12	133041100	133041482	133041100-133041482	+	ZNF84
4442	AE	12	133041278	133041482	133041278-133041482	+	ZNF84
4461	AE	12	15958188	15958335	15958188-15958335	+	DERA
4462	AE	12	15958240	15958335	15958240-15958335	+	DERA
4490	AE	12	21477803	21477834	21477803-21477834	-	RECQL
4491	AE	12	21477803	21477969	21477803-21477969	-	RECQL
4499	AE	1	222662888	222664148	222662888-222664148	+	MIA3
4500	AE	1	222663998	222664148	222663998-222664148	+	MIA3
4503	AE	1	223761581	223761617	223761581-223761617	+	CAPN2
4504	AE	1	223761581	223761739	223761581-223761739	+	CAPN2
4511	AE	1	22526202	22526490	22526202-22526490	+	ZBTB40
4512	AE	1	22526202	22527408	22526202-22527408	+	ZBTB40
4517	AE	12	26055236	26055446	26055236-26055446	+	RASSF8
4518	AE	12	26055279	26055446	26055279-26055446	+	RASSF8
4519	AE	1	226086796	226087053	226086796-226087053	+	LINC01703
4520	AE	1	226086882	226087053	226086882-226087053	+	LINC01703
4521	AE	12	26914408	26914532	26914408-26914532	-	INTS13
4522	AE	12	26914408	26914578	26914408-26914578	-	INTS13
4523	AE	12	26914408	26916180	26914408-26916180	-	INTS13
4524	AE	12	26916002	26916180	26916002-26916180	-	INTS13
4536	AE	1	227733304	227733681	227733304-227733681	-	JMJD4
4537	AE	1	227733414	227733681	227733414-227733681	-	JMJD4
4570	AE	12	2818106	2818277	2818106-2818277	+	ITFG2
4571	AE	12	2818106	2818353	2818106-2818353	+	ITFG2
4574	AE	12	2823770	2823943	2823770-2823943	+	ITFG2
4575	AE	12	2823770	2824013	2823770-2824013	+	ITFG2
4578	AE	12	2885263	2885534	2885263-2885534	+	RHNO1,TULP3,AC005911.1
4580	AE	12	2885283	2885492	2885283-2885492	+	RHNO1,TULP3,AC005911.1
4582	AE	12	2885283	2885534	2885283-2885534	+	RHNO1,TULP3,AC005911.1
4598	AE	12	30714959	30715081	30714959-30715081	-	CAPRIN2
4599	AE	12	30714959	30715141	30714959-30715141	-	CAPRIN2
4600	AE	12	30714959	30715144	30714959-30715144	-	CAPRIN2
4601	AE	1	23073274	23073403	23073274-23073403	+	KDM1A
4603	AE	1	23073292	23073403	23073292-23073403	+	KDM1A
4611	AE	1	230936158	230936264	230936158-230936264	-	TTC13
4612	AE	1	230936158	230939496	230936158-230939496	-	TTC13
4613	AE	1	230939386	230939496	230939386-230939496	-	TTC13
4718	AE	12	43754336	43755261	43754336-43755261	-	PUS7L
4719	AE	12	43755217	43755261	43755217-43755261	-	PUS7L
4726	AE	1	24440090	24440240	24440090-24440240	+	NIPAL3
4727	AE	1	24440172	24440240	24440172-24440240	+	NIPAL3
4728	AE	1	244843041	244843126	244843041-244843126	+	COX20
4729	AE	1	244843041	244843200	244843041-244843200	+	COX20
4734	AE	1	244860358	244860474	244860358-244860474	-	HNRNPU
4738	AE	12	4552983	4553089	4552983-4553089	+	RAD51AP1
4739	AE	12	4552983	4553147	4552983-4553147	+	RAD51AP1
4790	AE	12	48134943	48135038	48134943-48135038	+	PFKM
4792	AE	12	48134943	48135383	48134943-48135383	+	PFKM
4794	AE	12	48139285	48139349	48139285-48139349	+	PFKM
4796	AE	12	48139285	48139504	48139285-48139504	+	PFKM
4798	AE	12	48150087	48150140	48150087-48150140	-	ASB8
4799	AE	12	48150087	48150170	48150087-48150170	-	ASB8
4800	AE	12	48151565	48151665	48151565-48151665	-	ASB8
4801	AE	12	48151610	48151665	48151610-48151665	-	ASB8
4806	AE	12	48658632	48660619	48658632-48660619	-	KANSL2,SNORA2C,MIR1291,SNORA2B
4814	AE	12	48681382	48681641	48681382-48681641	-	KANSL2,SNORA2C,MIR1291,SNORA2B
4816	AE	12	48681571	48681641	48681571-48681641	-	KANSL2,SNORA2C,MIR1291,SNORA2B
4821	AE	12	48772295	48772339	48772295-48772339	-	ADCY6,MIR4701
4822	AE	12	48772295	48772424	48772295-48772424	-	ADCY6,MIR4701
4826	AE	12	48816873	48816995	48816873-48816995	+	CACNB3
4828	AE	12	48816929	48817260	48816929-48817260	+	CACNB3
4831	AE	12	48840013	48840106	48840013-48840106	-	DDX23
4832	AE	12	48840013	48840151	48840013-48840151	-	DDX23
4843	AE	12	48923782	48923852	48923782-48923852	-	AC073610.1,AC073610.3,FKBP11,ARF3
4844	AE	12	48923782	48923974	48923782-48923974	-	AC073610.1,AC073610.3,FKBP11,ARF3
4852	AE	12	49005306	49005364	49005306-49005364	-	DDN,PRKAG1,KMT2D
4854	AE	12	49005306	49005391	49005306-49005391	-	DDN,PRKAG1,KMT2D
4864	AE	12	49069035	49069106	49069035-49069106	-	RHEBL1
4865	AE	12	49069035	49069174	49069035-49069174	-	RHEBL1
4866	AE	12	49101169	49101263	49101169-49101263	-	LMBR1L
4877	AE	12	49130119	49130274	49130119-49130274	-	TUBA1B,TUBA1A,AC125611.3
4879	AE	12	49130119	49130344	49130119-49130344	-	TUBA1B,TUBA1A,AC125611.3
4910	AE	12	50795898	50796009	50795898-50796009	+	ATF1
4911	AE	12	50795909	50796009	50795909-50796009	+	ATF1
4912	AE	12	51005600	51005677	51005600-51005677	-	SLC11A2
4913	AE	12	51005653	51005677	51005653-51005677	-	SLC11A2
4933	AE	12	52054327	52054651	52054327-52054651	+	NR4A1
4934	AE	12	52054327	52055204	52054327-52055204	+	NR4A1
4942	AE	12	52245351	52245632	52245351-52245632	+	KRT7,KRT86
4944	AE	12	52245412	52245632	52245412-52245632	+	KRT7,KRT86
4946	AE	12	52245490	52245632	52245490-52245632	+	KRT7,KRT86
4948	AE	1	25243550	25243633	25243550-25243633	-	RSRP1,SDHDP6
4950	AE	1	25243550	25244224	25243550-25244224	-	RSRP1,SDHDP6
4954	AE	12	52900588	52900683	52900588-52900683	-	KRT8
4956	AE	12	52900588	52901219	52900588-52901219	-	KRT8
4958	AE	12	52949456	52949517	52949456-52949517	-	KRT8
4960	AE	12	52949456	52949578	52949456-52949578	-	KRT8
4962	AE	12	52949456	52949585	52949456-52949585	-	KRT8
4963	AE	12	53021716	53021860	53021716-53021860	+	EIF4B
4965	AE	12	53021806	53021860	53021806-53021860	+	EIF4B
4967	AE	12	53034612	53034709	53034612-53034709	+	EIF4B
4969	AE	12	53034612	53034724	53034612-53034724	+	EIF4B
4977	AE	12	53170423	53170502	53170423-53170502	-	CSAD
4978	AE	12	53170423	53171441	53170423-53171441	-	CSAD
4980	AE	12	53171273	53171441	53171273-53171441	-	CSAD
4988	AE	12	53215293	53215434	53215293-53215434	-	ITGB7,RARG
4989	AE	12	53215293	53215462	53215293-53215462	-	ITGB7,RARG
4990	AE	12	53229842	53230053	53229842-53230053	-	ITGB7,RARG
4992	AE	12	53229911	53230053	53229911-53230053	-	ITGB7,RARG
4996	AE	12	53268755	53268847	53268755-53268847	+	ESPL1
4997	AE	12	53268755	53268928	53268755-53268928	+	ESPL1
5000	AE	12	53295839	53295941	53295839-53295941	+	PFDN5,C12orf10
5003	AE	12	53295839	53296275	53295839-53296275	+	PFDN5,C12orf10
5006	AE	12	53296430	53296467	53296430-53296467	+	PFDN5,C12orf10
5009	AE	12	53296430	53296551	53296430-53296551	+	PFDN5,C12orf10
5012	AE	12	53296430	53297924	53296430-53297924	+	PFDN5,C12orf10
5015	AE	12	53296454	53296551	53296454-53296551	+	PFDN5,C12orf10
5018	AE	12	53297850	53297924	53297850-53297924	+	PFDN5,C12orf10
5021	AE	12	53298019	53298150	53298019-53298150	+	PFDN5,C12orf10
5024	AE	12	53298045	53298150	53298045-53298150	+	PFDN5,C12orf10
5026	AE	12	53314298	53314441	53314298-53314441	-	AC073611.1,AAAS
5028	AE	12	53314298	53314849	53314298-53314849	-	AC073611.1,AAAS
5038	AE	12	53484246	53484365	53484246-53484365	-	MAP3K12
5039	AE	12	53484257	53484365	53484257-53484365	-	MAP3K12
5069	AE	12	53965964	53966083	53965964-53966083	-	HOTAIR
5071	AE	12	54028576	54028921	54028576-54028921	+	HOXC6,HOXC4,AC012531.2,HOXC5,AC012531.1,MIR615
5072	AE	12	54028759	54028921	54028759-54028921	+	HOXC6,HOXC4,AC012531.2,HOXC5,AC012531.1,MIR615
5073	AE	12	54053917	54054361	54053917-54054361	+	HOXC6,HOXC4,AC012531.2,HOXC5,AC012531.1,MIR615
5074	AE	12	54053987	54054526	54053987-54054526	+	HOXC6,HOXC4,AC012531.2,HOXC5,AC012531.1,MIR615
5088	AE	12	55696899	55697050	55696899-55697050	-	ITGA7
5089	AE	12	55696899	55697068	55696899-55697068	-	ITGA7
5139	AE	12	56116775	56116799	56116775-56116799	+	RPL41
5141	AE	12	56116775	56116829	56116775-56116829	+	RPL41
5143	AE	12	56116775	56116930	56116775-56116930	+	RPL41
5146	AE	12	56153809	56154092	56153809-56154092	+	ERBB3,AC034102.2,PA2G4,MYL6B,MYL6
5148	AE	12	56153873	56154092	56153873-56154092	+	ERBB3,AC034102.2,PA2G4,MYL6B,MYL6
5152	AE	12	56158684	56158711	56158684-56158711	+	ERBB3,AC034102.2,PA2G4,MYL6B,MYL6
5154	AE	12	56158684	56159730	56158684-56159730	+	ERBB3,AC034102.2,PA2G4,MYL6B,MYL6
5156	AE	12	56159498	56159622	56159498-56159622	+	ERBB3,AC034102.2,PA2G4,MYL6B,MYL6
5158	AE	12	56159587	56159622	56159587-56159622	+	ERBB3,AC034102.2,PA2G4,MYL6B,MYL6
5160	AE	12	56159587	56159730	56159587-56159730	+	ERBB3,AC034102.2,PA2G4,MYL6B,MYL6
5162	AE	12	56159587	56160148	56159587-56160148	+	ERBB3,AC034102.2,PA2G4,MYL6B,MYL6
5164	AE	12	56159623	56159730	56159623-56159730	+	ERBB3,AC034102.2,PA2G4,MYL6B,MYL6
5166	AE	12	56159975	56160148	56159975-56160148	+	ERBB3,AC034102.2,PA2G4,MYL6B,MYL6
5168	AE	12	56160025	56160148	56160025-56160148	+	ERBB3,AC034102.2,PA2G4,MYL6B,MYL6
5176	AE	12	56212996	56213077	56212996-56213077	-	RNF41
5177	AE	12	56212996	56213138	56212996-56213138	-	RNF41
5178	AE	12	56269059	56269108	56269059-56269108	+	COQ10A
5179	AE	12	56269059	56269251	56269059-56269251	+	COQ10A
5181	AE	12	56275002	56275048	56275002-56275048	-	CS,AC073896.1,CNPY2,PAN2,STAT2,RNU7-40P
5183	AE	12	56275002	56275131	56275002-56275131	-	CS,AC073896.1,CNPY2,PAN2,STAT2,RNU7-40P
5185	AE	12	56275996	56276143	56275996-56276143	-	CS,AC073896.1,CNPY2,PAN2,STAT2,RNU7-40P
5187	AE	12	56275996	56276195	56275996-56276195	-	CS,AC073896.1,CNPY2,PAN2,STAT2,RNU7-40P
5189	AE	12	56282860	56282907	56282860-56282907	-	CS,AC073896.1,CNPY2,PAN2,STAT2,RNU7-40P
5191	AE	12	56282860	56282991	56282860-56282991	-	CS,AC073896.1,CNPY2,PAN2,STAT2,RNU7-40P
5194	AE	12	56286595	56286620	56286595-56286620	-	CS,AC073896.1,CNPY2,PAN2,STAT2,RNU7-40P
5196	AE	12	56286595	56286645	56286595-56286645	-	CS,AC073896.1,CNPY2,PAN2,STAT2,RNU7-40P
5198	AE	12	56311211	56311414	56311211-56311414	-	CS,AC073896.1,CNPY2,PAN2,STAT2,RNU7-40P
5200	AE	12	56311211	56311453	56311211-56311453	-	CS,AC073896.1,CNPY2,PAN2,STAT2,RNU7-40P
5202	AE	12	56324037	56324182	56324037-56324182	-	CS,AC073896.1,CNPY2,PAN2,STAT2,RNU7-40P
5204	AE	12	56324037	56324185	56324037-56324185	-	CS,AC073896.1,CNPY2,PAN2,STAT2,RNU7-40P
5206	AE	12	56324049	56324185	56324049-56324185	-	CS,AC073896.1,CNPY2,PAN2,STAT2,RNU7-40P
5211	AE	12	56354419	56354614	56354419-56354614	-	CS,AC073896.1,CNPY2,PAN2,STAT2,RNU7-40P
5213	AE	12	56354466	56354614	56354466-56354614	-	CS,AC073896.1,CNPY2,PAN2,STAT2,RNU7-40P
5215	AE	12	56355708	56355791	56355708-56355791	-	CS,AC073896.1,CNPY2,PAN2,STAT2,RNU7-40P
5217	AE	12	56355708	56355803	56355708-56355803	-	CS,AC073896.1,CNPY2,PAN2,STAT2,RNU7-40P
5225	AE	12	56475044	56475110	56475044-56475110	-	GLS2
5226	AE	12	56475044	56475183	56475044-56475183	-	GLS2
5227	AE	12	56479052	56479147	56479052-56479147	-	GLS2
5228	AE	12	56479052	56479181	56479052-56479181	-	GLS2
5231	AE	12	56601180	56601402	56601180-56601402	-	BAZ2A
5232	AE	12	56601246	56601402	56601246-56601402	-	BAZ2A
5255	AE	12	56763198	56763414	56763198-56763414	+	HSD17B6
5256	AE	12	56763218	56763414	56763218-56763414	+	HSD17B6
5273	AE	12	57201780	57201905	57201780-57201905	+	LRP1
5274	AE	12	57201780	57201947	57201780-57201947	+	LRP1
5301	AE	12	57517269	57517542	57517269-57517542	-	DDIT3,MIR616
5305	AE	12	57524630	57524822	57524630-57524822	+	MBD6
5306	AE	12	57524720	57524822	57524720-57524822	+	MBD6
5335	AE	12	57695962	57696373	57695962-57696373	+	OS9
5341	AE	12	57751207	57751342	57751207-57751342	-	CDK4,MIR6759
5343	AE	12	57751207	57751736	57751207-57751736	-	CDK4,MIR6759
5345	AE	12	57751500	57751659	57751500-57751659	-	CDK4,MIR6759
5347	AE	12	57751500	57751696	57751500-57751696	-	CDK4,MIR6759
5349	AE	12	57751500	57751736	57751500-57751736	-	CDK4,MIR6759
5353	AE	12	57769303	57769404	57769303-57769404	-	CYP27B1,METTL1
5355	AE	12	57769303	57769423	57769303-57769423	-	CYP27B1,METTL1
5357	AE	12	57769565	57769636	57769565-57769636	-	CYP27B1,METTL1
5359	AE	12	57769565	57769678	57769565-57769678	-	CYP27B1,METTL1
5363	AE	12	57769772	57771257	57769772-57771257	-	CYP27B1,METTL1
5365	AE	12	57771094	57771257	57771094-57771257	-	CYP27B1,METTL1
5393	AE	1	25829509	25829830	25829509-25829830	+	MTFR1L
5394	AE	1	25829618	25829830	25829618-25829830	+	MTFR1L
5422	AE	12	6317857	6317994	6317857-6317994	+	PLEKHG6,LTBR
5424	AE	12	6317899	6317994	6317899-6317994	+	PLEKHG6,LTBR
5436	AE	12	6385022	6385147	6385022-6385147	+	PLEKHG6,LTBR
5438	AE	12	6385037	6385147	6385037-6385147	+	PLEKHG6,LTBR
5449	AE	12	6450870	6450980	6450870-6450980	-	CD27-AS1,VAMP1
5453	AE	12	6458645	6460938	6458645-6460938	+	TAPBPL,AC005840.5
5454	AE	12	6460855	6460938	6460855-6460938	+	TAPBPL,AC005840.5
5466	AE	12	6536684	6536790	6536684-6536790	+	GAPDH
5467	AE	12	6536684	6536817	6536684-6536817	+	GAPDH
5482	AE	12	66138724	66138734	66138724-66138734	-	LLPH,AC078927.1,TMBIM4
5484	AE	12	66138724	66138769	66138724-66138769	-	LLPH,AC078927.1,TMBIM4
5486	AE	12	66153340	66153410	66153340-66153410	-	LLPH,AC078927.1,TMBIM4
5488	AE	12	66153340	66153448	66153340-66153448	-	LLPH,AC078927.1,TMBIM4
5490	AE	12	66168915	66169353	66168915-66169353	-	LLPH,AC078927.1,TMBIM4
5492	AE	12	66169290	66169353	66169290-66169353	-	LLPH,AC078927.1,TMBIM4
5516	AE	12	6823468	6823763	6823468-6823763	+	GPR162
5517	AE	12	6823468	6824765	6823468-6824765	+	GPR162
5520	AE	12	68326657	68327021	68326657-68327021	-	MDM1
5521	AE	12	68326657	68327510	68326657-68327510	-	MDM1
5536	AE	12	68690603	68690746	68690603-68690746	+	NUP107
5539	AE	12	68690631	68690746	68690631-68690746	+	NUP107
5542	AE	12	68696819	68696922	68696819-68696922	+	NUP107
5545	AE	12	68696851	68696922	68696851-68696922	+	NUP107
5557	AE	12	6921497	6921782	6921497-6921782	+	ENO2,PTPN6,EMG1
5560	AE	12	6921581	6921782	6921581-6921782	+	ENO2,PTPN6,EMG1
5564	AE	12	6933840	6934028	6933840-6934028	+	ATN1
5567	AE	12	6933856	6934028	6933856-6934028	+	ATN1
5581	AE	12	6951912	6952177	6951912-6952177	+	ENO2,PTPN6,EMG1
5583	AE	12	6951983	6952177	6951983-6952177	+	ENO2,PTPN6,EMG1
5585	AE	12	6952017	6952177	6952017-6952177	+	ENO2,PTPN6,EMG1
5587	AE	12	6952113	6952177	6952113-6952177	+	ENO2,PTPN6,EMG1
5589	AE	12	6960663	6960945	6960663-6960945	+	ENO2,PTPN6,EMG1
5591	AE	12	6960806	6960945	6960806-6960945	+	ENO2,PTPN6,EMG1
5593	AE	12	69812778	69813033	69812778-69813033	+	RAB3IP
5594	AE	12	69812964	69813033	69812964-69813033	+	RAB3IP
5603	AE	12	7061752	7061917	7061752-7061917	+	C1S
5604	AE	12	7061839	7061917	7061839-7061917	+	C1S
5605	AE	12	7090056	7090146	7090056-7090146	-	C1R
5606	AE	12	7090056	7090173	7090056-7090173	-	C1R
5607	AE	12	7090056	7090248	7090056-7090248	-	C1R
5610	AE	12	7157489	7157691	7157489-7157691	+	CLSTN3
5611	AE	12	7157489	7157746	7157489-7157746	+	CLSTN3
5626	AE	1	27349972	27351336	27349972-27351336	+	SYTL1
5629	AE	1	27350389	27351336	27350389-27351336	+	SYTL1
5635	AE	12	7368058	7368197	7368058-7368197	-	CD163L1,AC131206.1
5637	AE	12	7368087	7368197	7368087-7368197	-	CD163L1,AC131206.1
5644	AE	1	27669221	27669346	27669221-27669346	-	IFI6
5646	AE	1	27669233	27669346	27669233-27669346	-	IFI6
5648	AE	1	27669245	27669346	27669245-27669346	-	IFI6
5656	AE	12	79596511	79596658	79596511-79596658	-	PAWR
5657	AE	12	79596511	79604721	79596511-79604721	-	PAWR
5690	AE	1	28530523	28530573	28530523-28530573	+	SNHG3,RCC1,SNORA73A,SNORA73B,TRNAU1AP
5692	AE	1	28530523	28530615	28530523-28530615	+	SNHG3,RCC1,SNORA73A,SNORA73B,TRNAU1AP
5708	AE	12	8919756	8919866	8919756-8919866	+	PHC1
5709	AE	12	8919756	8919917	8919756-8919917	+	PHC1
5710	AE	12	8922633	8922788	8922633-8922788	+	PHC1
5711	AE	12	8922657	8922788	8922657-8922788	+	PHC1
5726	AE	12	916344	916483	916344-916483	-	RAD52,AC004803.1
5727	AE	12	916344	916532	916344-916532	-	RAD52,AC004803.1
5743	AE	12	9300411	9301246	9300411-9301246	+	--
5744	AE	12	9301094	9301246	9301094-9301246	+	--
5745	AE	12	9309873	9310020	9309873-9310020	+	--
5746	AE	12	9309948	9310020	9309948-9310020	+	--
5754	AE	12	93470486	93470505	93470486-93470505	+	MRPL42,RN7SL737P
5755	AE	12	93470486	93470590	93470486-93470590	+	MRPL42,RN7SL737P
5775	AE	12	95251940	95252071	95251940-95252071	+	VEZT
5776	AE	12	95251967	95252071	95251967-95252071	+	VEZT
5788	AE	12	9656568	9656649	9656568-9656649	+	AC092821.3,AC010186.2,CLEC2D,AC007068.1
5793	AE	12	9656568	9656697	9656568-9656697	+	AC092821.3,AC010186.2,CLEC2D,AC007068.1
5812	AE	1	30949001	30950261	30949001-30950261	-	PUM1
5813	AE	1	30950127	30950261	30950127-30950261	-	PUM1
5814	AE	1	30950133	30950261	30950133-30950261	-	PUM1
5840	AE	13	110650637	110651100	110650637-110651100	-	CARS2
5841	AE	13	110651034	110651100	110651034-110651100	-	CARS2
5842	AE	13	110883553	110883793	110883553-110883793	-	ANKRD10
5844	AE	13	110883698	110883793	110883698-110883793	-	ANKRD10
5888	AE	1	32030269	32030422	32030269-32030422	+	KHDRBS1
5889	AE	1	32030298	32030422	32030298-32030422	+	KHDRBS1
5898	AE	1	32156853	32156927	32156853-32156927	+	KPNA6
5901	AE	1	32156853	32156945	32156853-32156945	+	KPNA6
5918	AE	1	32376262	32376741	32376262-32376741	-	FAM229A,BSDC1
5919	AE	1	32376448	32376741	32376448-32376741	-	FAM229A,BSDC1
5921	AE	1	32383830	32383906	32383830-32383906	-	FAM229A,BSDC1
5923	AE	1	32383830	32383939	32383830-32383939	-	FAM229A,BSDC1
5925	AE	1	32383830	32383997	32383830-32383997	-	FAM229A,BSDC1
5927	AE	1	32383830	32384048	32383830-32384048	-	FAM229A,BSDC1
5937	AE	1	32668225	32668398	32668225-32668398	+	RBBP4
5938	AE	1	32668320	32668398	32668320-32668398	+	RBBP4
5946	AE	1	32825313	32825429	32825313-32825429	+	S100PBP
5947	AE	1	32825313	32825485	32825313-32825485	+	S100PBP
5948	AE	1	32825317	32825429	32825317-32825429	+	S100PBP
5951	AE	13	30619679	30621239	30619679-30621239	+	USPL1
5952	AE	13	30621073	30621239	30621073-30621239	+	USPL1
5955	AE	1	33093245	33093416	33093245-33093416	+	AZIN2
5956	AE	1	33093282	33093416	33093282-33093416	+	AZIN2
5957	AE	13	32442388	32442548	32442388-32442548	-	N4BP2L1,SNORA16,AL137247.1,N4BP2L2
5959	AE	13	32442388	32444124	32442388-32444124	-	N4BP2L1,SNORA16,AL137247.1,N4BP2L2
6040	AE	13	45480156	45480290	45480156-45480290	+	COG3
6046	AE	13	49191015	49191109	49191015-49191109	+	FNDC3A
6047	AE	13	49191015	49191120	49191015-49191120	+	FNDC3A
6057	AE	1	3498698	3499716	3498698-3499716	-	MEGF6
6058	AE	1	3499588	3499716	3499588-3499716	-	MEGF6
6071	AE	1	35111808	35111912	35111808-35111912	+	ZMYM1
6073	AE	1	35111829	35111912	35111829-35111912	+	ZMYM1
6091	AE	13	52653046	52653103	52653046-52653103	+	SUGT1
6092	AE	13	52653046	52653236	52653046-52653236	+	SUGT1
6100	AE	1	35893592	35893810	35893592-35893810	+	AGO1
6102	AE	1	35893674	35893810	35893674-35893810	+	AGO1
6113	AE	1	36307517	36307825	36307517-36307825	+	SH3D21
6115	AE	1	36307770	36307825	36307770-36307825	+	SH3D21
6122	AE	1	36358737	36358822	36358737-36358822	-	STK40,LSM10
6124	AE	1	36358737	36358837	36358737-36358837	-	STK40,LSM10
6125	AE	1	36393548	36394153	36393548-36394153	-	STK40,LSM10
6126	AE	1	36393766	36394153	36393766-36394153	-	STK40,LSM10
6167	AE	1	39740089	39740263	39740089-39740263	+	PPIE
6168	AE	1	39740165	39740263	39740165-39740263	+	PPIE
6176	AE	1	39852731	39852876	39852731-39852876	-	TRIT1
6177	AE	1	39852731	39852951	39852731-39852951	-	TRIT1
6193	AE	14	100295626	100295697	100295626-100295697	-	AL157871.6,SLC25A29
6195	AE	14	100295626	100295993	100295626-100295993	-	AL157871.6,SLC25A29
6199	AE	14	100374136	100374149	100374136-100374149	-	WARS
6219	AE	14	102940227	102940324	102940227-102940324	-	CDC42BPB
6220	AE	14	102940227	102941398	102940227-102941398	-	CDC42BPB
6244	AE	14	103679309	103679518	103679309-103679518	+	KLC1,APOPT1,AL139300.1,AL049840.5,AL049840.3,AL049840.4
6249	AE	14	103679309	103679545	103679309-103679545	+	KLC1,APOPT1,AL139300.1,AL049840.5,AL049840.3,AL049840.4
6254	AE	14	103679384	103679518	103679384-103679518	+	KLC1,APOPT1,AL139300.1,AL049840.5,AL049840.3,AL049840.4
6259	AE	14	103679384	103679545	103679384-103679545	+	KLC1,APOPT1,AL139300.1,AL049840.5,AL049840.3,AL049840.4
6280	AE	14	103727559	103727914	103727559-103727914	+	ZFYVE21
6283	AE	14	103727746	103727914	103727746-103727914	+	ZFYVE21
6286	AE	14	103742654	103742823	103742654-103742823	-	PPP1R13B
6287	AE	14	103742654	103745765	103742654-103745765	-	PPP1R13B
6336	AE	1	41848871	41849035	41848871-41849035	-	HIVEP3
6337	AE	1	41848871	41849089	41848871-41849089	-	HIVEP3
6338	AE	1	41864578	41864648	41864578-41864648	-	HIVEP3
6339	AE	1	41864578	41864748	41864578-41864748	-	HIVEP3
6346	AE	14	20300607	20300818	20300607-20300818	-	TTC5
6347	AE	14	20300675	20300818	20300675-20300818	-	TTC5
6354	AE	14	20377600	20377662	20377600-20377662	-	CCNB1IP1,TEP1
6356	AE	14	20377600	20377753	20377600-20377753	-	CCNB1IP1,TEP1
6381	AE	14	21091865	21093290	21091865-21093290	-	ZNF219
6382	AE	14	21091865	21093304	21091865-21093304	-	ZNF219
6385	AE	14	21230958	21231072	21230958-21231072	-	LINC00641,HNRNPC,CHD8,SNORD9,SNORD8,RN7SL650P,RAB2B
6389	AE	14	21230997	21231072	21230997-21231072	-	LINC00641,HNRNPC,CHD8,SNORD9,SNORD8,RN7SL650P,RAB2B
6398	AE	14	21400151	21400307	21400151-21400307	-	LINC00641,HNRNPC,CHD8,SNORD9,SNORD8,RN7SL650P,RAB2B
6402	AE	14	21400151	21400331	21400151-21400331	-	LINC00641,HNRNPC,CHD8,SNORD9,SNORD8,RN7SL650P,RAB2B
6406	AE	14	21430801	21431858	21430801-21431858	-	LINC00641,HNRNPC,CHD8,SNORD9,SNORD8,RN7SL650P,RAB2B
6410	AE	14	21431811	21431858	21431811-21431858	-	LINC00641,HNRNPC,CHD8,SNORD9,SNORD8,RN7SL650P,RAB2B
6417	AE	14	21487451	21487860	21487451-21487860	+	TOX4
6418	AE	14	21499306	21499600	21499306-21499600	-	METTL3
6419	AE	14	21499492	21499600	21499492-21499600	-	METTL3
6430	AE	1	42278348	42278672	42278348-42278672	-	FOXJ3
6431	AE	1	42278348	42278784	42278348-42278784	-	FOXJ3
6438	AE	14	22905094	22905221	22905094-22905221	-	RBM23,PRMT5,HAUS4,AL132780.3,MIR4707,AJUBA
6441	AE	14	22905094	22905246	22905094-22905246	-	RBM23,PRMT5,HAUS4,AL132780.3,MIR4707,AJUBA
6446	AE	14	22913724	22913821	22913724-22913821	-	RBM23,PRMT5,HAUS4,AL132780.3,MIR4707,AJUBA
6449	AE	14	22913724	22913845	22913724-22913845	-	RBM23,PRMT5,HAUS4,AL132780.3,MIR4707,AJUBA
6452	AE	14	22920840	22921056	22920840-22921056	-	RBM23,PRMT5,HAUS4,AL132780.3,MIR4707,AJUBA
6455	AE	14	22920988	22921056	22920988-22921056	-	RBM23,PRMT5,HAUS4,AL132780.3,MIR4707,AJUBA
6460	AE	14	22924270	22924392	22924270-22924392	-	RBM23,PRMT5,HAUS4,AL132780.3,MIR4707,AJUBA
6463	AE	14	22924306	22924392	22924306-22924392	-	RBM23,PRMT5,HAUS4,AL132780.3,MIR4707,AJUBA
6465	AE	14	22926506	22926555	22926506-22926555	-	RBM23,PRMT5,HAUS4,AL132780.3,MIR4707,AJUBA
6467	AE	14	22926524	22926555	22926524-22926555	-	RBM23,PRMT5,HAUS4,AL132780.3,MIR4707,AJUBA
6470	AE	14	22928126	22928211	22928126-22928211	-	RBM23,PRMT5,HAUS4,AL132780.3,MIR4707,AJUBA
6473	AE	14	22928126	22928241	22928126-22928241	-	RBM23,PRMT5,HAUS4,AL132780.3,MIR4707,AJUBA
6478	AE	14	23049822	23049943	23049822-23049943	-	CDH24
6479	AE	14	23049822	23051439	23049822-23051439	-	CDH24
6497	AE	14	23556743	23557039	23556743-23557039	+	THTPA,AL135999.1
6499	AE	14	23556743	23557304	23556743-23557304	+	THTPA,AL135999.1
6526	AE	14	24115382	24115726	24115382-24115726	+	DCAF11,AL136295.3,FITM1,PSME1
6528	AE	14	24115382	24115749	24115382-24115749	+	DCAF11,AL136295.3,FITM1,PSME1
6530	AE	14	24115515	24115726	24115515-24115726	+	DCAF11,AL136295.3,FITM1,PSME1
6533	AE	14	24115543	24115726	24115543-24115726	+	DCAF11,AL136295.3,FITM1,PSME1
6535	AE	14	24115543	24115749	24115543-24115749	+	DCAF11,AL136295.3,FITM1,PSME1
6537	AE	14	24116917	24117044	24116917-24117044	+	DCAF11,AL136295.3,FITM1,PSME1
6539	AE	14	24116972	24117044	24116972-24117044	+	DCAF11,AL136295.3,FITM1,PSME1
6540	AE	14	24136898	24137017	24136898-24137017	+	DCAF11,AL136295.3,FITM1,PSME1
6543	AE	14	24136985	24137017	24136985-24137017	+	DCAF11,AL136295.3,FITM1,PSME1
6546	AE	14	24139545	24139614	24139545-24139614	-	EMC9
6548	AE	14	24139545	24139789	24139545-24139789	-	EMC9
6550	AE	14	24139545	24139816	24139545-24139816	-	EMC9
6553	AE	14	24145710	24145752	24145710-24145752	-	PSME2
6555	AE	14	24145710	24145772	24145710-24145772	-	PSME2
6557	AE	14	24145710	24145896	24145710-24145896	-	PSME2
6559	AE	14	24145710	24146240	24145710-24146240	-	PSME2
6560	AE	14	24147698	24147890	24147698-24147890	+	RNF31,AL136295.5,IRF9,RNA5SP383
6561	AE	14	24147832	24147890	24147832-24147890	+	RNF31,AL136295.5,IRF9,RNA5SP383
6562	AE	14	24147976	24148061	24147976-24148061	+	RNF31,AL136295.5,IRF9,RNA5SP383
6564	AE	14	24147976	24148122	24147976-24148122	+	RNF31,AL136295.5,IRF9,RNA5SP383
6566	AE	14	24148258	24148413	24148258-24148413	+	RNF31,AL136295.5,IRF9,RNA5SP383
6568	AE	14	24148258	24148477	24148258-24148477	+	RNF31,AL136295.5,IRF9,RNA5SP383
6570	AE	14	24149406	24149583	24149406-24149583	+	RNF31,AL136295.5,IRF9,RNA5SP383
6572	AE	14	24149477	24149583	24149477-24149583	+	RNF31,AL136295.5,IRF9,RNA5SP383
6574	AE	14	24151131	24151379	24151131-24151379	+	RNF31,AL136295.5,IRF9,RNA5SP383
6576	AE	14	24151299	24151379	24151299-24151379	+	RNF31,AL136295.5,IRF9,RNA5SP383
6578	AE	14	24158142	24158199	24158142-24158199	+	RNF31,AL136295.5,IRF9,RNA5SP383
6580	AE	14	24158167	24158199	24158167-24158199	+	RNF31,AL136295.5,IRF9,RNA5SP383
6582	AE	14	24162144	24162280	24162144-24162280	+	RNF31,AL136295.5,IRF9,RNA5SP383
6584	AE	14	24162144	24162324	24162144-24162324	+	RNF31,AL136295.5,IRF9,RNA5SP383
6586	AE	14	24164063	24164134	24164063-24164134	+	RNF31,AL136295.5,IRF9,RNA5SP383
6588	AE	14	24164063	24164955	24164063-24164955	+	RNF31,AL136295.5,IRF9,RNA5SP383
6590	AE	14	24164614	24165962	24164614-24165962	+	RNF31,AL136295.5,IRF9,RNA5SP383
6591	AE	14	24165847	24165962	24165847-24165962	+	RNF31,AL136295.5,IRF9,RNA5SP383
6592	AE	14	24172467	24172608	24172467-24172608	+	REC8
6593	AE	14	24172492	24172608	24172492-24172608	+	REC8
6596	AE	14	24182278	24182403	24182278-24182403	-	IPO4,AL136295.4,TM9SF1,AL136295.1,CHMP4A,AL096870.2,MDP1,NEDD8-MDP1,NEDD8,AL136295.7,TINF2
6599	AE	14	24182278	24182423	24182278-24182423	-	IPO4,AL136295.4,TM9SF1,AL136295.1,CHMP4A,AL096870.2,MDP1,NEDD8-MDP1,NEDD8,AL136295.7,TINF2
6602	AE	14	24183250	24183355	24183250-24183355	-	IPO4,AL136295.4,TM9SF1,AL136295.1,CHMP4A,AL096870.2,MDP1,NEDD8-MDP1,NEDD8,AL136295.7,TINF2
6605	AE	14	24183250	24183386	24183250-24183386	-	IPO4,AL136295.4,TM9SF1,AL136295.1,CHMP4A,AL096870.2,MDP1,NEDD8-MDP1,NEDD8,AL136295.7,TINF2
6610	AE	14	24187667	24187796	24187667-24187796	-	IPO4,AL136295.4,TM9SF1,AL136295.1,CHMP4A,AL096870.2,MDP1,NEDD8-MDP1,NEDD8,AL136295.7,TINF2
6613	AE	14	24187667	24187813	24187667-24187813	-	IPO4,AL136295.4,TM9SF1,AL136295.1,CHMP4A,AL096870.2,MDP1,NEDD8-MDP1,NEDD8,AL136295.7,TINF2
6616	AE	14	24188344	24188391	24188344-24188391	-	IPO4,AL136295.4,TM9SF1,AL136295.1,CHMP4A,AL096870.2,MDP1,NEDD8-MDP1,NEDD8,AL136295.7,TINF2
6619	AE	14	24188344	24188423	24188344-24188423	-	IPO4,AL136295.4,TM9SF1,AL136295.1,CHMP4A,AL096870.2,MDP1,NEDD8-MDP1,NEDD8,AL136295.7,TINF2
6621	AE	14	24188552	24188638	24188552-24188638	-	IPO4,AL136295.4,TM9SF1,AL136295.1,CHMP4A,AL096870.2,MDP1,NEDD8-MDP1,NEDD8,AL136295.7,TINF2
6623	AE	14	24188552	24188649	24188552-24188649	-	IPO4,AL136295.4,TM9SF1,AL136295.1,CHMP4A,AL096870.2,MDP1,NEDD8-MDP1,NEDD8,AL136295.7,TINF2
6626	AE	14	24190380	24190591	24190380-24190591	-	IPO4,AL136295.4,TM9SF1,AL136295.1,CHMP4A,AL096870.2,MDP1,NEDD8-MDP1,NEDD8,AL136295.7,TINF2
6629	AE	14	24190380	24190653	24190380-24190653	-	IPO4,AL136295.4,TM9SF1,AL136295.1,CHMP4A,AL096870.2,MDP1,NEDD8-MDP1,NEDD8,AL136295.7,TINF2
6632	AE	14	24190431	24190653	24190431-24190653	-	IPO4,AL136295.4,TM9SF1,AL136295.1,CHMP4A,AL096870.2,MDP1,NEDD8-MDP1,NEDD8,AL136295.7,TINF2
6635	AE	14	24194675	24194830	24194675-24194830	-	IPO4,AL136295.4,TM9SF1,AL136295.1,CHMP4A,AL096870.2,MDP1,NEDD8-MDP1,NEDD8,AL136295.7,TINF2
6638	AE	14	24194675	24195036	24194675-24195036	-	IPO4,AL136295.4,TM9SF1,AL136295.1,CHMP4A,AL096870.2,MDP1,NEDD8-MDP1,NEDD8,AL136295.7,TINF2
6641	AE	14	24194675	24195051	24194675-24195051	-	IPO4,AL136295.4,TM9SF1,AL136295.1,CHMP4A,AL096870.2,MDP1,NEDD8-MDP1,NEDD8,AL136295.7,TINF2
6645	AE	14	24211411	24211512	24211411-24211512	-	IPO4,AL136295.4,TM9SF1,AL136295.1,CHMP4A,AL096870.2,MDP1,NEDD8-MDP1,NEDD8,AL136295.7,TINF2
6649	AE	14	24211411	24211592	24211411-24211592	-	IPO4,AL136295.4,TM9SF1,AL136295.1,CHMP4A,AL096870.2,MDP1,NEDD8-MDP1,NEDD8,AL136295.7,TINF2
6653	AE	14	24211415	24211592	24211415-24211592	-	IPO4,AL136295.4,TM9SF1,AL136295.1,CHMP4A,AL096870.2,MDP1,NEDD8-MDP1,NEDD8,AL136295.7,TINF2
6658	AE	14	24214262	24214395	24214262-24214395	-	IPO4,AL136295.4,TM9SF1,AL136295.1,CHMP4A,AL096870.2,MDP1,NEDD8-MDP1,NEDD8,AL136295.7,TINF2
6662	AE	14	24214310	24214395	24214310-24214395	-	IPO4,AL136295.4,TM9SF1,AL136295.1,CHMP4A,AL096870.2,MDP1,NEDD8-MDP1,NEDD8,AL136295.7,TINF2
6666	AE	14	24214492	24214599	24214492-24214599	-	IPO4,AL136295.4,TM9SF1,AL136295.1,CHMP4A,AL096870.2,MDP1,NEDD8-MDP1,NEDD8,AL136295.7,TINF2
6670	AE	14	24214546	24214599	24214546-24214599	-	IPO4,AL136295.4,TM9SF1,AL136295.1,CHMP4A,AL096870.2,MDP1,NEDD8-MDP1,NEDD8,AL136295.7,TINF2
6673	AE	14	24218059	24218215	24218059-24218215	-	IPO4,AL136295.4,TM9SF1,AL136295.1,CHMP4A,AL096870.2,MDP1,NEDD8-MDP1,NEDD8,AL136295.7,TINF2
6677	AE	14	24218133	24218215	24218133-24218215	-	IPO4,AL136295.4,TM9SF1,AL136295.1,CHMP4A,AL096870.2,MDP1,NEDD8-MDP1,NEDD8,AL136295.7,TINF2
6679	AE	14	24231652	24231737	24231652-24231737	-	IPO4,AL136295.4,TM9SF1,AL136295.1,CHMP4A,AL096870.2,MDP1,NEDD8-MDP1,NEDD8,AL136295.7,TINF2
6680	AE	14	24231652	24231867	24231652-24231867	-	IPO4,AL136295.4,TM9SF1,AL136295.1,CHMP4A,AL096870.2,MDP1,NEDD8-MDP1,NEDD8,AL136295.7,TINF2
6686	AE	14	24241890	24241921	24241890-24241921	-	IPO4,AL136295.4,TM9SF1,AL136295.1,CHMP4A,AL096870.2,MDP1,NEDD8-MDP1,NEDD8,AL136295.7,TINF2
6687	AE	14	24241890	24241994	24241890-24241994	-	IPO4,AL136295.4,TM9SF1,AL136295.1,CHMP4A,AL096870.2,MDP1,NEDD8-MDP1,NEDD8,AL136295.7,TINF2
6691	AE	14	24270334	24270458	24270334-24270458	-	TGM1,RABGGTA
6693	AE	14	24270360	24270458	24270360-24270458	-	TGM1,RABGGTA
6695	AE	14	24270837	24270947	24270837-24270947	-	TGM1,RABGGTA
6697	AE	14	24270837	24270998	24270837-24270998	-	TGM1,RABGGTA
6702	AE	14	24369499	24369670	24369499-24369670	+	NFATC4
6703	AE	14	24369499	24370594	24369499-24370594	+	NFATC4
6713	AE	14	24441674	24441795	24441674-24441795	-	SDR39U1
6714	AE	14	24441674	24442260	24441674-24442260	-	SDR39U1
6770	AE	1	43419734	43419944	43419734-43419944	+	SZT2,HYI-AS1,MIR6735
6774	AE	1	43419734	43419961	43419734-43419961	+	SZT2,HYI-AS1,MIR6735
6790	AE	14	34604135	34604174	34604135-34604174	-	SNX6,RPS19P3
6791	AE	14	34604135	34604268	34604135-34604268	-	SNX6,RPS19P3
6800	AE	14	35109848	35109931	35109848-35109931	-	PPP2R3C
6803	AE	14	35122952	35124231	35122952-35124231	+	KIAA0391
6805	AE	14	35123505	35124231	35123505-35124231	+	KIAA0391
6809	AE	14	35312863	35313059	35312863-35313059	+	PSMA6
6814	AE	14	35312881	35313059	35312881-35313059	+	PSMA6
6819	AE	14	35686542	35686623	35686542-35686623	-	RALGAPA1
6820	AE	14	35686542	35686666	35686542-35686666	-	RALGAPA1
6863	AE	1	43971387	43972070	43971387-43972070	+	DPH2
6865	AE	1	43971660	43972070	43971660-43972070	+	DPH2
6877	AE	1	43992153	43992387	43992153-43992387	+	B4GALT2,CCDC24
6879	AE	1	43992212	43992387	43992212-43992387	+	B4GALT2,CCDC24
6882	AE	1	43993804	43993964	43993804-43993964	+	B4GALT2,CCDC24
6883	AE	1	43993840	43993964	43993840-43993964	+	B4GALT2,CCDC24
6884	AE	1	43993887	43993964	43993887-43993964	+	B4GALT2,CCDC24
6885	AE	1	43993890	43993964	43993890-43993964	+	B4GALT2,CCDC24
6894	AE	14	45096103	45096228	45096103-45096228	+	PRPF39,SNORD127
6895	AE	14	45096103	45096758	45096103-45096758	+	PRPF39,SNORD127
6916	AE	14	49786718	49786750	49786718-49786750	-	NEMF
6917	AE	14	49786718	49786782	49786718-49786782	-	NEMF
6918	AE	14	49828616	49828787	49828616-49828787	-	NEMF
6919	AE	14	49828616	49828807	49828616-49828807	-	NEMF
6952	AE	1	45331661	45331849	45331661-45331849	-	MUTYH
6954	AE	1	45331661	45331872	45331661-45331872	-	MUTYH
6973	AE	14	53951853	53952176	53951853-53952176	-	BMP4
6974	AE	14	53951853	53952229	53951853-53952229	-	BMP4
6975	AE	14	54430261	54430404	54430261-54430404	-	CNIH1
6976	AE	14	54430261	54430420	54430261-54430420	-	CNIH1
6981	AE	14	54530049	54530226	54530049-54530226	+	CGRRF1
6982	AE	14	54530049	54530763	54530049-54530763	+	CGRRF1
6988	AE	1	45495418	45495473	45495418-45495473	-	EIF2B3,TESK2,CCDC163
6991	AE	1	45495418	45495545	45495418-45495545	-	EIF2B3,TESK2,CCDC163
6998	AE	14	55612019	55612571	55612019-55612571	+	KTN1,Y_RNA
6999	AE	14	55612140	55612571	55612140-55612571	+	KTN1,Y_RNA
7007	AE	1	45620528	45620833	45620528-45620833	-	CCDC17,GPBP1L1,AL604028.2
7009	AE	1	45620723	45620833	45620723-45620833	-	CCDC17,GPBP1L1,AL604028.2
7010	AE	1	45621558	45621735	45621558-45621735	-	CCDC17,GPBP1L1,AL604028.2
7011	AE	1	45621638	45621735	45621638-45621735	-	CCDC17,GPBP1L1,AL604028.2
7014	AE	1	45714246	45714354	45714246-45714354	-	IPP
7015	AE	1	45714246	45714466	45714246-45714466	-	IPP
7065	AE	14	63382056	63382157	63382056-63382157	-	PPP2R5E
7068	AE	14	63382071	63382157	63382071-63382157	-	PPP2R5E
7077	AE	1	46413075	46413220	46413075-46413220	+	FAAH
7079	AE	1	46413123	46413220	46413123-46413220	+	FAAH
7089	AE	14	65077328	65077428	65077328-65077428	-	MAX
7090	AE	14	65077344	65077428	65077344-65077428	-	MAX
7097	AE	14	67593728	67593952	67593728-67593952	-	PIGH
7104	AE	14	67685015	67685165	67685015-67685165	-	VTI1B,AL049779.1,RDH11,RNA5SP386
7106	AE	14	67685015	67685204	67685015-67685204	-	VTI1B,AL049779.1,RDH11,RNA5SP386
7109	AE	14	67692934	67693052	67692934-67693052	-	VTI1B,AL049779.1,RDH11,RNA5SP386
7111	AE	14	67692973	67693052	67692973-67693052	-	VTI1B,AL049779.1,RDH11,RNA5SP386
7123	AE	14	70592880	70592988	70592880-70592988	-	MED6
7126	AE	14	70592880	70593009	70592880-70593009	-	MED6
7131	AE	14	70739898	70740164	70739898-70740164	-	MAP3K9
7132	AE	14	70740042	70740164	70740042-70740164	-	MAP3K9
7148	AE	14	72975551	72975721	72975551-72975721	-	ZFYVE1
7149	AE	14	72975551	72975752	72975551-72975752	-	ZFYVE1
7169	AE	14	73593702	73593904	73593702-73593904	+	ACOT4
7170	AE	14	73593702	73594038	73593702-73594038	+	ACOT4
7182	AE	14	73893776	73893932	73893776-73893932	+	PTGR2,ZNF410,AC005520.3
7184	AE	14	73893797	73893932	73893797-73893932	+	PTGR2,ZNF410,AC005520.3
7198	AE	14	74288660	74288765	74288660-74288765	-	ABCD4
7199	AE	14	74288716	74288765	74288716-74288765	-	ABCD4
7200	AE	14	74288716	74289285	74288716-74289285	-	ABCD4
7203	AE	14	74293154	74293248	74293154-74293248	-	ABCD4
7204	AE	14	74293154	74293279	74293154-74293279	-	ABCD4
7211	AE	14	74669947	74670126	74669947-74670126	-	AREL1
7212	AE	14	74669947	74670142	74669947-74670142	-	AREL1
7231	AE	14	74921978	74922442	74921978-74922442	-	RPS6KL1
7232	AE	14	74921978	74922485	74921978-74922485	-	RPS6KL1
7234	AE	14	75005841	75005961	75005841-75005961	+	EIF2B2
7238	AE	14	75070555	75071396	75070555-75071396	+	ZC2HC1C
7239	AE	14	75070555	75071911	75070555-75071911	+	ZC2HC1C
7244	AE	14	75279877	75280128	75279877-75280128	+	FOS
7245	AE	14	75279906	75280128	75279906-75280128	+	FOS
7250	AE	14	77278729	77278869	77278729-77278869	-	POMT2
7251	AE	14	77278729	77278961	77278729-77278961	-	POMT2
7259	AE	14	77675656	77675794	77675656-77675794	-	ALKBH1,SNW1
7261	AE	14	77675656	77675849	77675656-77675849	-	ALKBH1,SNW1
7266	AE	14	77754967	77755098	77754967-77755098	-	ALKBH1,SNW1
7268	AE	14	77754967	77755120	77754967-77755120	-	ALKBH1,SNW1
7274	AE	14	88396156	88396184	88396156-88396184	+	SPATA7
7275	AE	14	88396156	88396203	88396156-88396203	+	SPATA7
7307	AE	14	91462049	91462221	91462049-91462221	-	PPP4R3A
7309	AE	14	91462049	91462239	91462049-91462239	-	PPP4R3A
7311	AE	14	91475811	91475966	91475811-91475966	-	PPP4R3A
7313	AE	14	91475850	91475966	91475850-91475966	-	PPP4R3A
7314	AE	14	91476408	91476479	91476408-91476479	-	PPP4R3A
7315	AE	14	91476408	91476524	91476408-91476524	-	PPP4R3A
7316	AE	14	92080953	92081061	92080953-92081061	-	TRIP11,ATXN3
7317	AE	14	92080965	92081057	92080965-92081057	-	TRIP11,ATXN3
7318	AE	14	92080965	92081061	92080965-92081061	-	TRIP11,ATXN3
7321	AE	14	92615385	92615479	92615385-92615479	+	RIN3
7322	AE	14	92615407	92615479	92615407-92615479	+	RIN3
7325	AE	14	92718747	92718844	92718747-92718844	-	LGMN
7326	AE	14	92718774	92718844	92718774-92718844	-	LGMN
7339	AE	14	94096856	94096965	94096856-94096965	+	IFI27L1
7341	AE	14	94096887	94096965	94096887-94096965	+	IFI27L1
7344	AE	14	94101814	94101975	94101814-94101975	+	IFI27L1
7347	AE	14	94101814	94102059	94101814-94102059	+	IFI27L1
7372	AE	1	498047	498305	498047-498305	-	AP006222.1,RPL23AP24,AL732372.2,U6,AL669831.4,LINC00115
7377	AE	1	498073	498305	498073-498305	-	AP006222.1,RPL23AP24,AL732372.2,U6,AL669831.4,LINC00115
7400	AE	15	100855231	100860035	100855231-100860035	+	AC015712.1,AC015712.6,AC015712.4
7401	AE	15	100859800	100860035	100859800-100860035	+	AC015712.1,AC015712.6,AC015712.4
7452	AE	15	23019219	23019334	23019219-23019334	-	TUBGCP5
7454	AE	15	23019219	23019380	23019219-23019380	-	TUBGCP5
7465	AE	1	52361478	52361616	52361478-52361616	-	CC2D1B
7466	AE	1	52361513	52361616	52361513-52361616	-	CC2D1B
7509	AE	15	32629595	32629675	32629595-32629675	+	AC123768.2,ARHGAP11A
7511	AE	15	32629595	32629762	32629595-32629762	+	AC123768.2,ARHGAP11A
7513	AE	15	32632979	32633108	32632979-32633108	+	AC123768.2,ARHGAP11A
7515	AE	15	32633063	32633108	32633063-32633108	+	AC123768.2,ARHGAP11A
7517	AE	15	33867495	33867590	33867495-33867590	-	AVEN
7518	AE	15	33867495	33867855	33867495-33867855	-	AVEN
7519	AE	15	34225515	34225650	34225515-34225650	+	EMC4
7523	AE	15	34237390	34237550	34237390-34237550	-	SLC12A6
7524	AE	15	34237419	34237550	34237419-34237550	-	SLC12A6
7525	AE	15	34238232	34238331	34238232-34238331	-	SLC12A6
7526	AE	15	34238232	34238401	34238232-34238401	-	SLC12A6
7531	AE	15	34532846	34532962	34532846-34532962	-	GOLGA8A,MIR1233-1,GOLGA8B,MIR1233-2
7532	AE	15	34532846	34533484	34532846-34533484	-	GOLGA8A,MIR1233-1,GOLGA8B,MIR1233-2
7542	AE	15	39581708	39581924	39581708-39581924	+	THBS1,AC037198.2
7544	AE	15	39581829	39581924	39581829-39581924	+	THBS1,AC037198.2
7564	AE	15	40389489	40389611	40389489-40389611	+	KNSTRN,IVD
7566	AE	15	40389506	40389611	40389506-40389611	+	KNSTRN,IVD
7573	AE	15	40744047	40744149	40744047-40744149	-	RMDN3
7574	AE	15	40744047	40744227	40744047-40744227	-	RMDN3
7594	AE	15	41350988	41351129	41350988-41351129	+	OIP5-AS1,NUSAP1
7596	AE	15	41350991	41351129	41350991-41351129	+	OIP5-AS1,NUSAP1
7598	AE	15	41351033	41351129	41351033-41351129	+	OIP5-AS1,NUSAP1
7601	AE	15	41573002	41573111	41573002-41573111	+	TYRO3
7602	AE	15	41573017	41573111	41573017-41573111	+	TYRO3
7603	AE	15	41736181	41736368	41736181-41736368	+	MGA
7604	AE	15	41736181	41736698	41736181-41736698	+	MGA
7605	AE	15	41739906	41740203	41739906-41740203	+	MGA
7606	AE	15	41740053	41740203	41740053-41740203	+	MGA
7609	AE	15	41834740	41835223	41834740-41835223	+	JMJD7,JMJD7-PLA2G4B,PLA2G4B
7610	AE	15	41834894	41835223	41834894-41835223	+	JMJD7,JMJD7-PLA2G4B,PLA2G4B
7611	AE	1	54184161	54184265	54184161-54184265	-	CYB5RL
7612	AE	1	54184161	54186286	54184161-54186286	-	CYB5RL
7621	AE	15	42513174	42513447	42513174-42513447	+	SNAP23
7622	AE	15	42513399	42513447	42513399-42513447	+	SNAP23
7629	AE	15	43149029	43149151	43149029-43149151	+	TMEM62,CCNDBP1
7631	AE	15	43149108	43149151	43149108-43149151	+	TMEM62,CCNDBP1
7642	AE	15	43364126	43364382	43364126-43364382	-	ZSCAN29
7643	AE	15	43366110	43366774	43366110-43366774	-	ZSCAN29
7644	AE	15	43366110	43366808	43366110-43366808	-	ZSCAN29
7661	AE	15	43594045	43594367	43594045-43594367	+	CKMT1B,CKMT1A
7663	AE	15	43594183	43594367	43594183-43594367	+	CKMT1B,CKMT1A
7678	AE	15	43694527	43695002	43694527-43695002	+	CKMT1B,CKMT1A
7683	AE	15	43801079	43801187	43801079-43801187	+	SERF2,HYPK
7684	AE	15	43801132	43801187	43801132-43801187	+	SERF2,HYPK
7693	AE	15	45407029	45407223	45407029-45407223	+	SPATA5L1
7694	AE	15	45407062	45407223	45407062-45407223	+	SPATA5L1
7701	AE	1	54601269	54601413	54601269-54601413	+	ACOT11
7702	AE	1	54601338	54601413	54601338-54601413	+	ACOT11
7703	AE	15	48741601	48741704	48741601-48741704	-	CEP152
7704	AE	15	48741631	48741704	48741631-48741704	-	CEP152
7705	AE	15	49035334	49035456	49035334-49035456	-	SECISBP2L
7706	AE	15	49035334	49035658	49035334-49035658	-	SECISBP2L
7708	AE	15	49137348	49137437	49137348-49137437	-	COPS2,Y_RNA
7710	AE	15	49137348	49137458	49137348-49137458	-	COPS2,Y_RNA
7718	AE	15	50301221	50301368	50301221-50301368	-	GABPB1,TRPM7
7720	AE	15	50301257	50301368	50301257-50301368	-	GABPB1,TRPM7
7723	AE	15	50578559	50578664	50578559-50578664	-	GABPB1,TRPM7
7726	AE	15	50578639	50578664	50578639-50578664	-	GABPB1,TRPM7
7743	AE	15	51458709	51458795	51458709-51458795	-	DMXL2
7744	AE	15	51458709	51459660	51458709-51459660	-	DMXL2
7757	AE	15	52584745	52584944	52584745-52584944	-	ARPP19,FAM214A
7759	AE	15	52584745	52587219	52584745-52587219	-	ARPP19,FAM214A
7761	AE	15	52587056	52587219	52587056-52587219	-	ARPP19,FAM214A
7763	AE	15	52587151	52587219	52587151-52587219	-	ARPP19,FAM214A
7769	AE	15	55371793	55372030	55371793-55372030	-	CCPG1
7771	AE	15	55371793	55372044	55371793-55372044	-	CCPG1
7819	AE	15	63043469	63043831	63043469-63043831	+	TPM1
7820	AE	15	63043706	63043831	63043706-63043831	+	TPM1
7837	AE	15	64118117	64118244	64118117-64118244	+	SNX1
7838	AE	15	64118203	64118244	64118203-64118244	+	SNX1
7857	AE	15	65455654	65455841	65455654-65455841	-	DPP8
7858	AE	15	65455712	65455841	65455712-65455841	-	DPP8
7859	AE	15	65599774	65599929	65599774-65599929	-	INTS14
7860	AE	15	65599838	65599929	65599838-65599929	-	INTS14
7863	AE	15	65607302	65607425	65607302-65607425	-	INTS14
7873	AE	15	66494277	66494552	66494277-66494552	-	AC116913.1,SNAPC5,MIR4512,RPL4,SNORD18C,snoU18,SNORD18B,SNORD16,SNORD18A
7876	AE	15	66494415	66494552	66494415-66494552	-	AC116913.1,SNAPC5,MIR4512,RPL4,SNORD18C,snoU18,SNORD18B,SNORD16,SNORD18A
7879	AE	15	66494903	66495419	66494903-66495419	-	AC116913.1,SNAPC5,MIR4512,RPL4,SNORD18C,snoU18,SNORD18B,SNORD16,SNORD18A
7881	AE	15	66495330	66495419	66495330-66495419	-	AC116913.1,SNAPC5,MIR4512,RPL4,SNORD18C,snoU18,SNORD18B,SNORD16,SNORD18A
7882	AE	15	66502612	66502871	66502612-66502871	-	AC116913.1,SNAPC5,MIR4512,RPL4,SNORD18C,snoU18,SNORD18B,SNORD16,SNORD18A
7885	AE	15	66502612	66503164	66502612-66503164	-	AC116913.1,SNAPC5,MIR4512,RPL4,SNORD18C,snoU18,SNORD18B,SNORD16,SNORD18A
7897	AE	15	68211556	68211741	68211556-68211741	-	AC107871.1,CALML4,CLN6
7899	AE	15	68211556	68211863	68211556-68211863	-	AC107871.1,CALML4,CLN6
7901	AE	15	68211649	68211863	68211649-68211863	-	AC107871.1,CALML4,CLN6
7903	AE	15	68211675	68211863	68211675-68211863	-	AC107871.1,CALML4,CLN6
7929	AE	15	72260478	72260688	72260478-72260688	-	PARP6,CELF6,AC009690.1
7934	AE	15	72260538	72260688	72260538-72260688	-	PARP6,CELF6,AC009690.1
7939	AE	15	72265270	72265473	72265270-72265473	-	PARP6,CELF6,AC009690.1
7944	AE	15	72265413	72265473	72265413-72265473	-	PARP6,CELF6,AC009690.1
7947	AE	15	72353691	72355624	72353691-72355624	-	HEXA
7949	AE	15	72355559	72355624	72355559-72355624	-	HEXA
7951	AE	15	72355559	72355976	72355559-72355976	-	HEXA
7968	AE	15	72756251	72760527	72756251-72760527	-	ADPGK
7969	AE	15	72760407	72760527	72760407-72760527	-	ADPGK
7972	AE	15	73270010	73270233	73270010-73270233	+	NEO1
7973	AE	15	73270058	73270233	73270058-73270233	+	NEO1
7992	AE	15	74182161	74182222	74182161-74182222	-	STRA6
7993	AE	15	74182161	74182262	74182161-74182262	-	STRA6
7994	AE	15	74182343	74182443	74182343-74182443	-	STRA6
7995	AE	15	74182343	74182460	74182343-74182460	-	STRA6
7996	AE	15	74183253	74183989	74183253-74183989	-	STRA6
7997	AE	15	74183856	74183989	74183856-74183989	-	STRA6
8006	AE	15	74620009	74622216	74620009-74622216	+	CLK3
8029	AE	15	74890556	74890654	74890556-74890654	+	MPI
8033	AE	15	74904664	74905231	74904664-74905231	-	FAM219B
8035	AE	15	74904664	74906365	74904664-74906365	-	FAM219B
8037	AE	15	74904982	74905039	74904982-74905039	-	FAM219B
8039	AE	15	74904982	74905059	74904982-74905059	-	FAM219B
8041	AE	15	74905154	74905231	74905154-74905231	-	FAM219B
8086	AE	15	75362642	75362748	75362642-75362748	-	MAN2C1,SIN3A
8089	AE	15	75362642	75364188	75362642-75364188	-	MAN2C1,SIN3A
8090	AE	15	75363210	75364188	75363210-75364188	-	MAN2C1,SIN3A
8091	AE	15	75363999	75364188	75363999-75364188	-	MAN2C1,SIN3A
8101	AE	15	76227713	76227897	76227713-76227897	-	ETFA
8105	AE	15	76227713	76227918	76227713-76227918	-	ETFA
8111	AE	15	76795241	76795440	76795241-76795440	-	SCAPER
8112	AE	15	76795280	76795440	76795280-76795440	-	SCAPER
8117	AE	15	77458404	77458496	77458404-77458496	+	HMG20A
8118	AE	15	77458404	77458558	77458404-77458558	+	HMG20A
8125	AE	15	78157573	78157631	78157573-78157631	+	IDH3A
8143	AE	15	78542177	78542645	78542177-78542645	+	HYKK,PSMA4,CHRNA5
8146	AE	15	78542483	78542645	78542483-78542645	+	HYKK,PSMA4,CHRNA5
8149	AE	15	78542576	78542645	78542576-78542645	+	HYKK,PSMA4,CHRNA5
8152	AE	15	78589805	78589849	78589805-78589849	+	HYKK,PSMA4,CHRNA5
8155	AE	15	78589805	78590098	78589805-78590098	+	HYKK,PSMA4,CHRNA5
8158	AE	15	78589805	78590104	78589805-78590104	+	HYKK,PSMA4,CHRNA5
8161	AE	15	78589805	78590636	78589805-78590636	+	HYKK,PSMA4,CHRNA5
8166	AE	15	79314541	79314655	79314541-79314655	+	TMED3
8167	AE	15	79314541	79316023	79314541-79316023	+	TMED3
8168	AE	15	79907629	79907684	79907629-79907684	-	MTHFS,ST20-MTHFS,ST20,AC015871.3
8169	AE	15	79907629	79907706	79907629-79907706	-	MTHFS,ST20-MTHFS,ST20,AC015871.3
8172	AE	15	80160410	80160459	80160410-80160459	+	FAH
8174	AE	15	80160410	80160523	80160410-80160523	+	FAH
8206	AE	15	82859029	82859186	82859029-82859186	-	HOMER2
8208	AE	15	84202870	84203007	84202870-84203007	-	GOLGA2P7,RN7SL331P
8210	AE	15	84202870	84203020	84202870-84203020	-	GOLGA2P7,RN7SL331P
8219	AE	15	84622578	84622714	84622578-84622714	+	ZSCAN2
8220	AE	15	84622646	84622714	84622646-84622714	+	ZSCAN2
8253	AE	15	88650235	88652310	88650235-88652310	+	ISG20
8255	AE	15	88652110	88652310	88652110-88652310	+	ISG20
8257	AE	15	88652170	88652310	88652170-88652310	+	ISG20
8284	AE	15	90232219	90232327	90232219-90232327	-	CIB1
8286	AE	15	90232219	90232447	90232219-90232447	-	CIB1
8292	AE	15	90890366	90890484	90890366-90890484	+	FES
8293	AE	15	90890401	90890484	90890401-90890484	+	FES
8312	AE	15	90969447	90969623	90969447-90969623	-	PRC1
8314	AE	15	90969524	90969623	90969524-90969623	-	PRC1
8316	AE	15	90981499	90981981	90981499-90981981	-	PRC1
8318	AE	15	90981748	90981981	90981748-90981981	-	PRC1
8320	AE	15	90983906	90984140	90983906-90984140	-	PRC1
8322	AE	15	90984018	90984140	90984018-90984140	-	PRC1
8329	AE	15	91016963	91017024	91016963-91017024	-	VPS33B
8331	AE	15	91016963	91017064	91016963-91017064	-	VPS33B
8334	AE	15	92953357	92953573	92953357-92953573	+	LINC01578,AC013394.1,CHD2
8335	AE	15	92953357	92954336	92953357-92954336	+	LINC01578,AC013394.1,CHD2
8347	AE	1	5986155	5986232	5986155-5986232	-	NPHP4
8349	AE	1	5986155	5986327	5986155-5986327	-	NPHP4
8354	AE	15	99139317	99139399	99139317-99139399	-	TTC23
8356	AE	15	99139317	99139467	99139317-99139467	-	TTC23
8364	AE	16	10387378	10387484	10387378-10387484	+	ATF7IP2
8365	AE	16	10387378	10387494	10387378-10387494	+	ATF7IP2
8384	AE	16	1195471	1195565	1195471-1195565	+	CACNA1H
8386	AE	16	1201663	1201835	1201663-1201835	+	CACNA1H
8387	AE	16	1201663	1202452	1201663-1202452	+	CACNA1H
8390	AE	16	1212008	1212138	1212008-1212138	+	CACNA1H
8409	AE	16	1413846	1414009	1413846-1414009	-	UNKL
8411	AE	16	1413846	1414055	1413846-1414055	-	UNKL
8419	AE	16	14627106	14627136	14627106-14627136	-	PARN
8420	AE	16	14627106	14627187	14627106-14627187	-	PARN
8480	AE	16	15125691	15125807	15125691-15125807	-	NPIPP1,PKD1P6-NPIPP1,PKD1P6,NPIPA5
8481	AE	16	15125691	15126014	15125691-15126014	-	NPIPP1,PKD1P6-NPIPP1,PKD1P6,NPIPA5
8484	AE	16	15130202	15130454	15130202-15130454	-	NPIPP1,PKD1P6-NPIPP1,PKD1P6,NPIPA5
8485	AE	16	15130220	15130454	15130220-15130454	-	NPIPP1,PKD1P6-NPIPP1,PKD1P6,NPIPA5
8487	AE	16	15135649	15135755	15135649-15135755	-	PKD1P6
8489	AE	16	15135649	15136131	15135649-15136131	-	PKD1P6
8490	AE	16	15598854	15599024	15598854-15599024	-	MARF1,MIR6506
8491	AE	16	15598854	15599117	15598854-15599117	-	MARF1,MIR6506
8494	AE	16	15622934	15623057	15622934-15623057	-	MARF1,MIR6506
8508	AE	16	15884008	15884124	15884008-15884124	-	FOPNL
8509	AE	16	15884008	15884205	15884008-15884205	-	FOPNL
8511	AE	16	16318514	16318734	16318514-16318734	+	PKD1P1,AC138969.1,NPIPA7
8513	AE	16	16318551	16318734	16318551-16318734	+	PKD1P1,AC138969.1,NPIPA7
8515	AE	16	16327736	16328198	16327736-16328198	+	PKD1P1,AC138969.1,NPIPA7
8517	AE	16	16327736	16328355	16327736-16328355	+	PKD1P1,AC138969.1,NPIPA7
8518	AE	16	16327736	16328516	16327736-16328516	+	PKD1P1,AC138969.1,NPIPA7
8522	AE	16	16335861	16335992	16335861-16335992	+	PKD1P1,AC138969.1,NPIPA7
8526	AE	16	16335861	16336137	16335861-16336137	+	PKD1P1,AC138969.1,NPIPA7
8529	AE	16	16336052	16336137	16336052-16336137	+	PKD1P1,AC138969.1,NPIPA7
8535	AE	16	16392061	16392096	16392061-16392096	+	PKD1P1,AC138969.1,NPIPA7
8539	AE	16	16392061	16392662	16392061-16392662	+	PKD1P1,AC138969.1,NPIPA7
8542	AE	16	1683509	1683592	1683509-1683592	+	CRAMP1,JPT2,MAPK8IP3
8545	AE	16	1683509	1683620	1683509-1683620	+	CRAMP1,JPT2,MAPK8IP3
8549	AE	16	1743332	1745103	1743332-1745103	+	CRAMP1,JPT2,MAPK8IP3
8552	AE	16	1743335	1743476	1743335-1743476	+	CRAMP1,JPT2,MAPK8IP3
8555	AE	16	1743335	1745103	1743335-1745103	+	CRAMP1,JPT2,MAPK8IP3
8558	AE	16	1761224	1761278	1761224-1761278	+	CRAMP1,JPT2,MAPK8IP3
8561	AE	16	1761224	1761305	1761224-1761305	+	CRAMP1,JPT2,MAPK8IP3
8565	AE	16	1771070	1771171	1771070-1771171	-	NME3,MRPS34
8567	AE	16	1771070	1771191	1771070-1771191	-	NME3,MRPS34
8569	AE	16	1771269	1771410	1771269-1771410	-	NME3,MRPS34
8571	AE	16	1771280	1771410	1771280-1771410	-	NME3,MRPS34
8573	AE	16	1771305	1771410	1771305-1771410	-	NME3,MRPS34
8604	AE	16	18372578	18372854	18372578-18372854	-	NPIPA8,AC126755.1,AC126755.2,PKD1P5
8610	AE	16	18372723	18372854	18372723-18372854	-	NPIPA8,AC126755.1,AC126755.2,PKD1P5
8618	AE	16	18380360	18380979	18380360-18380979	-	NPIPA8,AC126755.1,AC126755.2,PKD1P5
8622	AE	16	18380517	18380979	18380517-18380979	-	NPIPA8,AC126755.1,AC126755.2,PKD1P5
8625	AE	16	18381883	18382035	18381883-18382035	-	NPIPA8,AC126755.1,AC126755.2,PKD1P5
8626	AE	16	18381883	18382223	18381883-18382223	-	NPIPA8,AC126755.1,AC126755.2,PKD1P5
8657	AE	16	19524780	19525019	19524780-19525019	+	TMC5,RNU4-46P,CCP110
8659	AE	16	19524780	19525224	19524780-19525224	+	TMC5,RNU4-46P,CCP110
8664	AE	16	19569244	19569591	19569244-19569591	+	C16orf62,AC002550.1,IQCK
8668	AE	16	19569424	19569591	19569424-19569591	+	C16orf62,AC002550.1,IQCK
8671	AE	16	1961153	1961258	1961153-1961258	+	NDUFB10,TRAF7
8673	AE	16	1961153	1961291	1961153-1961291	+	NDUFB10,TRAF7
8675	AE	16	1961497	1961611	1961497-1961611	+	NDUFB10,TRAF7
8677	AE	16	1961497	1961636	1961497-1961636	+	NDUFB10,TRAF7
8687	AE	16	1976211	1976257	1976211-1976257	+	TBL3,GFER
8688	AE	16	1976211	1976314	1976211-1976314	+	TBL3,GFER
8693	AE	1	6200489	6200750	6200489-6200750	-	RPL22
8694	AE	1	6200489	6200832	6200489-6200832	-	RPL22
8727	AE	16	2105322	2105474	2105322-2105474	-	PKD1,MIR6511B1,MIR1225
8729	AE	16	2105322	2105707	2105322-2105707	-	PKD1,MIR6511B1,MIR1225
8758	AE	16	2165857	2165936	2165857-2165936	+	NDUFB10,TRAF7
8760	AE	16	2165879	2165936	2165879-2165936	+	NDUFB10,TRAF7
8779	AE	16	22075487	22075699	22075487-22075699	+	C16orf52
8780	AE	16	22075487	22075906	22075487-22075906	+	C16orf52
8795	AE	16	22328510	22332185	22328510-22332185	+	POLR3E
8804	AE	16	2243318	2243439	2243318-2243439	-	ECI1
8805	AE	16	2243369	2243439	2243369-2243439	-	ECI1
8811	AE	16	22527566	22527642	22527566-22527642	+	SMG1P1,NPIPB5
8812	AE	16	22527566	22527665	22527566-22527665	+	SMG1P1,NPIPB5
8815	AE	16	22527829	22527973	22527829-22527973	+	SMG1P1,NPIPB5
8837	AE	16	2460283	2460693	2460283-2460693	+	TEDC2,MIR6768
8839	AE	16	2460623	2460693	2460623-2460693	+	TEDC2,MIR6768
8842	AE	16	2496034	2497113	2496034-2497113	+	TBC1D24,AC093525.2,ATP6V0C,AC093525.1,AMDHD2,AC093525.8
8843	AE	16	2496118	2497113	2496118-2497113	+	TBC1D24,AC093525.2,ATP6V0C,AC093525.1,AMDHD2,AC093525.8
8844	AE	16	2500804	2500972	2500804-2500972	+	TBC1D24,AC093525.2,ATP6V0C,AC093525.1,AMDHD2,AC093525.8
8845	AE	16	2500804	2501052	2500804-2501052	+	TBC1D24,AC093525.2,ATP6V0C,AC093525.1,AMDHD2,AC093525.8
8876	AE	16	259969	260160	259969-260160	+	FAM234A,ARHGDIG,PDIA2
8877	AE	16	259996	260160	259996-260160	+	FAM234A,ARHGDIG,PDIA2
8886	AE	16	27471565	27471920	27471565-27471920	-	GTF3C1
8887	AE	16	27471748	27471920	27471748-27471920	-	GTF3C1
8888	AE	16	27708705	27708787	27708705-27708787	+	KIAA0556
8889	AE	16	27708705	27708920	27708705-27708920	+	KIAA0556
8911	AE	16	282297	282355	282297-282355	+	FAM234A,ARHGDIG,PDIA2
8913	AE	16	282297	282373	282297-282373	+	FAM234A,ARHGDIG,PDIA2
8914	AE	16	28363013	28363101	28363013-28363101	-	NPIPB6,EIF3CL,MIR6862-1
8915	AE	16	28363023	28363101	28363023-28363101	-	NPIPB6,EIF3CL,MIR6862-1
8921	AE	16	28477012	28477635	28477012-28477635	-	NPIPB7,AC138894.1,CLN3
8923	AE	16	28477464	28477635	28477464-28477635	-	NPIPB7,AC138894.1,CLN3
8927	AE	16	28482477	28482672	28482477-28482672	-	NPIPB7,AC138894.1,CLN3
8931	AE	16	28482608	28482672	28482608-28482672	-	NPIPB7,AC138894.1,CLN3
8934	AE	16	28487456	28487541	28487456-28487541	-	NPIPB7,AC138894.1,CLN3
8937	AE	16	28487456	28488662	28487456-28488662	-	NPIPB7,AC138894.1,CLN3
8945	AE	16	28491482	28491835	28491482-28491835	-	NPIPB7,AC138894.1,CLN3
8949	AE	16	28491714	28491835	28491714-28491835	-	NPIPB7,AC138894.1,CLN3
8957	AE	16	28608708	28608859	28608708-28608859	-	SULT1A2,SULT1A1
8959	AE	16	28608708	28608890	28608708-28608890	-	SULT1A2,SULT1A1
8967	AE	16	28714321	28714446	28714321-28714446	+	NPIPB8,EIF3C,MIR6862-2,NPIPB9
8970	AE	16	28714351	28714446	28714351-28714446	+	NPIPB8,EIF3C,MIR6862-2,NPIPB9
8989	AE	16	28975101	28975392	28975101-28975392	+	NFATC2IP,MIR4517,SPNS1,LAT
8992	AE	16	28975184	28975392	28975184-28975392	+	NFATC2IP,MIR4517,SPNS1,LAT
8995	AE	16	28981455	28981615	28981455-28981615	+	NFATC2IP,MIR4517,SPNS1,LAT
8998	AE	16	28981470	28981615	28981470-28981615	+	NFATC2IP,MIR4517,SPNS1,LAT
9005	AE	16	29446802	29446922	29446802-29446922	-	BOLA2-SMG1P6,NPIPB12,AC009086.3,SLC7A5P1
9008	AE	16	29446802	29447026	29446802-29447026	-	BOLA2-SMG1P6,NPIPB12,AC009086.3,SLC7A5P1
9010	AE	16	29450112	29450548	29450112-29450548	-	BOLA2-SMG1P6,NPIPB12,AC009086.3,SLC7A5P1
9012	AE	16	29450182	29450548	29450182-29450548	-	BOLA2-SMG1P6,NPIPB12,AC009086.3,SLC7A5P1
9013	AE	16	29451532	29452206	29451532-29452206	-	BOLA2-SMG1P6,NPIPB12,AC009086.3,SLC7A5P1
9014	AE	16	29451532	29453732	29451532-29453732	-	BOLA2-SMG1P6,NPIPB12,AC009086.3,SLC7A5P1
9017	AE	16	29455544	29457759	29455544-29457759	+	SLX1B,SLX1B-SULT1A4,SULT1A4
9018	AE	16	29457632	29457759	29457632-29457759	+	SLX1B,SLX1B-SULT1A4,SULT1A4
9021	AE	16	29458095	29461533	29458095-29461533	+	SLX1B,SLX1B-SULT1A4,SULT1A4
9022	AE	16	29461382	29461533	29461382-29461533	+	SLX1B,SLX1B-SULT1A4,SULT1A4
9027	AE	16	29488023	29488091	29488023-29488091	-	BOLA2-SMG1P6,NPIPB12,AC009086.3,SLC7A5P1
9029	AE	16	29488023	29488510	29488023-29488510	-	BOLA2-SMG1P6,NPIPB12,AC009086.3,SLC7A5P1
9038	AE	16	29499998	29500083	29499998-29500083	-	BOLA2-SMG1P6,NPIPB12,AC009086.3,SLC7A5P1
9042	AE	16	29499998	29500274	29499998-29500274	-	BOLA2-SMG1P6,NPIPB12,AC009086.3,SLC7A5P1
9046	AE	16	29500143	29500274	29500143-29500274	-	BOLA2-SMG1P6,NPIPB12,AC009086.3,SLC7A5P1
9050	AE	16	29539707	29539808	29539707-29539808	-	BOLA2-SMG1P6,NPIPB12,AC009086.3,SLC7A5P1
9051	AE	16	29539707	29539985	29539707-29539985	-	BOLA2-SMG1P6,NPIPB12,AC009086.3,SLC7A5P1
9094	AE	16	29803998	29804065	29803998-29804065	+	KIF22
9095	AE	16	29803998	29804107	29803998-29804107	+	KIF22
9119	AE	16	29833935	29834066	29833935-29834066	+	MAZ,AC009133.5,PRRT2,PAGR1,MVP
9121	AE	16	29833935	29834397	29833935-29834397	+	MAZ,AC009133.5,PRRT2,PAGR1,MVP
9134	AE	16	29988359	29990647	29988359-29990647	+	TMEM219,TAOK2
9136	AE	16	29993640	29993808	29993640-29993808	-	HIRIP3,DOC2A
9137	AE	16	29993640	29994843	29993640-29994843	-	HIRIP3,DOC2A
9139	AE	16	29993906	29994843	29993906-29994843	-	HIRIP3,DOC2A
9141	AE	16	29994648	29994843	29994648-29994843	-	HIRIP3,DOC2A
9145	AE	16	30001212	30004657	30001212-30004657	+	INO80E
9188	AE	16	30108121	30108264	30108121-30108264	-	YPEL3,GDPD3,MAPK3
9189	AE	16	30108213	30108264	30108213-30108264	-	YPEL3,GDPD3,MAPK3
9194	AE	16	30117154	30117784	30117154-30117784	-	YPEL3,GDPD3,MAPK3
9195	AE	16	30117670	30117784	30117670-30117784	-	YPEL3,GDPD3,MAPK3
9204	AE	16	30185209	30185407	30185209-30185407	+	CORO1A
9205	AE	16	30185209	30186720	30185209-30186720	+	CORO1A
9206	AE	16	30193358	30193417	30193358-30193417	-	BOLA2B
9208	AE	16	30193358	30193455	30193358-30193455	-	BOLA2B
9236	AE	16	30239966	30240051	30239966-30240051	-	NPIPB13,SMG1P5,CD2BP2
9239	AE	16	30239966	30240242	30239966-30240242	-	NPIPB13,SMG1P5,CD2BP2
9241	AE	16	30277264	30277386	30277264-30277386	-	NPIPB13,SMG1P5,CD2BP2
9244	AE	16	30277264	30277428	30277264-30277428	-	NPIPB13,SMG1P5,CD2BP2
9247	AE	16	30279884	30279939	30279884-30279939	-	NPIPB13,SMG1P5,CD2BP2
9249	AE	16	30279884	30279971	30279884-30279971	-	NPIPB13,SMG1P5,CD2BP2
9250	AE	16	30300800	30301067	30300800-30301067	-	NPIPB13,SMG1P5,CD2BP2
9251	AE	16	30300948	30301067	30300948-30301067	-	NPIPB13,SMG1P5,CD2BP2
9269	AE	16	3067377	3067415	3067377-3067415	+	IL32
9270	AE	16	3067377	3067613	3067377-3067613	+	IL32
9272	AE	16	30751106	30751217	30751106-30751217	+	SRCAP,AC106886.5,TMEM265,AC106886.2,PHKG2,SNORA30
9274	AE	16	30751106	30751281	30751106-30751281	+	SRCAP,AC106886.5,TMEM265,AC106886.2,PHKG2,SNORA30
9276	AE	16	30756355	30756520	30756355-30756520	+	SRCAP,AC106886.5,TMEM265,AC106886.2,PHKG2,SNORA30
9278	AE	16	30756367	30756520	30756367-30756520	+	SRCAP,AC106886.5,TMEM265,AC106886.2,PHKG2,SNORA30
9281	AE	16	30759342	30759444	30759342-30759444	-	CCDC189
9284	AE	16	30759342	30759724	30759342-30759724	-	CCDC189
9289	AE	16	30762475	30762677	30762475-30762677	+	RNF40
9290	AE	16	30762535	30762677	30762535-30762677	+	RNF40
9293	AE	16	30928467	30928499	30928467-30928499	+	FBXL19
9297	AE	16	30928467	30928628	30928467-30928628	+	FBXL19
9301	AE	16	30928467	30928630	30928467-30928630	+	FBXL19
9304	AE	16	30946730	30946948	30946730-30946948	+	FBXL19
9308	AE	16	30946837	30946948	30946837-30946948	+	FBXL19
9324	AE	16	31039912	31042027	31039912-31042027	+	STX4,AC135050.3
9326	AE	16	31041891	31042027	31041891-31042027	+	STX4,AC135050.3
9330	AE	16	31076246	31081701	31076246-31081701	+	ZNF646
9331	AE	16	31076246	31082673	31076246-31082673	+	ZNF646
9336	AE	16	31110077	31110124	31110077-31110124	+	BCKDK,KAT8,AC135050.6,AC009088.3
9340	AE	16	31110104	31110124	31110104-31110124	+	BCKDK,KAT8,AC135050.6,AC009088.3
9352	AE	16	3138199	3138541	3138199-3138541	+	ZNF213
9355	AE	16	31754455	31759466	31754455-31759466	+	CLUHP3,AC074050.4,ZNF720,ZNF267
9356	AE	16	31759357	31759466	31759357-31759466	+	CLUHP3,AC074050.4,ZNF720,ZNF267
9357	AE	16	31875152	31875302	31875152-31875302	+	CLUHP3,AC074050.4,ZNF720,ZNF267
9359	AE	16	31875203	31875302	31875203-31875302	+	CLUHP3,AC074050.4,ZNF720,ZNF267
9367	AE	1	63370771	63371059	63370771-63371059	+	ALG6
9368	AE	1	63370771	63371287	63370771-63371287	+	ALG6
9377	AE	16	3484691	3485083	3484691-3485083	+	NAA60,AC004224.2,CLUAP1
9379	AE	16	3484699	3485061	3484699-3485061	+	NAA60,AC004224.2,CLUAP1
9381	AE	16	3484699	3485083	3484699-3485083	+	NAA60,AC004224.2,CLUAP1
9384	AE	16	3484762	3485083	3484762-3485083	+	NAA60,AC004224.2,CLUAP1
9404	AE	16	398208	399123	398208-399123	+	Z97634.1,NME4
9407	AE	16	398990	399123	398990-399123	+	Z97634.1,NME4
9417	AE	16	406346	406361	406346-406361	+	DECR2
9420	AE	16	406346	406397	406346-406397	+	DECR2
9425	AE	16	406685	406833	406685-406833	+	DECR2
9429	AE	16	406736	406833	406736-406833	+	DECR2
9437	AE	16	410243	410367	410243-410367	+	DECR2
9440	AE	16	410243	410404	410243-410404	+	DECR2
9442	AE	16	410691	410753	410691-410753	+	DECR2
9444	AE	16	410691	410784	410691-410784	+	DECR2
9446	AE	16	410972	411076	410972-411076	+	DECR2
9448	AE	16	410972	411578	410972-411578	+	DECR2
9461	AE	1	6440626	6440808	6440626-6440808	+	ESPN
9462	AE	1	6440659	6440808	6440659-6440808	+	ESPN
9475	AE	1	6440934	6441065	6440934-6441065	+	ESPN
9476	AE	1	6440934	6441291	6440934-6441291	+	ESPN
9478	AE	16	4463642	4463850	4463642-4463850	-	NMRAL1
9480	AE	16	4463660	4463850	4463660-4463850	-	NMRAL1
9482	AE	16	4463678	4463850	4463678-4463850	-	NMRAL1
9484	AE	16	4471314	4471449	4471314-4471449	-	NMRAL1
9486	AE	16	4471357	4471449	4471357-4471449	-	NMRAL1
9496	AE	1	6462863	6462956	6462863-6462956	-	TNFRSF25,PLEKHG5
9499	AE	1	6462863	6463147	6462863-6463147	-	TNFRSF25,PLEKHG5
9527	AE	1	64804734	64804838	64804734-64804838	+	RAVER2
9528	AE	1	64804773	64804838	64804773-64804838	+	RAVER2
9551	AE	16	50224891	50224994	50224891-50224994	+	PAPD5
9552	AE	16	50224891	50225011	50224891-50225011	+	PAPD5
9561	AE	16	50749549	50750202	50749549-50750202	+	CYLD
9562	AE	16	50749576	50750202	50749576-50750202	+	CYLD
9565	AE	16	50779665	50780044	50779665-50780044	+	CYLD
9566	AE	16	50779695	50780044	50779695-50780044	+	CYLD
9575	AE	1	6545045	6545180	6545045-6545180	-	NOL9
9576	AE	1	6545045	6546390	6545045-6546390	-	NOL9
9582	AE	16	56453263	56453380	56453263-56453380	+	OGFOD1
9583	AE	16	56453263	56453408	56453263-56453408	+	OGFOD1
9592	AE	16	56502673	56502808	56502673-56502808	-	BBS2
9593	AE	16	56502702	56502808	56502702-56502808	-	BBS2
9600	AE	16	56939895	56940088	56939895-56940088	+	HERPUD1,AC012181.3,AC012181.2
9601	AE	16	56939895	56940245	56939895-56940245	+	HERPUD1,AC012181.3,AC012181.2
9602	AE	16	56940177	56940245	56940177-56940245	+	HERPUD1,AC012181.3,AC012181.2
9634	AE	16	578379	578462	578379-578462	+	Z98883.1,PIGQ
9639	AE	16	578379	578505	578379-578505	+	Z98883.1,PIGQ
9662	AE	16	58508962	58509009	58508962-58509009	+	NDRG4
9663	AE	16	58508962	58509189	58508962-58509189	+	NDRG4
9664	AE	16	58515791	58515880	58515791-58515880	+	SETD6
9666	AE	16	58515791	58516097	58515791-58516097	+	SETD6
9675	AE	16	58536968	58537220	58536968-58537220	-	CNOT1,SNORA46,SNORA50A
9678	AE	16	58536989	58537220	58536989-58537220	-	CNOT1,SNORA46,SNORA50A
9681	AE	16	58546321	58546414	58546321-58546414	-	CNOT1,SNORA46,SNORA50A
9684	AE	16	58546321	58546498	58546321-58546498	-	CNOT1,SNORA46,SNORA50A
9687	AE	16	58555251	58555429	58555251-58555429	-	CNOT1,SNORA46,SNORA50A
9690	AE	16	58555251	58555537	58555251-58555537	-	CNOT1,SNORA46,SNORA50A
9693	AE	16	58556847	58556990	58556847-58556990	-	CNOT1,SNORA46,SNORA50A
9696	AE	16	58556847	58556993	58556847-58556993	-	CNOT1,SNORA46,SNORA50A
9699	AE	16	58556862	58556993	58556862-58556993	-	CNOT1,SNORA46,SNORA50A
9703	AE	16	58675940	58676022	58675940-58676022	-	SLC38A7
9704	AE	16	58675940	58676054	58675940-58676054	-	SLC38A7
9731	AE	16	653746	653803	653746-653803	+	WDR90
9732	AE	16	653746	655147	653746-655147	+	WDR90
9751	AE	16	66563072	66563217	66563072-66563217	+	CKLF,CKLF-CMTM1
9753	AE	16	66563122	66563217	66563122-66563217	+	CKLF,CKLF-CMTM1
9757	AE	16	666220	666350	666220-666350	+	WDR90
9758	AE	16	666220	666598	666220-666598	+	WDR90
9770	AE	16	66805777	66805826	66805777-66805826	-	NAE1
9771	AE	16	66805777	66805862	66805777-66805862	-	NAE1
9801	AE	16	67162848	67164144	67162848-67164144	+	FBXL8,AC074143.1,HSF4,NOL3
9803	AE	16	67164019	67164144	67164019-67164144	+	FBXL8,AC074143.1,HSF4,NOL3
9804	AE	16	67164441	67165630	67164441-67165630	+	FBXL8,AC074143.1,HSF4,NOL3
9805	AE	16	67165522	67165630	67165522-67165630	+	FBXL8,AC074143.1,HSF4,NOL3
9812	AE	16	67167120	67167222	67167120-67167222	+	FBXL8,AC074143.1,HSF4,NOL3
9814	AE	16	67167202	67167222	67167202-67167222	+	FBXL8,AC074143.1,HSF4,NOL3
9823	AE	16	67178010	67178097	67178010-67178097	-	KIAA0895L,EXOC3L1
9825	AE	16	67178010	67178107	67178010-67178107	-	KIAA0895L,EXOC3L1
9832	AE	16	67181558	67181697	67181558-67181697	-	KIAA0895L,EXOC3L1
9835	AE	16	67181606	67181697	67181606-67181697	-	KIAA0895L,EXOC3L1
9840	AE	16	67199553	67199582	67199553-67199582	+	ELMO3
9841	AE	16	67199553	67199593	67199553-67199593	+	ELMO3
9842	AE	16	67199951	67200001	67199951-67200001	+	ELMO3
9843	AE	16	67199951	67200361	67199951-67200361	+	ELMO3
9845	AE	16	67201385	67201435	67201385-67201435	+	ELMO3
9846	AE	16	67201409	67201435	67201409-67201435	+	ELMO3
9859	AE	16	67231637	67231900	67231637-67231900	-	FHOD1
9862	AE	16	67288476	67288604	67288476-67288604	+	AC040160.1,PLEKHG4
9864	AE	16	67288489	67288604	67288489-67288604	+	AC040160.1,PLEKHG4
9870	AE	16	67656194	67656299	67656194-67656299	+	CARMIL2
9871	AE	16	67656228	67656299	67656228-67656299	+	CARMIL2
9872	AE	16	67656424	67656645	67656424-67656645	+	CARMIL2
9873	AE	16	67656424	67656881	67656424-67656881	+	CARMIL2
9874	AE	16	67656801	67656881	67656801-67656881	+	CARMIL2
9875	AE	16	67656834	67656881	67656834-67656881	+	CARMIL2
9893	AE	16	67728390	67728511	67728390-67728511	-	RANBP10
9896	AE	16	67728390	67728601	67728390-67728601	-	RANBP10
9911	AE	16	67832228	67832354	67832228-67832354	-	CENPT
9914	AE	16	67930681	67930743	67930681-67930743	-	CTRL,AC040162.1,PSMB10
9915	AE	16	67930726	67930807	67930726-67930807	-	CTRL,AC040162.1,PSMB10
9928	AE	16	68231178	68231376	68231178-68231376	-	AC020978.6,ESRP2,MIR6773
9930	AE	16	68231296	68231376	68231296-68231376	-	AC020978.6,ESRP2,MIR6773
9933	AE	16	68232577	68232687	68232577-68232687	-	AC020978.6,ESRP2,MIR6773
9935	AE	16	68232577	68232717	68232577-68232717	-	AC020978.6,ESRP2,MIR6773
9942	AE	16	68328105	68329174	68328105-68329174	+	PRMT7
9943	AE	16	68329066	68329174	68329066-68329174	+	PRMT7
9958	AE	16	69133458	69133618	69133458-69133618	+	UTP4
9960	AE	16	69133512	69133618	69133512-69133618	+	UTP4
9962	AE	16	69136679	69136887	69136679-69136887	+	UTP4
9964	AE	16	69136696	69136887	69136696-69136887	+	UTP4
9968	AE	16	69260050	69260127	69260050-69260127	+	SNTB2,AC026464.4,VPS4A
9971	AE	16	69260050	69260260	69260050-69260260	+	SNTB2,AC026464.4,VPS4A
9974	AE	16	69260171	69260260	69260171-69260260	+	SNTB2,AC026464.4,VPS4A
9975	AE	16	69322560	69322700	69322560-69322700	+	SNTB2,AC026464.4,VPS4A
9976	AE	16	69322627	69322700	69322627-69322700	+	SNTB2,AC026464.4,VPS4A
9985	AE	1	66984572	66984592	66984572-66984592	+	MIER1
9987	AE	1	66984572	66984775	66984572-66984775	+	MIER1
10019	AE	16	70476187	70478459	70476187-70478459	+	FUK
10021	AE	16	70478272	70478459	70478272-70478459	+	FUK
10031	AE	16	70519649	70519731	70519649-70519731	-	COG4
10032	AE	16	70519677	70519731	70519677-70519731	-	COG4
10043	AE	16	71454042	71454168	71454042-71454168	-	ZNF23,AC010547.4
10044	AE	16	71454042	71454218	71454042-71454218	-	ZNF23,AC010547.4
10048	AE	16	71478879	71479005	71478879-71479005	-	ZNF19
10049	AE	16	71478879	71479100	71478879-71479100	-	ZNF19
10060	AE	16	71923288	71923384	71923288-71923384	+	ATXN1L,IST1
10061	AE	16	71923288	71924817	71923288-71924817	+	ATXN1L,IST1
10092	AE	16	74338445	74338578	74338445-74338578	-	AC009120.2,AC009053.1
10093	AE	16	74338445	74338660	74338445-74338660	-	AC009120.2,AC009053.1
10099	AE	16	74675324	74675404	74675324-74675404	-	MLKL
10100	AE	16	74675355	74675404	74675355-74675404	-	MLKL
10119	AE	16	75542555	75542683	75542555-75542683	-	AC009163.2,CHST5,TMEM231,AC025287.1,ADAT1,AC025287.3
10121	AE	16	75542602	75542683	75542602-75542683	-	AC009163.2,CHST5,TMEM231,AC025287.1,ADAT1,AC025287.3
10123	AE	16	75545826	75545954	75545826-75545954	-	AC009163.2,CHST5,TMEM231,AC025287.1,ADAT1,AC025287.3
10129	AE	16	75545826	75546077	75545826-75546077	-	AC009163.2,CHST5,TMEM231,AC025287.1,ADAT1,AC025287.3
10138	AE	16	75618586	75618640	75618586-75618640	-	AC009163.2,CHST5,TMEM231,AC025287.1,ADAT1,AC025287.3
10143	AE	16	75618586	75618698	75618586-75618698	-	AC009163.2,CHST5,TMEM231,AC025287.1,ADAT1,AC025287.3
10154	AE	16	78114976	78115154	78114976-78115154	+	WWOX,AC079414.3
10155	AE	16	78114976	78117414	78114976-78117414	+	WWOX,AC079414.3
10167	AE	16	791161	791370	791161-791370	+	CHTF18
10168	AE	16	791161	792347	791161-792347	+	CHTF18
10169	AE	16	791851	792347	791851-792347	+	CHTF18
10174	AE	16	80998285	80998351	80998285-80998351	-	CMC2,AC092718.7
10176	AE	16	80998285	80998354	80998285-80998354	-	CMC2,AC092718.7
10178	AE	16	80998285	80998473	80998285-80998473	-	CMC2,AC092718.7
10190	AE	16	82164082	82164194	82164082-82164194	-	MPHOSPH6
10191	AE	16	82164115	82164194	82164115-82164194	-	MPHOSPH6
10215	AE	16	84979189	84979285	84979189-84979285	-	ZDHHC7
10216	AE	16	84979189	84979322	84979189-84979322	-	ZDHHC7
10217	AE	16	85451976	85453108	85451976-85453108	-	--
10218	AE	16	85452644	85453108	85452644-85453108	-	--
10227	AE	16	8628730	8629110	8628730-8629110	+	METTL22
10230	AE	16	8628900	8629110	8628900-8629110	+	METTL22
10260	AE	16	87761949	87762036	87761949-87762036	-	AC010536.1,KLHDC4
10306	AE	16	88810423	88811656	88810423-88811656	-	APRT
10308	AE	16	88811550	88811656	88811550-88811656	-	APRT
10337	AE	16	89548980	89549336	89548980-89549336	+	SPG7,AC092123.2
10339	AE	16	89549081	89549336	89549081-89549336	+	SPG7,AC092123.2
10342	AE	16	89553739	89553960	89553739-89553960	+	SPG7,AC092123.2
10345	AE	16	89553794	89553960	89553794-89553960	+	SPG7,AC092123.2
10350	AE	16	89560940	89561063	89560940-89561063	+	RPL13
10352	AE	16	89560940	89561368	89560940-89561368	+	RPL13
10354	AE	16	89560954	89561063	89560954-89561063	+	RPL13
10356	AE	16	89561227	89561368	89561227-89561368	+	RPL13
10358	AE	16	89646527	89646714	89646527-89646714	-	CHMP1A
10359	AE	16	89646527	89646733	89646527-89646733	-	CHMP1A
10391	AE	16	89887652	89887681	89887652-89887681	+	TCF25,AC092143.4,MC1R,TUBB3
10394	AE	16	89887652	89887717	89887652-89887717	+	TCF25,AC092143.4,MC1R,TUBB3
10397	AE	16	89895038	89895137	89895038-89895137	+	TCF25,AC092143.4,MC1R,TUBB3
10400	AE	16	89895083	89895137	89895083-89895137	+	TCF25,AC092143.4,MC1R,TUBB3
10409	AE	16	89954243	89954376	89954243-89954376	+	DEF8,AC092143.3,AFG3L1P
10413	AE	16	89954289	89954376	89954289-89954376	+	DEF8,AC092143.3,AFG3L1P
10417	AE	16	89957473	89957660	89957473-89957660	+	DEF8,AC092143.3,AFG3L1P
10421	AE	16	89957511	89957660	89957511-89957660	+	DEF8,AC092143.3,AFG3L1P
10424	AE	16	89957538	89957660	89957538-89957660	+	DEF8,AC092143.3,AFG3L1P
10431	AE	16	89977639	89977802	89977639-89977802	+	DEF8,AC092143.3,AFG3L1P
10435	AE	16	89977678	89977802	89977678-89977802	+	DEF8,AC092143.3,AFG3L1P
10447	AE	16	89984531	89984599	89984531-89984599	+	DEF8,AC092143.3,AFG3L1P
10451	AE	16	89984531	89984617	89984531-89984617	+	DEF8,AC092143.3,AFG3L1P
10454	AE	16	89984531	89984648	89984531-89984648	+	DEF8,AC092143.3,AFG3L1P
10455	AE	16	89984531	89985570	89984531-89985570	+	DEF8,AC092143.3,AFG3L1P
10479	AE	16	90159433	90159497	90159433-90159497	+	--
10480	AE	16	90159433	90162369	90159433-90162369	+	--
10518	AE	17	15553685	15553829	15553685-15553829	-	TVP23C-CDRT4,CDRT4,TVP23C
10521	AE	17	15553765	15553829	15553765-15553829	-	TVP23C-CDRT4,CDRT4,TVP23C
10535	AE	17	1583204	1583336	1583204-1583336	-	PITPNA,SLC43A2
10536	AE	17	1583204	1583600	1583204-1583600	-	PITPNA,SLC43A2
10541	AE	17	16000118	16000245	16000118-16000245	+	ADORA2B,TTC19,RPLP1P11
10547	AE	17	16000118	16000382	16000118-16000382	+	ADORA2B,TTC19,RPLP1P11
10552	AE	17	16002657	16002831	16002657-16002831	+	ADORA2B,TTC19,RPLP1P11
10556	AE	17	16002793	16002831	16002793-16002831	+	ADORA2B,TTC19,RPLP1P11
10580	AE	17	16463164	16463247	16463164-16463247	+	LRRC75A-AS1,SNORD49B,SNORD49A,SNORD65
10581	AE	17	16463164	16463317	16463164-16463317	+	LRRC75A-AS1,SNORD49B,SNORD49A,SNORD65
10582	AE	17	16463167	16463247	16463167-16463247	+	LRRC75A-AS1,SNORD49B,SNORD49A,SNORD65
10583	AE	17	16463167	16463317	16463167-16463317	+	LRRC75A-AS1,SNORD49B,SNORD49A,SNORD65
10585	AE	17	1713703	1714014	1713703-1714014	-	TLCD2,MIR22HG,MIR22
10586	AE	17	17137916	17138075	17137916-17138075	+	MPRIP,AC055811.4
10588	AE	17	17137916	17138429	17137916-17138429	+	MPRIP,AC055811.4
10591	AE	17	1713856	1714014	1713856-1714014	-	TLCD2,MIR22HG,MIR22
10623	AE	17	18253544	18253719	18253544-18253719	-	FLII
10625	AE	17	18253599	18253719	18253599-18253719	-	FLII
10634	AE	17	18681615	18681846	18681615-18681846	-	ZNF286B,FOXO3B,AC026271.4
10636	AE	17	18681615	18681933	18681615-18681933	-	ZNF286B,FOXO3B,AC026271.4
10639	AE	17	18727622	18727758	18727622-18727758	+	TRIM16L,AC026271.5
10647	AE	17	19313123	19313279	19313123-19313279	+	EPN2
10653	AE	17	19673151	19673275	19673151-19673275	+	ALDH3A2
10655	AE	17	19673207	19673275	19673207-19673275	+	ALDH3A2
10656	AE	17	19785937	19786005	19785937-19786005	-	ULK2
10657	AE	17	19785937	19786086	19785937-19786086	-	ULK2
10658	AE	17	19962840	19962966	19962840-19962966	-	AKAP10
10662	AE	17	2036429	2036686	2036429-2036686	+	DPH1
10673	AE	17	2335260	2335394	2335260-2335394	-	TSR1,SNORD91B,SNORD91A
10676	AE	17	2335308	2335394	2335308-2335394	-	TSR1,SNORD91B,SNORD91A
10693	AE	17	27647030	27647118	27647030-27647118	+	LGALS9
10694	AE	17	27647030	27647432	27647030-27647432	+	LGALS9
10702	AE	17	28388123	28388276	28388123-28388276	+	TMEM199,AC002094.1,MIR4723,SARM1
10704	AE	17	28388174	28388276	28388174-28388276	+	TMEM199,AC002094.1,MIR4723,SARM1
10721	AE	17	28591982	28592474	28591982-28592474	-	SPAG5
10724	AE	17	28591982	28592477	28591982-28592477	-	SPAG5
10726	AE	17	28591982	28593066	28591982-28593066	-	SPAG5
10729	AE	17	28598465	28598635	28598465-28598635	-	SPAG5
10732	AE	17	28598510	28598635	28598510-28598635	-	SPAG5
10735	AE	17	28613078	28613146	28613078-28613146	-	AC005726.2,SGK494,AC005726.4,KIAA0100
10737	AE	17	28613090	28613146	28613090-28613146	-	AC005726.2,SGK494,AC005726.4,KIAA0100
10739	AE	17	28633283	28633329	28633283-28633329	-	AC005726.2,SGK494,AC005726.4,KIAA0100
10742	AE	17	28633283	28633401	28633283-28633401	-	AC005726.2,SGK494,AC005726.4,KIAA0100
10745	AE	17	28640560	28640627	28640560-28640627	-	AC005726.2,SGK494,AC005726.4,KIAA0100
10748	AE	17	28640560	28640683	28640560-28640683	-	AC005726.2,SGK494,AC005726.4,KIAA0100
10753	AE	17	28651486	28651542	28651486-28651542	-	SDF2
10754	AE	17	28651486	28651577	28651486-28651577	-	SDF2
10759	AE	17	28734772	28734954	28734772-28734954	+	NEK8
10761	AE	17	28734772	28735004	28734772-28735004	+	NEK8
10770	AE	17	28856505	28856582	28856505-28856582	+	ERAL1
10771	AE	17	28856505	28856685	28856505-28856685	+	ERAL1
10774	AE	17	28883108	28883231	28883108-28883231	-	FLOT2
10776	AE	17	28883177	28883231	28883177-28883231	-	FLOT2
10786	AE	17	29571832	29572057	29571832-29572057	+	TP53I13
10788	AE	17	29571857	29572057	29571857-29572057	+	TP53I13
10796	AE	17	29583483	29583591	29583483-29583591	-	GIT1
10797	AE	17	29583483	29583616	29583483-29583616	-	GIT1
10800	AE	17	30291180	30291508	30291180-30291508	-	BLMH
10801	AE	17	30291311	30291508	30291311-30291508	-	BLMH
10802	AE	17	30451711	30451846	30451711-30451846	+	CPD
10803	AE	17	30451757	30451846	30451757-30451846	+	CPD
10805	AE	17	30631755	30631895	30631755-30631895	+	SMURF2P1,AC005562.1,LRRC37BP1
10807	AE	17	30631755	30631927	30631755-30631927	+	SMURF2P1,AC005562.1,LRRC37BP1
10810	AE	17	30631755	30631979	30631755-30631979	+	SMURF2P1,AC005562.1,LRRC37BP1
10821	AE	17	30926809	30926918	30926809-30926918	+	ADAP2
10822	AE	17	30926827	30926918	30926827-30926918	+	ADAP2
10823	AE	17	30956241	30956391	30956241-30956391	+	ADAP2
10824	AE	17	30956241	30956469	30956241-30956469	+	ADAP2
10855	AE	17	35367541	35367700	35367541-35367700	-	SLFN11
10874	AE	17	36598921	36599050	36598921-36599050	+	DHRS11
10875	AE	17	36598921	36599763	36598921-36599763	+	DHRS11
10884	AE	17	37541972	37542427	37541972-37542427	-	SYNRG
10885	AE	17	37541972	37542430	37541972-37542430	-	SYNRG
10887	AE	17	37541972	37542565	37541972-37542565	-	SYNRG
10889	AE	17	37577380	37577613	37577380-37577613	-	SYNRG
10891	AE	17	37577447	37577613	37577447-37577613	-	SYNRG
10900	AE	17	38202736	38202981	38202736-38202981	-	TBC1D3,AC244154.1
10903	AE	17	38202781	38202981	38202781-38202981	-	TBC1D3,AC244154.1
10906	AE	17	38208995	38209116	38208995-38209116	-	TBC1D3,AC244154.1
10909	AE	17	38209051	38209116	38209051-38209116	-	TBC1D3,AC244154.1
10926	AE	17	39653481	39653750	39653481-39653750	+	STARD3,TCAP
10930	AE	17	39653618	39653750	39653618-39653750	+	STARD3,TCAP
10934	AE	17	39657775	39657839	39657775-39657839	+	STARD3,TCAP
10936	AE	17	39657775	39657852	39657775-39657852	+	STARD3,TCAP
10938	AE	17	39658709	39658820	39658709-39658820	+	STARD3,TCAP
10940	AE	17	39658722	39658820	39658722-39658820	+	STARD3,TCAP
10945	AE	17	39662251	39662344	39662251-39662344	+	STARD3,TCAP
10946	AE	17	39662251	39662367	39662251-39662367	+	STARD3,TCAP
10949	AE	17	39673514	39674054	39673514-39674054	-	PGAP3
10950	AE	17	39673993	39674054	39673993-39674054	-	PGAP3
10961	AE	17	39906111	39906271	39906111-39906271	-	GSDMB,ORMDL3
10962	AE	17	39906111	39906987	39906111-39906987	-	GSDMB,ORMDL3
10980	AE	17	40167371	40167612	40167371-40167612	+	CASC3,MIR6866,RAPGEFL1,MIR6867
10983	AE	17	40167498	40167612	40167498-40167612	+	CASC3,MIR6866,RAPGEFL1,MIR6867
10986	AE	17	40260535	40260627	40260535-40260627	+	WIPF2
10988	AE	17	40260535	40260667	40260535-40260667	+	WIPF2
11007	AE	17	41813030	41813279	41813030-41813279	+	FKBP10
11008	AE	17	41813193	41813279	41813193-41813279	+	FKBP10
11019	AE	17	42021545	42021671	42021545-42021671	+	NKIRAS2
11020	AE	17	42021564	42021671	42021564-42021671	+	NKIRAS2
11026	AE	17	42102216	42102312	42102216-42102312	-	DHX58
11027	AE	17	42102216	42103798	42102216-42103798	-	DHX58
11028	AE	17	42111725	42111893	42111725-42111893	-	DHX58
11030	AE	17	42111746	42111893	42111746-42111893	-	DHX58
11040	AE	17	42190185	42190270	42190185-42190270	-	GHDC
11042	AE	17	42190185	42190359	42190185-42190359	-	GHDC
11044	AE	17	42192906	42193027	42192906-42193027	-	GHDC
11046	AE	17	42192906	42193101	42192906-42193101	-	GHDC
11056	AE	17	42477639	42477742	42477639-42477742	+	ATP6V0A1,AC067852.6,MIR5010,MIR548AT
11058	AE	17	42477660	42477742	42477660-42477742	+	ATP6V0A1,AC067852.6,MIR5010,MIR548AT
11061	AE	17	42562612	42563322	42562612-42563322	+	COASY
11063	AE	17	42562933	42563322	42562933-42563322	+	COASY
11092	AE	17	42727635	42727763	42727635-42727763	-	EZH1,MIR6780A
11094	AE	17	42727662	42727763	42727662-42727763	-	EZH1,MIR6780A
11104	AE	17	42849086	42849290	42849086-42849290	+	PSME3,AOC2,AOC3
11106	AE	17	42849086	42849371	42849086-42849371	+	PSME3,AOC2,AOC3
11108	AE	17	42956404	42956504	42956404-42956504	-	AARSD1,PTGES3L-AARSD1,PTGES3L
11110	AE	17	42956404	42956560	42956404-42956560	-	AARSD1,PTGES3L-AARSD1,PTGES3L
11112	AE	17	42962175	42962272	42962175-42962272	-	AARSD1,PTGES3L-AARSD1,PTGES3L
11114	AE	17	42962175	42962295	42962175-42962295	-	AARSD1,PTGES3L-AARSD1,PTGES3L
11117	AE	17	43091435	43094860	43091435-43094860	-	VAT1,BRCA1
11120	AE	17	43094744	43094860	43094744-43094860	-	VAT1,BRCA1
11123	AE	17	43106456	43106533	43106456-43106533	-	VAT1,BRCA1
11126	AE	17	43106478	43106533	43106478-43106533	-	VAT1,BRCA1
11146	AE	17	44181623	44183093	44181623-44183093	-	ASB16-AS1
11151	AE	17	44188935	44189091	44188935-44189091	+	TMUB2
[truncated: 56,014 more rows]

## Sheet: PTBsi1 VS PTBnc
Event ID	Event Type	Chrom	Event Start	Event End	Event Pattern	Strand	Ref Gene ID
1	TSS	1	1431805	1431843	1431805	-	LINC01770
3	TSS	1	1434178	1434520	1434178	-	LINC01770
6	TTS	1	1430550	1430662	1430662	-	LINC01770
13	TSS	1	43152758	43152931	43152931	+	FAM183A
17	SKIP_ON	1	43152828	43152931	43150820,43152828-43152931,43156206	+	FAM183A
19	SKIP_OFF	1	43152828	43152931	4315082043156200	+	FAM183A
21	TSS	1	42959104	42959577	42959577	+	SLC2A1-AS1
24	TTS	1	42973974	42976428	42973974	+	SLC2A1-AS1
25	TSS	1	42943226	42943238	42943226	-	SLC2A1,AC099795.2
27	TSS	1	42958634	42958836	42958634	-	SLC2A1,AC099795.2
30	TTS	1	42925375	42927241	42927241	-	SLC2A1,AC099795.2
31	TTS	1	42930319	42930866	42930866	-	SLC2A1,AC099795.2
34	TTS	1	42951616	42951930	42951930	-	SLC2A1,AC099795.2
35	TTS	1	42942966	42943321	42943321	-	SLC2A1,AC099795.2
37	TTS	1	42930960	42931206	42931206	-	SLC2A1,AC099795.2
40	XMSKIP_ON	1	42927605	42930035	42927241,42927605-42927808,42928932-42929033,42929210-42929314,42929593-42929780,42929873-42930035,42930626	-	SLC2A1,AC099795.2
42	XMSKIP_OFF	1	42927605	42930035	4292697842930620	-	SLC2A1,AC099795.2
43	SKIP_ON	1	42943226	42943321	42931206,42943226-42943321,42958634	-	SLC2A1,AC099795.2
45	SKIP_OFF	1	42943226	42943321	4293120642958630	-	SLC2A1,AC099795.2
69	TSS	1	43172053	43172282	43172053	-	EBNA1BP2,MIR6733
72	TTS	1	43164175	43164493	43164493	-	EBNA1BP2,MIR6733
74	TTS	1	43170944	43171651	43171651	-	EBNA1BP2,MIR6733
76	TTS	1	43171441	43171969	43171969	-	EBNA1BP2,MIR6733
78	TTS	1	43170818	43170879	43170879	-	EBNA1BP2,MIR6733
80	TSS	1	43269994	43270085	43270085	+	TMEM125
83	TSS	1	43270946	43271253	43271253	+	TMEM125
86	TTS	1	43272578	43274002	43272578	+	TMEM125
88	TSS	1	43270906	43271076	43270906	-	--
91	TTS	1	43237415	43237679	43237679	-	--
93	TSS	1	1307769	1308018	1307769	-	ACAP3,MIR6726
95	TSS	1	1309442	1309609	1309442	-	ACAP3,MIR6726
97	TSS	1	1298185	1298265	1298185	-	ACAP3,MIR6726
99	TSS	1	1304086	1305929	1304086	-	ACAP3,MIR6726
101	TSS	1	1294718	1295008	1294718	-	ACAP3,MIR6726
103	TSS	1	1303162	1303260	1303162	-	ACAP3,MIR6726
104	TSS	1	1298567	1298955	1298567	-	ACAP3,MIR6726
106	TSS	1	1299345	1299617	1299345	-	ACAP3,MIR6726
109	TTS	1	1301448	1302046	1302046	-	ACAP3,MIR6726
111	TTS	1	1297837	1297933	1297933	-	ACAP3,MIR6726
112	SKIP_ON	1	1294718	1294816	1294628,1294718-1294816,1295447	-	ACAP3,MIR6726
114	SKIP_OFF	1	1294718	1294816	12946281295447	-	ACAP3,MIR6726
116	AE	1	1298370	1298421	1298370-1298421	-	ACAP3,MIR6726
118	AE	1	1298185	1298421	1298185-1298421	-	ACAP3,MIR6726
121	TSS	1	43385120	43385141	43385141	+	--
123	TTS	1	43388706	43389496	43388706	+	--
124	TSS	1	43389759	43389807	43389759	-	MED8
127	TTS	1	43383917	43384552	43384552	-	MED8
129	TTS	1	43383969	43385106	43385106	-	MED8
131	TTS	1	43385978	43386670	43386670	-	MED8
133	TTS	1	43385673	43386226	43386226	-	MED8
134	AE	1	43388310	43388428	43388310-43388428	-	MED8
136	AE	1	43388310	43388489	43388310-43388489	-	MED8
147	TSS	1	43367486	43367738	43367486	-	ELOVL1,MIR6734
148	TSS	1	43366268	43366587	43366268	-	ELOVL1,MIR6734
150	TSS	1	43367915	43368007	43367915	-	ELOVL1,MIR6734
152	TSS	1	43367051	43367104	43367051	-	ELOVL1,MIR6734
155	TSS	1	43364928	43365214	43364928	-	ELOVL1,MIR6734
157	TSS	1	43365186	43365268	43365186	-	ELOVL1,MIR6734
158	TTS	1	43363398	43364137	43364137	-	ELOVL1,MIR6734
160	SKIP_ON	1	43364928	43365008	43364794,43364928-43365008,43365186	-	ELOVL1,MIR6734
163	SKIP_OFF	1	43364928	43365008	4336479443365180	-	ELOVL1,MIR6734
164	SKIP_OFF	1	43364928	43365097	4336479443365180	-	ELOVL1,MIR6734
166	SKIP_ON	1	43365186	43365376	43365008,43365186-43365376,43365564	-	ELOVL1,MIR6734
168	SKIP_OFF	1	43365186	43365376	4336500843365560	-	ELOVL1,MIR6734
170	SKIP_ON	1	43364928	43365097	43364794,43364928-43365097,43365186	-	ELOVL1,MIR6734
172	XSKIP_ON	1	43365186	43365376	43365097,43365186-43365376,43365564	-	ELOVL1,MIR6734
174	XSKIP_OFF	1	43365186	43365376	4336500843365560	-	ELOVL1,MIR6734
175	IR_ON	1	43365008	43365186	43364928-43365376	-	ELOVL1,MIR6734
176	IR_ON	1	43365097	43365186	43364928-43365376	-	ELOVL1,MIR6734
178	IR_OFF	1	43365008	43365186	43364928-43365008,43365186-43365376	-	ELOVL1,MIR6734
181	XIR_ON	1	43365008	43365186	43364928-43365376	-	ELOVL1,MIR6734
183	XIR_OFF	1	43365008	43365186	43364928-43365008,43365186-43365268	-	ELOVL1,MIR6734
184	IR_OFF	1	43365097	43365186	43364928-43365097,43365186-43365376	-	ELOVL1,MIR6734
186	AE	1	43364542	43364647	43364542-43364647	-	ELOVL1,MIR6734
189	AE	1	43364615	43364647	43364615-43364647	-	ELOVL1,MIR6734
191	AE	1	43364619	43364647	43364619-43364647	-	ELOVL1,MIR6734
192	AE	1	43364928	43365008	43364928-43365008	-	ELOVL1,MIR6734
194	AE	1	43364928	43365097	43364928-43365097	-	ELOVL1,MIR6734
196	AE	1	43365186	43365376	43365186-43365376	-	ELOVL1,MIR6734
198	AE	1	43364928	43365376	43364928-43365376	-	ELOVL1,MIR6734
220	IR_ON	1	43447971	43448079	43447849-43448484	+	SZT2
222	IR_OFF	1	43447971	43448079	43447849-43447971,43448079-43448484	+	SZT2
228	AE	1	43426368	43426538	43426368-43426538	+	SZT2
230	AE	1	43426438	43426538	43426438-43426538	+	SZT2
251	TSS	1	43453595	43453989	43453595	-	HYI
252	TSS	1	43453386	43453467	43453386	-	HYI
255	TTS	1	43451320	43451544	43451544	-	HYI
309	TSS	1	1314216	1314355	1314355	+	--
311	TTS	1	1315904	1316155	1315904	+	--
315	TTS	1	43699923	43700063	43700063	-	KDM4A-AS1
321	TSS	1	43707547	43707693	43707693	+	ST3GAL3
328	TTS	1	43930132	43931159	43930132	+	ST3GAL3
333	MSKIP_ON	1	43920404	43920928	43899727,43920404-43920550,43920782-43920928,43930132	+	ST3GAL3
335	MSKIP_OFF	1	43920404	43920928	4389972743930130	+	ST3GAL3
337	MSKIP_ON	1	43898235	43899727	43894477,43898235-43898298,43899168-43899263,43899541-43899727,43920404	+	ST3GAL3
339	MSKIP_OFF	1	43898235	43899727	4389447743920400	+	ST3GAL3
340	MSKIP_OFF	1	43898235	43899727	4389447743920400	+	ST3GAL3
343	MSKIP_ON	1	43898235	43899727	43894477,43898235-43898298,43899168-43899263,43899509-43899727,43920404	+	ST3GAL3
352	TSS	1	43934387	43934536	43934536	+	ARTN
376	TSS	1	43970000	43970270	43970270	+	DPH2
379	TSS	1	43971469	43971540	43971540	+	DPH2
383	TSS	1	43971114	43971189	43971189	+	DPH2
385	TTS	1	43972415	43973369	43972415	+	DPH2
393	SKIP_ON	1	43970966	43971189	43970708,43970966-43971189,43971387	+	DPH2
395	SKIP_OFF	1	43970906	43971189	4397070843971380	+	DPH2
396	SKIP_OFF	1	43970966	43971189	4397070843971380	+	DPH2
397	SKIP_OFF	1	43970966	43971220	4397070843971380	+	DPH2
401	SKIP_ON	1	43970966	43971220	43970708,43970966-43971220,43971387	+	DPH2
403	XSKIP_ON	1	43970966	43971189	43970817,43970966-43971189,43971387	+	DPH2
405	XSKIP_OFF	1	43970966	43971189	4397070843971380	+	DPH2
406	SKIP_ON	1	43970906	43971189	43970708,43970906-43971189,43971387	+	DPH2
410	AE	1	43970966	43971220	43970966-43971220	+	DPH2
427	XAE	1	43970966	43971189	43970966-43971189	+	DPH2
429	XAE	1	43970906	43971189	43970906-43971189	+	DPH2
444	SKIP_OFF	1	43975665	43975848	4397510743976090	+	ATP6V0B
450	XSKIP_OFF	1	43975665	43975848	4397529743976090	+	ATP6V0B
458	SKIP_ON	1	43975665	43975848	43975107,43975665-43975848,43976090	+	ATP6V0B
466	XSKIP_ON	1	43975665	43975848	43975107,43975665-43975848,43976090	+	ATP6V0B
472	XIR_ON	1	43976379	43976590	43976302-43976659	+	ATP6V0B
475	XIR_OFF	1	43976379	43976590	43976302-43976379,43976590-43976625	+	ATP6V0B
476	AE	1	43975800	43975848	43975800-43975848	+	ATP6V0B
478	AE	1	43975665	43975848	43975665-43975848	+	ATP6V0B
487	TSS	1	43553305	43553372	43553372	+	PTPRF
488	TSS	1	43582480	43582621	43582621	+	PTPRF
493	TSS	1	43545076	43545166	43545166	+	PTPRF
495	TSS	1	43538198	43538277	43538277	+	PTPRF
499	TTS	1	43621935	43623654	43621935	+	PTPRF
533	TSS	1	43979436	43979511	43979511	+	B4GALT2,CCDC24
538	TSS	1	43980018	43980046	43980046	+	B4GALT2,CCDC24
542	TSS	1	43978943	43979083	43979083	+	B4GALT2,CCDC24
543	TSS	1	43979300	43979342	43979342	+	B4GALT2,CCDC24
555	TSS	1	43991842	43992004	43992004	+	B4GALT2,CCDC24
557	TTS	1	43995942	43996110	43995942	+	B4GALT2,CCDC24
562	XMSKIP_OFF	1	43992153	43992639	4399200443993800	+	B4GALT2,CCDC24
563	XMSKIP_OFF	1	43992153	43992639	4399200443993800	+	B4GALT2,CCDC24
564	XMSKIP_OFF	1	43992212	43992639	4399200443993800	+	B4GALT2,CCDC24
566	XMSKIP_OFF	1	43992153	43992639	4399200443993890	+	B4GALT2,CCDC24
567	XMSKIP_OFF	1	43992212	43992639	4399200443993890	+	B4GALT2,CCDC24
570	MSKIP_ON	1	43992153	43992639	43992004,43992153-43992387,43992523-43992639,43993890	+	B4GALT2,CCDC24
572	MSKIP_OFF	1	43992153	43992639	4399200443993890	+	B4GALT2,CCDC24
582	XSKIP_OFF	1	43992523	43992639	4399200443993800	+	B4GALT2,CCDC24
584	XSKIP_OFF	1	43992523	43992639	4399200443993890	+	B4GALT2,CCDC24
592	IR_ON	1	43995670	43995778	43995601-43995856	+	B4GALT2,CCDC24
593	IR_OFF	1	43995670	43995778	43995601-43995670,43995778-43995856	+	B4GALT2,CCDC24
596	XIR_OFF	1	43993964	43995108	43993804-43993964,43995108-43995162	+	B4GALT2,CCDC24
604	XIR_ON	1	43995670	43995778	43995601-43995856	+	B4GALT2,CCDC24
606	XIR_OFF	1	43995670	43995778	43995393-43995670,43995778-43995856	+	B4GALT2,CCDC24
607	AE	1	43981733	43981924	43981733-43981924	+	B4GALT2,CCDC24
609	AE	1	43981689	43981924	43981689-43981924	+	B4GALT2,CCDC24
615	AE	1	43993804	43993964	43993804-43993964	+	B4GALT2,CCDC24
630	TSS	1	44031306	44031429	44031306	-	SLC6A9
632	TTS	1	43996483	43997739	43997739	-	SLC6A9
634	TTS	1	44010192	44010882	44010882	-	SLC6A9
636	TTS	1	44008515	44008623	44008623	-	SLC6A9
654	TSS	1	44213455	44213527	44213527	+	DMAP1
686	TSS	1	44355260	44355296	44355260	-	ERI3
691	TSS	1	44352850	44355208	44352850	-	ERI3
712	XSKIP_ON	1	44339045	44339322	44319744,44339045-44339322,44355260	-	ERI3
714	XSKIP_OFF	1	44339045	44339322	4431974444354890	-	ERI3
715	XSKIP_OFF	1	44339045	44339322	4431974444354890	-	ERI3
718	XSKIP_ON	1	44339045	44339322	44319744,44339045-44339322,44352850	-	ERI3
732	TTS	1	44725291	44725591	44725291	+	C1orf228
733	SKIP_ON	1	44689109	44689224	44674873,44689109-44689224,44689676	+	C1orf228
735	SKIP_OFF	1	44689109	44689224	4467487344689670	+	C1orf228
737	TSS	1	1324581	1324637	1324581	-	INTS11,MIR6727
750	TTS	1	1311819	1311924	1311924	-	INTS11,MIR6727
752	TTS	1	1314413	1314962	1314962	-	INTS11,MIR6727
754	TTS	1	1319470	1319705	1319705	-	INTS11,MIR6727
818	XMSKIP_ON	1	1320456	1321093	1319705,1320456-1320682,1320996-1321093,1324581	-	INTS11,MIR6727
823	MSKIP_ON	1	1320456	1321093	1319524,1320456-1320682,1320996-1321093,1324581	-	INTS11,MIR6727
830	IR_ON	1	1320682	1320996	1320456-1321093	-	INTS11,MIR6727
851	IR_ON	1	1313921	1314301	1313732-1314365	-	INTS11,MIR6727
852	IR_ON	1	1314105	1314301	1313732-1314365	-	INTS11,MIR6727
853	IR_OFF	1	1313921	1314301	1313732-1313921,1314301-1314365	-	INTS11,MIR6727
859	IR_OFF	1	1320682	1320996	1320456-1320682,1320996-1321093	-	INTS11,MIR6727
861	IR_OFF	1	1314105	1314301	1313732-1314105,1314301-1314365	-	INTS11,MIR6727
897	XIR_ON	1	1313921	1314301	1313732-1314365	-	INTS11,MIR6727
899	XIR_OFF	1	1313921	1314301	1313732-1313921,1314301-1314664	-	INTS11,MIR6727
912	AE	1	1320456	1320529	1320456-1320529	-	INTS11,MIR6727
914	AE	1	1320456	1320682	1320456-1320682	-	INTS11,MIR6727
916	AE	1	1313732	1314365	1313732-1314365	-	INTS11,MIR6727
923	TSS	1	44631984	44632208	44632208	+	RNF220
925	TSS	1	44631984	44632212	44632212	+	RNF220
934	TTS	1	44650704	44651647	44650704	+	RNF220
939	TSS	1	44674331	44674442	44674331	-	TMEM53
975	TSS	1	44784629	44784902	44784629	-	--
978	TTS	1	44783674	44784483	44784483	-	--
980	TSS	1	1399019	1399311	1399019	-	CCNL2
992	TTS	1	1389346	1389473	1389473	-	CCNL2
998	TTS	1	1385711	1387582	1387582	-	CCNL2
1061	TSS	1	44828982	44829055	44828982	-	PTCH2
1063	TTS	1	44827869	44828191	44828191	-	PTCH2
1069	TTS	1	44805487	44805990	44805487	+	PLK3
1083	TSS	1	45010889	45011329	45010889	-	HECTD3
1092	SKIP_ON	1	45009986	45010121	45009683,45009986-45010121,45010201	-	HECTD3
1094	SKIP_OFF	1	45009986	45010121	4500968345010200	-	HECTD3
1119	TTS	1	1401243	1402046	1401243	+	AL391244.1
1120	AE	1	1400158	1400303	1400158-1400303	+	AL391244.1
1122	AE	1	1399979	1400303	1399979-1400303	+	AL391244.1
1130	TSS	1	45191260	45191601	45191260	-	ZSWIM5
1134	SKIP_ON	1	45051074	45051253	45043395,45051074-45051253,45058609	-	ZSWIM5
1136	SKIP_OFF	1	45051074	45051253	4504339545058600	-	ZSWIM5
1138	TSS	1	45194613	45194662	45194662	+	--
1140	TTS	1	45211014	45211261	45211014	+	--
1256	XSKIP_ON	1	44755929	44755983	44754845,44755929-44755983,44756075	+	KIF2C
1258	XSKIP_OFF	1	44755929	44755983	4475484544756040	+	KIF2C
1262	TSS	1	44775636	44776140	44776140	+	RPS8,SNORD55,SNORD38A,SNORD38B,SNORD46
1264	TSS	1	44777226	44777789	44777789	+	RPS8,SNORD55,SNORD38A,SNORD38B,SNORD46
1274	TSS	1	44777320	44777460	44777320	-	--
1276	TTS	1	44776787	44776861	44776861	-	--
1277	TSS	1	45620903	45621813	45620903	-	--
1280	TTS	1	45620124	45620833	45620833	-	--
1289	TTS	1	45629588	45630606	45630606	-	GPBP1L1,RPS15AP10,AL604028.2
1297	TTS	1	45629588	45629678	45629678	-	GPBP1L1,RPS15AP10,AL604028.2
1299	TTS	1	45627304	45628408	45628408	-	GPBP1L1,RPS15AP10,AL604028.2
1312	AE	1	45633489	45633647	45633489-45633647	-	GPBP1L1,RPS15AP10,AL604028.2
1314	AE	1	45633489	45633675	45633489-45633675	-	GPBP1L1,RPS15AP10,AL604028.2
1330	TSS	1	45750597	45750631	45750597	-	IPP,AL604028.1
1332	TTS	1	45694324	45694515	45694515	-	IPP,AL604028.1
1335	TTS	1	45698711	45700190	45700190	-	IPP,AL604028.1
1336	AE	1	45714246	45714466	45714246-45714466	-	IPP,AL604028.1
1338	AE	1	45714246	45714354	45714246-45714354	-	IPP,AL604028.1
1364	TSS	1	45329889	45330025	45329889	-	MUTYH
1371	TSS	1	45331661	45332083	45331661	-	MUTYH
1373	TTS	1	45331747	45332086	45332086	-	MUTYH
1397	MSKIP_ON	1	45332918	45334511	45332834,45332918-45332959,45333097-45333170,45333285-45333324,45333413-45333497,45334391-45334511,45340219	-	MUTYH
1399	MSKIP_OFF	1	45332918	45334511	4533283445340210	-	MUTYH
1400	MSKIP_OFF	1	45332918	45334511	4533283445340210	-	MUTYH
1401	MSKIP_OFF	1	45332918	45334511	4533283445340210	-	MUTYH
1402	MSKIP_OFF	1	45332918	45334511	4533283445340210	-	MUTYH
1403	MSKIP_OFF	1	45332918	45334511	4533283445340210	-	MUTYH
1404	MSKIP_OFF	1	45332918	45334511	4533283445340210	-	MUTYH
1411	MSKIP_ON	1	45332918	45334511	45332834,45332918-45332959,45333097-45333170,45333285-45333324,45333413-45333564,45334391-45334511,45340219	-	MUTYH
1414	MSKIP_ON	1	45332918	45334511	45332834,45332918-45332959,45333097-45333170,45333285-45333324,45333413-45333561,45334391-45334511,45340219	-	MUTYH
1417	MSKIP_ON	1	45332918	45334511	45332834,45332918-45332959,45333097-45333170,45333285-45333324,45333413-45333594,45334391-45334511,45340219	-	MUTYH
1422	MSKIP_ON	1	45332918	45334511	45332834,45332918-45332959,45333285-45333324,45333413-45333497,45334391-45334511,45340219	-	MUTYH
1425	MSKIP_ON	1	45332918	45334511	45332834,45332918-45332959,45333285-45333324,45334391-45334511,45340219	-	MUTYH
1427	XMSKIP_ON	1	45333285	45334511	45333170,45333285-45333324,45333413-45333561,45334391-45334511,45340219	-	MUTYH
1430	XMSKIP_OFF	1	45333285	45334511	4533283445340210	-	MUTYH
1431	XMSKIP_OFF	1	45333413	45334511	4533283445340210	-	MUTYH
1433	XMSKIP_ON	1	45333413	45334511	45333324,45333413-45333497,45334391-45334511,45340219	-	MUTYH
1484	TTS	1	45343082	45343975	45343082	+	TOE1
1486	TTS	1	45342735	45342978	45342735	+	TOE1
1494	TSS	1	45398067	45398347	45398067	-	TESK2
1497	SKIP_ON	1	45385912	45385960	45355449,45385912-45385960,45421725	-	TESK2
1500	SKIP_OFF	1	45385912	45385960	4535544945421720	-	TESK2
1502	IR_ON	1	45346779	45346979	45346693-45347062	-	TESK2
1503	IR_OFF	1	45346779	45346979	45346693-45346779,45346979-45347062	-	TESK2
1508	TTS	1	45493866	45495166	45495166	-	CCDC163
1515	SKIP_ON	1	45497299	45497383	45496623,45497299-45497383,45499345	-	CCDC163
1517	SKIP_OFF	1	45497299	45497383	4549662345499340	-	CCDC163
1519	TSS	1	1407131	1407235	1407131	-	MRPL20,RN7SL657P
1545	TSS	1	45500260	45500413	45500413	+	MMACHC
1547	TTS	1	45509975	45513382	45509975	+	MMACHC
1559	TSS	1	45584060	45584205	45584205	+	NASP
1565	TSS	1	45613169	45613248	45613248	+	NASP
1571	TTS	1	45615305	45615354	45615305	+	NASP
1575	TTS	1	45614096	45614117	45614096	+	NASP
1594	MSKIP_ON	1	45602255	45608337	45591270,45602255-45602365,45604936-45605016,45606482-45606591,45607321-45608337,45613169	+	NASP
1599	MSKIP_OFF	1	45602255	45608337	4559127045613160	+	NASP
1603	SKIP_ON	1	45591223	45591270	45584205,45591223-45591270,45602255	+	NASP
1605	SKIP_OFF	1	45591223	45591270	4558420545602250	+	NASP
1635	MSKIP_ON	1	45591223	45600457	45584205,45591223-45591270,45600385-45600457,45602255	+	NASP
1636	MSKIP_OFF	1	45588651	45591270	4558420545602250	+	NASP
1637	MSKIP_OFF	1	45591223	45594773	4558420545602250	+	NASP
1638	MSKIP_OFF	1	45591223	45600457	4558420545602250	+	NASP
1658	MSKIP_ON	1	45591223	45594773	45584205,45591223-45591270,45594694-45594773,45602255	+	NASP
1662	MSKIP_ON	1	45588651	45591270	45584205,45588651-45588948,45591223-45591270,45602255	+	NASP
1665	AE	1	45616626	45616703	45616626-45616703	+	NASP
1668	AE	1	45616701	45616703	45616701-45616703	+	NASP
1691	TSS	1	45566869	45568177	45568177	+	AKR1A1
1699	TTS	1	45569891	45570049	45569891	+	AKR1A1
1720	TSS	1	46132784	46133036	46132784	-	PIK3R3
1723	TSS	1	46132699	46132794	46132699	-	PIK3R3
1725	TSS	1	46131847	46132642	46131847	-	PIK3R3
1727	TSS	1	46055795	46057434	46055795	-	PIK3R3
1729	TTS	1	46040142	46043871	46043871	-	PIK3R3
1730	SKIP_ON	1	46055795	46055971	46046625,46055795-46055971,46061929	-	PIK3R3
1732	SKIP_OFF	1	46055795	46055971	4604662546061920	-	PIK3R3
1734	SKIP_ON	1	46131847	46131956	46080750,46131847-46131956,46132784	-	PIK3R3
1736	SKIP_OFF	1	46131847	46131956	4608075046132780	-	PIK3R3
1739	XSKIP_ON	1	46131847	46131956	46080750,46131847-46131956,46132699	-	PIK3R3
1741	XSKIP_OFF	1	46131847	46131956	4608075046132780	-	PIK3R3
1742	TSS	1	1535589	1535740	1535589	-	TMEM240
1745	TTS	1	1535208	1535507	1535507	-	TMEM240
1747	TSS	1	46133196	46133390	46133390	+	--
1749	TTS	1	46138867	46139028	46138867	+	--
1755	TTS	1	46185486	46185742	46185486	+	TSPAN1
1765	TTS	1	46193383	46193925	46193925	-	POMGNT1
1769	TTS	1	46189519	46189567	46189567	-	POMGNT1
1778	TSS	1	46341836	46344294	46344294	+	NSUN4
1790	SKIP_OFF	1	46341323	46341865	4634091946344800	+	NSUN4
1792	SKIP_ON	1	46341323	46341865	46340919,46341323-46341865,46344801	+	NSUN4
1793	AE	1	46341323	46341497	46341323-46341497	+	NSUN4
1795	AE	1	46341323	46341865	46341323-46341865	+	NSUN4
1798	TSS	1	46433827	46433947	46433947	+	FAAHP1
1800	TTS	1	46436124	46436453	46436124	+	FAAHP1
1806	TSS	1	1449689	1450758	1450758	+	ATAD3C
1807	TSS	1	1462483	1462708	1462708	+	ATAD3C
1810	TTS	1	1468384	1470158	1468384	+	ATAD3C
1829	TTS	1	46278072	46278469	46278072	+	RAD54L
1831	TTS	1	46273624	46273681	46273624	+	RAD54L
1833	TTS	1	46260727	46261015	46260727	+	RAD54L
1835	XSKIP_ON	1	46260542	46260611	46260099,46260542-46260611,46260727	+	RAD54L
1838	XSKIP_OFF	1	46260542	46260611	4626009946260850	+	RAD54L
1844	SKIP_ON	1	46259964	46260099	46258746,46259964-46260099,46260542	+	RAD54L
1845	SKIP_OFF	1	46259964	46260099	4625874646260540	+	RAD54L
1852	MIR_ON	1	46260099	46260727	46259964-46261015	+	RAD54L
1854	MIR_OFF	1	46260099	46260727	46259964-46260099,46260542-46260611,46260727-46261015	+	RAD54L
1859	IR_ON	1	46260099	46260859	46259964-46261015	+	RAD54L
1861	IR_OFF	1	46260099	46260859	46259964-46260099,46260859-46261015	+	RAD54L
1864	XIR_ON	1	46260611	46260727	46259964-46261015	+	RAD54L
1866	XIR_OFF	1	46260611	46260727	46260542-46260611,46260727-46261015	+	RAD54L
1867	TSS	1	46303124	46303608	46303124	-	LRRC41
1869	TTS	1	46278401	46279084	46279084	-	LRRC41
1901	TSS	1	46585496	46585560	46585496	-	MKNK1
1905	TSS	1	46568238	46568437	46568238	-	MKNK1
1909	TSS	1	46594113	46594206	46594113	-	MKNK1
1911	TSS	1	46572063	46572300	46572063	-	MKNK1
1914	TTS	1	46593523	46593852	46593852	-	MKNK1
1915	TTS	1	46584504	46584803	46584803	-	MKNK1
1931	SKIP_ON	1	46580530	46580627	46576654,46580530-46580627,46583228	-	MKNK1
1933	SKIP_OFF	1	46580530	46580627	4657665446583220	-	MKNK1
1935	SKIP_ON	1	46582814	46582923	46580627,46582814-46582923,46583228	-	MKNK1
1937	SKIP_OFF	1	46582814	46582905	4658062746583220	-	MKNK1
1938	SKIP_OFF	1	46582814	46582923	4658062746583220	-	MKNK1
1940	SKIP_ON	1	46582814	46582905	46580627,46582814-46582905,46583228	-	MKNK1
1946	MSKIP_ON	1	46580530	46582923	46576654,46580530-46580627,46582814-46582923,46583228	-	MKNK1
1948	MSKIP_OFF	1	46580530	46582905	4657665446583220	-	MKNK1
1949	MSKIP_OFF	1	46580530	46582923	4657665446583220	-	MKNK1
1951	MSKIP_ON	1	46580530	46582905	46576654,46580530-46580627,46582814-46582905,46583228	-	MKNK1
1953	AE	1	46561478	46561642	46561478-46561642	-	MKNK1
1955	AE	1	46561478	46562386	46561478-46562386	-	MKNK1
1957	AE	1	46582814	46582923	46582814-46582923	-	MKNK1
1959	AE	1	46582814	46582905	46582814-46582905	-	MKNK1
1967	TSS	1	1478026	1478207	1478207	+	ATAD3B,ATAD3A
1977	TTS	1	1522744	1522780	1522744	+	ATAD3B,ATAD3A
1979	SKIP_ON	1	1522744	1522899	1520617,1522744-1522899,1523511	+	ATAD3B,ATAD3A
1981	SKIP_OFF	1	1522744	1522899	15206171523511	+	ATAD3B,ATAD3A
1991	AE	1	1527695	1527862	1527695-1527862	+	ATAD3B,ATAD3A
1993	AE	1	1527695	1527809	1527695-1527809	+	ATAD3B,ATAD3A
1999	TTS	1	47179865	47180310	47179865	+	LINC00853
2031	TSS	1	1524912	1525149	1524912	-	--
2033	TTS	1	1486936	1487182	1487182	-	--
2036	TSS	1	46668057	46668102	46668057	-	ATPAF1,EFCAB14
2038	TSS	1	46673554	46673867	46673554	-	ATPAF1,EFCAB14
2040	TSS	1	46645161	46645256	46645161	-	ATPAF1,EFCAB14
2043	TSS	1	46665256	46665372	46665256	-	ATPAF1,EFCAB14
2045	TTS	1	46635634	46635970	46635970	-	ATPAF1,EFCAB14
2047	TTS	1	46678407	46678636	46678636	-	ATPAF1,EFCAB14
2049	TTS	1	46684172	46684602	46684602	-	ATPAF1,EFCAB14
2052	SKIP_ON	1	46663833	46663923	46658737,46663833-46663923,46665256	-	ATPAF1,EFCAB14
2053	SKIP_OFF	1	46663833	46663923	4665873746665250	-	ATPAF1,EFCAB14
2055	MSKIP_ON	1	46643194	46645256	46635970,46643194-46643301,46645161-46645256,46652581	-	ATPAF1,EFCAB14
2058	MSKIP_OFF	1	46643194	46645256	4663597046652580	-	ATPAF1,EFCAB14
2060	SKIP_ON	1	46653817	46653867	46652628,46653817-46653867,46658127	-	ATPAF1,EFCAB14
2062	SKIP_OFF	1	46653817	46653867	4665262846658120	-	ATPAF1,EFCAB14
2064	SKIP_ON	1	46680060	46680138	46678636,46680060-46680138,46683300	-	ATPAF1,EFCAB14
2066	SKIP_OFF	1	46680060	46680138	4667863646683300	-	ATPAF1,EFCAB14
2068	SKIP_ON	1	46685083	46685144	46684602,46685083-46685144,46686784	-	ATPAF1,EFCAB14
2069	SKIP_OFF	1	46685083	46685144	4668460246686780	-	ATPAF1,EFCAB14
2072	SKIP_ON	1	46688353	46688544	46686870,46688353-46688544,46689587	-	ATPAF1,EFCAB14
2074	SKIP_OFF	1	46688353	46688544	4668687046689580	-	ATPAF1,EFCAB14
2076	IR_ON	1	46633828	46635897	46632759-46635970	-	ATPAF1,EFCAB14
2078	IR_OFF	1	46633828	46635897	46632759-46633828,46635897-46635970	-	ATPAF1,EFCAB14
2081	XIR_ON	1	46633828	46635897	46632759-46635970	-	ATPAF1,EFCAB14
2083	XIR_OFF	1	46633828	46635897	46633678-46633828,46635897-46635970	-	ATPAF1,EFCAB14
2085	TSS	1	46668855	46669478	46669478	+	TEX38
2087	TTS	1	46672873	46673251	46672873	+	TEX38
2093	TTS	1	47358298	47358875	47358298	+	CMPK1
2095	TTS	1	47372955	47373443	47372955	+	CMPK1
2105	TSS	1	47408320	47408477	47408320	-	LINC01389
2140	TSS	1	51329654	51329809	51329809	+	TTC39A-AS1
2167	TSS	1	51990552	51990722	51990552	-	RAB3B
2169	TTS	1	51933342	51933442	51933442	-	RAB3B
2173	TSS	1	52032193	52033816	52032193	-	TXNDC12,KTI12
2205	TSS	1	52366069	52366193	52366069	-	CC2D1B
2237	TSS	1	51534177	51535074	51534177	-	--
2239	TTS	1	51533871	51533926	51533926	-	--
2243	TSS	1	51518309	51518446	51518446	+	AC104170.1,OSBPL9
2257	TTS	1	51561471	51561629	51561471	+	AC104170.1,OSBPL9
2280	TSS	1	1603296	1603709	1603709	+	--
2282	TTS	1	1606873	1607159	1606873	+	--
2342	TTS	1	52462178	52463777	52463777	-	ZCCHC11
2344	TTS	1	52431126	52431223	52431223	-	ZCCHC11
2356	TTS	1	52445787	52445869	52445869	-	ZCCHC11
2360	SKIP_ON	1	52481423	52481635	52477882,52481423-52481635,52481804	-	ZCCHC11
2361	SKIP_OFF	1	52481423	52481635	5247788252481800	-	ZCCHC11
2363	SKIP_ON	1	52458336	52458449	52446667,52458336-52458449,52461134	-	ZCCHC11
2365	SKIP_OFF	1	52458336	52458449	5244666752461130	-	ZCCHC11
2368	XIR_ON	1	52431223	52431317	52431013-52431460	-	ZCCHC11
2370	XIR_OFF	1	52431223	52431317	52431126-52431223,52431317-52431460	-	ZCCHC11
2377	TSS	1	52726509	52726683	52726683	+	ZYG11B,RNU2-30P
2380	TTS	1	52821439	52827342	52821439	+	ZYG11B,RNU2-30P
2384	TTS	1	52892782	52894998	52892782	+	ZYG11A
2399	TSS	1	52907014	52907101	52907014	-	ECHDC2
2441	XSKIP_ON	1	52913895	52914095	52912021,52913895-52914095,52921553	-	ECHDC2
2460	SKIP_ON	1	52904646	52905090	52899224,52904646-52905090,52907868	-	ECHDC2
2464	SKIP_OFF	1	52904646	52905090	5289922452907860	-	ECHDC2
2465	MSKIP_ON	1	52904646	52907954	52899224,52904646-52905090,52907868-52907954,52911566	-	ECHDC2
2476	IR_ON	1	52904833	52905034	52904646-52905090	-	ECHDC2
2478	IR_OFF	1	52904833	52905034	52904646-52904833,52905034-52905090	-	ECHDC2
2485	XIR_ON	1	52904833	52905034	52904646-52905090	-	ECHDC2
2487	XIR_OFF	1	52904833	52905034	52904646-52904833,52905034-52906611	-	ECHDC2
2529	MSKIP_ON	1	1753567	1754208	1753060,1753567-1753649,1754051-1754208,1754284	-	NADK
2531	MSKIP_OFF	1	1753567	1754208	17530601754284	-	NADK
2533	SKIP_ON	1	1753567	1753649	1753060,1753567-1753649,1754284	-	NADK
2535	SKIP_OFF	1	1753567	1753649	17530601754284	-	NADK
2536	SKIP_OFF	1	1753567	1754208	17530601754284	-	NADK
2538	SKIP_ON	1	1753567	1754208	1753060,1753567-1754208,1754284	-	NADK
2540	IR_ON	1	1753649	1754051	1753567-1754208	-	NADK
2542	IR_OFF	1	1753649	1754051	1753567-1753649,1754051-1754208	-	NADK
2544	AE	1	1753567	1753649	1753567-1753649	-	NADK
2546	AE	1	1753567	1754208	1753567-1754208	-	NADK
2549	TSS	1	52927286	52927465	52927465	+	SCP2,TUBBP10
2550	TSS	1	52941803	52941853	52941853	+	SCP2,TUBBP10
2556	SKIP_ON	1	52948009	52948080	52941853,52948009-52948080,52950755	+	SCP2,TUBBP10
2558	SKIP_OFF	1	52948009	52948080	5294185352950750	+	SCP2,TUBBP10
2565	SKIP_ON	1	52941796	52941853	52927465,52941796-52941853,52948009	+	SCP2,TUBBP10
2567	SKIP_OFF	1	52941796	52941853	5292746552948000	+	SCP2,TUBBP10
2569	SKIP_ON	1	52976683	52976769	52974832,52976683-52976769,52978217	+	SCP2,TUBBP10
2571	SKIP_OFF	1	52976683	52976769	5297483252978210	+	SCP2,TUBBP10
2584	TSS	1	53328237	53328375	53328375	+	--
2586	TTS	1	53337937	53339186	53337937	+	--
2595	TSS	1	53196792	53197095	53197095	+	CPT2
2652	TSS	1	53257240	53257323	53257240	-	LRP8
2678	SKIP_ON	1	53262446	53262564	53262207,53262446-53262564,53264169	-	LRP8
2680	SKIP_OFF	1	53262446	53262564	5326220753264160	-	LRP8
2686	TSS	1	54018092	54018172	54018092	-	LDLRAD1
2688	TTS	1	54008833	54009130	54009130	-	LDLRAD1
2690	MSKIP_ON	1	54012143	54014364	54010410,54012143-54012280,54014236-54014364,54017376	-	LDLRAD1
2692	MSKIP_OFF	1	54012143	54014364	5401041054017370	-	LDLRAD1
2720	TSS	1	53945555	53945929	53945555	-	HSPB11
2722	TSS	1	53946237	53946298	53946237	-	HSPB11
2723	TSS	1	53945796	53945820	53945796	-	HSPB11
2749	TTS	1	54111052	54112519	54111052	+	TCEANC2
2751	SKIP_ON	1	54068756	54068897	54054524,54068756-54068897,54088597	+	TCEANC2
2752	SKIP_OFF	1	54068756	54068897	5405452454088590	+	TCEANC2
2770	TSS	1	54542257	54542437	54542437	+	ACOT11
2772	TTS	1	54608957	54610124	54608957	+	ACOT11
2783	TSS	1	54641295	54641968	54641968	+	MROH7
2785	TTS	1	54709946	54710266	54709946	+	MROH7
2786	TSS	1	1915409	1915735	1915735	+	CALML6
2791	TTS	1	1917147	1917296	1917147	+	CALML6
2815	TSS	1	54200167	54200589	54200589	+	MRPL37
2820	TTS	1	54220611	54220930	54220611	+	MRPL37
2825	TSS	1	54405953	54406395	54405953	-	SSBP3
2828	TTS	1	54226632	54227160	54227160	-	SSBP3
2834	TTS	1	54242856	54243323	54243323	-	SSBP3
2889	TSS	1	56516889	56517006	56516889	-	PLPP3
2892	TSS	1	55069871	55070698	55070698	+	--
2895	TTS	1	55070721	55071148	55070721	+	--
2896	TSS	1	55214790	55215113	55214790	-	USP24
2925	TSS	1	58546635	58546708	58546635	-	OMA1
2944	TTS	1	58659153	58660155	58660155	-	MYSM1
2946	TTS	1	58682409	58682545	58682545	-	MYSM1
2982	TSS	1	58785160	58785305	58785305	+	LINC01135
2984	TTS	1	58899047	58899594	58899047	+	LINC01135
2986	TSS	1	58814307	58814512	58814512	+	--
2990	TTS	1	58815268	58815968	58815268	+	--
2992	TSS	1	999692	999981	999692	-	AL645608.8,HES4
2994	TSS	1	999866	999981	999866	-	AL645608.8,HES4
2996	TTS	1	995984	996685	996685	-	AL645608.8,HES4
2998	SKIP_ON	1	999692	999787	999613,999692-999787,999866	-	AL645608.8,HES4
3000	SKIP_OFF	1	999692	999787	999613999866	-	AL645608.8,HES4
3001	IR_ON	1	999613	999692	999526-999787	-	AL645608.8,HES4
3003	IR_OFF	1	999613	999692	999526-999613,999692-999787	-	AL645608.8,HES4
3006	XIR_ON	1	999613	999692	999526-999787	-	AL645608.8,HES4
3007	XIR_ON	1	999613	999692	999526-999787	-	AL645608.8,HES4
3009	XIR_OFF	1	999613	999692	999526-999613,999692-999981	-	AL645608.8,HES4
3011	XIR_OFF	1	999613	999692	999526-999613,999692-1000172	-	AL645608.8,HES4
3013	XAE	1	999526	999613	999526-999613	-	AL645608.8,HES4
3015	XAE	1	999526	999787	999526-999787	-	AL645608.8,HES4
3016	AE	1	999526	999613	999526-999613	-	AL645608.8,HES4
3019	AE	1	999526	999787	999526-999787	-	AL645608.8,HES4
3021	TSS	1	59296981	59297150	59297150	+	FGGY
3027	TSS	1	59755672	59756063	59756063	+	FGGY
3031	TTS	1	59762503	59762724	59762503	+	FGGY
3032	SKIP_ON	1	59641280	59641351	59638375,59641280-59641351,59660219	+	FGGY
3034	SKIP_OFF	1	59641280	59641351	5963837559660210	+	FGGY
3040	MSKIP_ON	1	59638228	59641351	59626049,59638228-59638375,59641280-59641351,59660219	+	FGGY
3042	MSKIP_OFF	1	59638228	59641351	5962604959660210	+	FGGY
3049	TSS	1	59926537	59926790	59926537	-	CYP2J2
3051	TTS	1	59893320	59893829	59893829	-	CYP2J2
3052	SKIP_ON	1	59904366	59904516	59901103,59904366-59904516,59904871	-	CYP2J2
3054	SKIP_OFF	1	59904366	59904516	5990110359904870	-	CYP2J2
3060	TSS	1	59870877	59871110	59871110	+	HOOK1
3126	TSS	1	62738289	62738538	62738538	+	--
3129	TTS	1	62746383	62746440	62746383	+	--
3131	TSS	1	1615496	1615633	1615633	+	MIB2,MMP23B
3133	TSS	1	1616310	1616614	1616614	+	MIB2,MMP23B
3135	TSS	1	1617560	1617715	1617715	+	MIB2,MMP23B
3137	TSS	1	1627522	1627829	1627829	+	MIB2,MMP23B
3139	TSS	1	1615887	1616100	1616100	+	MIB2,MMP23B
3141	TSS	1	1623122	1623482	1623482	+	MIB2,MMP23B
3143	TSS	1	1623581	1623699	1623699	+	MIB2,MMP23B
3144	TSS	1	1629473	1629704	1629704	+	MIB2,MMP23B
3147	TSS	1	1625087	1625185	1625185	+	MIB2,MMP23B
3149	TSS	1	1626860	1626999	1626999	+	MIB2,MMP23B
3151	TSS	1	1623802	1623945	1623945	+	MIB2,MMP23B
3153	TSS	1	1628489	1628722	1628722	+	MIB2,MMP23B
3155	TSS	1	1632179	1632374	1632374	+	MIB2,MMP23B
3157	TSS	1	1634002	1634328	1634328	+	MIB2,MMP23B
3159	TSS	1	1633203	1633355	1633355	+	MIB2,MMP23B
3161	TSS	1	1633679	1633912	1633912	+	MIB2,MMP23B
3163	TTS	1	1634451	1634654	1634451	+	MIB2,MMP23B
3164	SKIP_ON	1	1624991	1625185	1624901,1624991-1625185,1625286	+	MIB2,MMP23B
3166	SKIP_OFF	1	1624991	1625185	16249011625286	+	MIB2,MMP23B
3168	SKIP_ON	1	1625546	1625653	1625428,1625546-1625653,1626650	+	MIB2,MMP23B
3170	SKIP_OFF	1	1625546	1625653	16254281626650	+	MIB2,MMP23B
3171	SKIP_OFF	1	1625558	1625653	16254281626650	+	MIB2,MMP23B
3173	SKIP_ON	1	1626650	1626754	1625653,1626650-1626754,1626837	+	MIB2,MMP23B
3175	SKIP_OFF	1	1626650	1626754	16256531626837	+	MIB2,MMP23B
3177	SKIP_ON	1	1625558	1625653	1625428,1625558-1625653,1626650	+	MIB2,MMP23B
3179	IR_ON	1	1625653	1626650	1625546-1626754	+	MIB2,MMP23B
3181	IR_OFF	1	1625653	1626650	1625546-1625653,1626650-1626754	+	MIB2,MMP23B
3183	IR_ON	1	1628179	1628273	1628019-1628399	+	MIB2,MMP23B
3185	IR_OFF	1	1628179	1628273	1628019-1628179,1628273-1628399	+	MIB2,MMP23B
3187	IR_ON	1	1626999	1627074	1626837-1627207	+	MIB2,MMP23B
3189	IR_OFF	1	1626999	1627074	1626837-1626999,1627074-1627207	+	MIB2,MMP23B
3191	IR_ON	1	1628399	1628489	1628273-1628722	+	MIB2,MMP23B
3193	IR_OFF	1	1628399	1628489	1628273-1628399,1628489-1628722	+	MIB2,MMP23B
3196	XIR_ON	1	1625653	1626650	1625546-1626754	+	MIB2,MMP23B
3198	XIR_OFF	1	1625653	1626650	1625558-1625653,1626650-1626754	+	MIB2,MMP23B
3200	XIR_ON	1	1628179	1628273	1628019-1628399	+	MIB2,MMP23B
3201	XIR_OFF	1	1628179	1628273	1628019-1628179,1628273-1628722	+	MIB2,MMP23B
3203	XIR_ON	1	1626999	1627074	1626837-1627207	+	MIB2,MMP23B
3205	XIR_OFF	1	1626999	1627074	1626860-1626999,1627074-1627207	+	MIB2,MMP23B
3207	IR_ON	1	1633912	1633989	1633748-1634099	+	MIB2,MMP23B
3209	IR_OFF	1	1633912	1633989	1633748-1633912,1633989-1634099	+	MIB2,MMP23B
3212	XIR_ON	1	1633912	1633989	1633748-1634099	+	MIB2,MMP23B
3214	XIR_OFF	1	1633912	1633989	1633679-1633912,1633989-1634099	+	MIB2,MMP23B
3215	AE	1	1623389	1623482	1623389-1623482	+	MIB2,MMP23B
3217	AE	1	1623431	1623699	1623431-1623699	+	MIB2,MMP23B
3219	AE	1	1623389	1623699	1623389-1623699	+	MIB2,MMP23B
3221	AE	1	1625546	1625653	1625546-1625653	+	MIB2,MMP23B
3223	AE	1	1625558	1625653	1625558-1625653	+	MIB2,MMP23B
3225	AE	1	1623431	1623482	1623431-1623482	+	MIB2,MMP23B
3227	AE	1	1629133	1629311	1629133-1629311	+	MIB2,MMP23B
3229	AE	1	1629034	1629311	1629034-1629311	+	MIB2,MMP23B
3231	AE	1	1623431	1623679	1623431-1623679	+	MIB2,MMP23B
3233	AE	1	1625546	1626754	1625546-1626754	+	MIB2,MMP23B
3235	AE	1	1626650	1626754	1626650-1626754	+	MIB2,MMP23B
3237	XAE	1	1628019	1628399	1628019-1628399	+	MIB2,MMP23B
3240	XAE	1	1628019	1628179	1628019-1628179	+	MIB2,MMP23B
3249	TSS	1	61805510	61805524	61805524	+	PATJ
3251	TSS	1	61864391	61864633	61864633	+	PATJ
3255	TTS	1	61991482	61991729	61991482	+	PATJ
3257	TTS	1	61915723	61916233	61915723	+	PATJ
3265	TTS	1	62117132	62117395	62117132	+	PATJ
3272	SKIP_ON	1	61833358	61833377	61827583,61833358-61833377,61833654	+	PATJ
3274	SKIP_OFF	1	61833358	61833377	6182758361833650	+	PATJ
3288	IR_ON	1	62116679	62117132	62116532-62117218	+	PATJ
3290	IR_OFF	1	62116679	62117132	62116532-62116679,62117132-62117218	+	PATJ
3292	XIR_ON	1	62116679	62117132	62116532-62117218	+	PATJ
3294	XIR_OFF	1	62116679	62117132	62116532-62116679,62117132-62117395	+	PATJ
3301	TSS	1	62861436	62861497	62861436	-	--
3303	TTS	1	62859131	62859817	62859817	-	--
3320	TSS	1	62516801	62516841	62516801	-	DOCK7
3343	TSS	1	62688482	62688652	62688652	+	AC103923.1
3346	TTS	1	62709638	62710694	62709638	+	AC103923.1
3357	IR_ON	1	63412061	63414061	63411926-63414146	+	ALG6
3360	IR_OFF	1	63412061	63414061	63411926-63412061,63414061-63414146	+	ALG6
3362	TSS	1	64470792	64470942	64470942	+	CACHD1
3366	TTS	1	64691323	64693058	64691323	+	CACHD1
3376	TTS	1	63457684	63458373	63458373	-	ITGB3BP
3394	TSS	1	63523372	63523569	63523569	+	EFCAB7,DLEU2L
3408	TSS	1	1698381	1699559	1699559	+	MMP23A
3410	TTS	1	1701608	1701782	1701608	+	MMP23A
3411	MIR_ON	1	1700279	1701361	1700140-1701487	+	MMP23A
3413	MIR_OFF	1	1700279	1701361	1700140-1700279,1700347-1700514,1700907-1701071,1701148-1701258,1701361-1701487	+	MMP23A
3434	TSS	1	64744922	64745272	64745272	+	RAVER2
3438	TSS	1	64803562	64807474	64807474	+	RAVER2
3439	TSS	1	64778066	64778092	64778092	+	RAVER2
3442	TTS	1	64830839	64833218	64830839	+	RAVER2
3443	SKIP_ON	1	64807206	64807474	64805105,64807206-64807474,64812738	+	RAVER2
3445	SKIP_OFF	1	64807206	64807474	6480510564812730	+	RAVER2
3447	IR_ON	1	64805105	64807206	64804991-64807474	+	RAVER2
3449	IR_OFF	1	64805105	64807206	64804991-64805105,64807206-64807474	+	RAVER2
3455	AE	1	64804991	64807474	64804991-64807474	+	RAVER2
3457	AE	1	64804991	64805105	64804991-64805105	+	RAVER2
3470	TSS	1	65309545	65309938	65309938	+	DNAJC6,RNU2-15P
3471	TSS	1	65264754	65264932	65264932	+	DNAJC6,RNU2-15P
3474	TSS	1	65254462	65254649	65254649	+	DNAJC6,RNU2-15P
3476	TSS	1	65384086	65384326	65384326	+	DNAJC6,RNU2-15P
3478	TTS	1	65412924	65415276	65412924	+	DNAJC6,RNU2-15P
3480	TSS	1	65420652	65420740	65420740	+	LEPROT,LEPR
3482	TTS	1	65633152	65635428	65633152	+	LEPROT,LEPR
3484	TTS	1	65431803	65436007	65431803	+	LEPROT,LEPR
3486	TTS	1	65429862	65430303	65429862	+	LEPROT,LEPR
3488	TTS	1	65427782	65428009	65427782	+	LEPROT,LEPR
3489	SKIP_ON	1	65429862	65430048	65425378,65429862-65430048,65431803	+	LEPROT,LEPR
3491	SKIP_OFF	1	65429862	65430048	6542537865431800	+	LEPROT,LEPR
3492	SKIP_OFF	1	65429931	65430048	6542537865431800	+	LEPROT,LEPR
3495	SKIP_ON	1	65429931	65430048	65425378,65429931-65430048,65431803	+	LEPROT,LEPR
3496	AE	1	65429862	65430048	65429862-65430048	+	LEPROT,LEPR
3498	AE	1	65429931	65430048	65429931-65430048	+	LEPROT,LEPR
3503	TSS	1	67010469	67010864	67010469	-	SLC35D1
3505	TTS	1	66999332	67004018	67004018	-	SLC35D1
3507	TSS	1	66924662	66924696	66924662	-	WDR78
3509	TTS	1	66870805	66871509	66871509	-	WDR78
3511	TTS	1	66921243	66921401	66921401	-	WDR78
3513	TSS	1	1663162	1663308	1663308	+	AL031282.1
3515	TTS	1	1735817	1735973	1735817	+	AL031282.1
3517	TTS	1	1732311	1734691	1732311	+	AL031282.1
3524	SKIP_ON	1	66928890	66928963	66926242,66928890-66928963,66940028	+	MIER1
3527	SKIP_OFF	1	66928890	66928963	6692624266940020	+	MIER1
3540	TTS	1	67686025	67686588	67686025	+	GADD45A
3568	TSS	1	68137780	68138162	68137780	-	WLS
3570	TTS	1	68125974	68126335	68126335	-	WLS
3572	TSS	1	68138357	68138450	68138450	+	GNG12-AS1
3574	TTS	1	68141425	68141788	68141425	+	GNG12-AS1
3578	TTS	1	68148151	68148199	68148199	-	WLS
3609	TTS	1	1731591	1731711	1731711	-	CDK11B,SLC35E2B,CDK11A,AL031282.2,SLC35E2
3617	TTS	1	1704608	1704655	1704655	-	CDK11B,SLC35E2B,CDK11A,AL031282.2,SLC35E2
3619	TTS	1	1670425	1671629	1671629	-	CDK11B,SLC35E2B,CDK11A,AL031282.2,SLC35E2
3645	SKIP_ON	1	1735204	1737809	1734835,1735204-1737809,1738321	-	CDK11B,SLC35E2B,CDK11A,AL031282.2,SLC35E2
3647	SKIP_OFF	1	1735204	1737809	17348351738321	-	CDK11B,SLC35E2B,CDK11A,AL031282.2,SLC35E2
3657	MIR_ON	1	1708952	1709479	1708794-1709640	-	CDK11B,SLC35E2B,CDK11A,AL031282.2,SLC35E2
3658	MIR_ON	1	1708952	1709518	1708794-1709640	-	CDK11B,SLC35E2B,CDK11A,AL031282.2,SLC35E2
3660	MIR_OFF	1	1708952	1709518	1708794-1708952,1709038-1709133,1709518-1709640	-	CDK11B,SLC35E2B,CDK11A,AL031282.2,SLC35E2
3679	MIR_OFF	1	1708952	1709479	1708794-1708952,1709038-1709133,1709479-1709640	-	CDK11B,SLC35E2B,CDK11A,AL031282.2,SLC35E2
3743	TSS	1	68496676	68496771	68496771	+	DEPDC1-AS1
3745	TTS	1	68537632	68538627	68537632	+	DEPDC1-AS1
3758	TSS	1	70205390	70205620	70205390	-	LRRC40
3767	TTS	1	70367617	70368023	70367617	+	HHLA3
3779	SKIP_ON	1	70417937	70418032	70416037,70417937-70418032,70421566	+	CTH
3780	SKIP_OFF	1	70417937	70418032	7041603770421560	+	CTH
3783	TSS	1	70430442	70430597	70430597	+	Metazoa_SRP
3785	TTS	1	70431114	70431215	70431114	+	Metazoa_SRP
3787	TSS	1	71046681	71047808	71046681	-	PTGER3
3789	TTS	1	70970781	70971733	70971733	-	PTGER3
3791	TTS	1	71006631	71012484	71012484	-	PTGER3
3793	TTS	1	70974293	70974388	70974388	-	PTGER3
3799	TTS	1	70260588	70262847	70262847	-	ANKRD13C
3806	AE	1	70300764	70300908	70300764-70300908	-	ANKRD13C
3808	AE	1	70300764	70305957	70300764-70305957	-	ANKRD13C
3810	TSS	1	70205724	70205780	70205780	+	SRSF11
3862	TTS	1	71063337	71065137	71065137	-	ZRANB2,MIR186
3864	TTS	1	71065087	71066934	71066934	-	ZRANB2,MIR186
3875	IR_ON	1	71066934	71069276	71066776-71069362	-	ZRANB2,MIR186
3877	IR_OFF	1	71066934	71069276	71066776-71066934,71069276-71069362	-	ZRANB2,MIR186
3885	XIR_ON	1	71066934	71069276	71066776-71069362	-	ZRANB2,MIR186
3886	XIR_ON	1	71066934	71069276	71066776-71069362	-	ZRANB2,MIR186
3888	XIR_OFF	1	71066934	71069276	71065678-71066934,71069276-71069362	-	ZRANB2,MIR186
3892	XIR_OFF	1	71066934	71069276	71066776-71066934,71069276-71069600	-	ZRANB2,MIR186
3906	TSS	1	74198264	74198360	74198360	+	FPGT,FPGT-TNNI3K
3908	TSS	1	74198351	74198426	74198426	+	FPGT,FPGT-TNNI3K
3910	TTS	1	74239956	74240683	74239956	+	FPGT,FPGT-TNNI3K
3911	AE	1	74199664	74199831	74199664-74199831	+	FPGT,FPGT-TNNI3K
3913	AE	1	74199664	74199845	74199664-74199845	+	FPGT,FPGT-TNNI3K
3917	TSS	1	74732956	74733408	74732956	-	CRYZ
3919	TSS	1	74732767	74732811	74732767	-	CRYZ
3920	TTS	1	74705490	74706457	74706457	-	CRYZ
3934	TSS	1	74751134	74751442	74751442	+	TYW3
3953	TSS	1	75724709	75724817	75724817	+	ACADM
3961	TTS	1	75762692	75763491	75762692	+	ACADM
3962	SKIP_ON	1	75733051	75733149	75732922,75733051-75733149,75733528	+	ACADM
3964	SKIP_OFF	1	75733051	75733149	7573292275733520	+	ACADM
3971	MSKIP_ON	1	75733051	75733628	75732922,75733051-75733149,75733528-75733628,75734791	+	ACADM
3973	MSKIP_OFF	1	75733051	75733628	7573292275734790	+	ACADM
3975	MSKIP_ON	1	75733051	75734871	75732922,75733051-75733149,75733528-75733628,75734791-75734871,75739980	+	ACADM
3976	MSKIP_OFF	1	75733051	75734871	7573292275739980	+	ACADM
3998	TSS	1	75786703	75786965	75786965	+	RABGGTB,SNORD45C,SNORD45A,SNORD45B
4064	TSS	1	77683262	77683419	77683262	-	ZZZ3
4068	TSS	1	77631850	77632876	77631850	-	ZZZ3
4072	TTS	1	77676982	77677330	77677330	-	ZZZ3
4077	SKIP_ON	1	77584767	77584829	77584655,77584767-77584829,77631850	-	ZZZ3
4079	SKIP_OFF	1	77584767	77584829	7758465577631850	-	ZZZ3
4091	TSS	1	77926569	77926892	77926892	+	NEXN
4093	TTS	1	77935823	77935970	77935823	+	NEXN
4096	TSS	1	77702180	77703410	77703410	+	--
4098	TTS	1	77705458	77706073	77705458	+	--
4108	TSS	1	77721172	77721205	77721172	-	USP33
4110	TSS	1	77714614	77714917	77714614	-	USP33
4114	TTS	1	77717645	77718047	77718047	-	USP33
4125	SKIP_ON	1	77714614	77714783	77713281,77714614-77714783,77715742	-	USP33
4128	SKIP_OFF	1	77714614	77714783	7771328177715740	-	USP33
4133	TSS	1	78649796	78649905	78649905	+	IFI44
4138	TSS	1	78629635	78629915	78629915	+	IFI44L
4140	TTS	1	78635337	78635983	78635337	+	IFI44L
4142	TSS	1	2583829	2583959	2583829	-	--
4144	TTS	1	2577214	2577508	2577508	-	--
4146	TSS	1	83182170	83183054	83182170	-	--
4148	TTS	1	83019660	83021428	83021428	-	--
4149	TSS	1	81800991	81801068	81801068	+	ADGRL2
4156	TTS	1	81990391	81992357	81990391	+	ADGRL2
4157	TSS	1	83947124	83947932	83947124	-	TTLL7
4160	TTS	1	83907462	83907661	83907661	-	TTLL7
4162	TSS	1	83998931	83999153	83998931	-	TTLL7
4164	TTS	1	83952269	83952387	83952387	-	TTLL7
4170	TTS	1	83831621	83831850	83831850	-	LINC01725
4171	TSS	1	77947453	77947692	77947453	-	FUBP1
4173	TSS	1	77955255	77955339	77955255	-	FUBP1
4175	TSS	1	77946530	77948333	77946530	-	FUBP1
4191	MSKIP_ON	1	77946530	77947547	77945642,77946530-77946576,77947453-77947547,77949155	-	FUBP1
4193	MSKIP_OFF	1	77946530	77947547	7794564277949150	-	FUBP1
4194	MSKIP_OFF	1	77946530	77947552	7794564277949150	-	FUBP1
4196	MSKIP_ON	1	77946530	77947552	77945642,77946530-77946576,77947453-77947552,77949155	-	FUBP1
4199	TSS	1	77993018	77993122	77993018	-	--
4201	TTS	1	77985984	77991987	77991987	-	--
4208	TSS	1	77980184	77980322	77980322	+	DNAJB4
4212	TTS	1	78016014	78016274	78016014	+	DNAJB4
4213	SKIP_ON	1	78013051	78013619	78005321,78013051-78013619,78016014	+	DNAJB4
4215	SKIP_OFF	1	78013051	78013619	7800532178016010	+	DNAJB4
4230	TSS	1	2556406	2556733	2556733	+	TNFRSF14
4232	TTS	1	2558343	2558862	2558343	+	TNFRSF14
4244	TSS	1	84506382	84506418	84506418	+	SPATA1
4246	TTS	1	84506656	84507001	84506656	+	SPATA1
4248	TSS	1	84996796	84997113	84996796	-	MCOLN2
4251	SKIP_ON	1	84971936	84972034	84965708,84971936-84972034,84996796	-	MCOLN2
4253	SKIP_OFF	1	84971936	84972034	8496570884996790	-	MCOLN2
4258	TSS	1	84690154	84690468	84690154	-	SSX2IP
4260	TTS	1	84643707	84647607	84647607	-	SSX2IP
4262	XSKIP_ON	1	84671177	84671308	84670815,84671177-84671308,84690371	-	SSX2IP
4264	XSKIP_OFF	1	84671177	84671308	8467081584690150	-	SSX2IP
4270	MSKIP_ON	1	84655832	84670815	84651997,84655832-84656005,84656348-84656484,84658318-84658468,84662198-84662375,84662455-84662530,84664417-84664552,84666122-84666232,84669681-84669893,84670646-84670815,84690154	-	SSX2IP
4271	MSKIP_OFF	1	84655832	84670815	8465199784690150	-	SSX2IP
4274	TSS	1	2526464	2526596	2526464	-	PANK4
4290	XAE	1	2520723	2520833	2520723-2520833	-	PANK4
4292	XAE	1	2520723	2520906	2520723-2520906	-	PANK4
4297	TSS	1	85048396	85048446	85048396	-	MCOLN3
4300	TTS	1	85018082	85019257	85019257	-	MCOLN3
4302	TTS	1	85024824	85026088	85026088	-	MCOLN3
4304	TSS	1	85200252	85200513	85200252	-	SYDE2
4308	TTS	1	85181159	85183200	85183200	-	SYDE2
4309	SKIP_ON	1	85194787	85195156	85190752,85194787-85195156,85200252	-	SYDE2
4311	SKIP_OFF	1	85194787	85195156	8519075285200250	-	SYDE2
4314	XSKIP_ON	1	85178146	85178272	85169225,85178146-85178272,85182098	-	SYDE2
4316	XSKIP_OFF	1	85178146	85178272	8516926185182090	-	SYDE2
4322	XAE	1	85169044	85169225	85169044-85169225	-	SYDE2
4324	XAE	1	85169044	85169261	85169044-85169261	-	SYDE2
4326	TSS	1	85258524	85259642	85258524	-	C1orf52
4340	TSS	1	85707629	85708418	85707629	-	ZNHIT6
4351	TSS	1	85404381	85404528	85404381	-	DDAH1
4374	XSKIP_OFF	1	2588530	2588625	25884532588922	+	FAM213B
4375	XSKIP_OFF	1	2588550	2588625	25884532588922	+	FAM213B
4385	SKIP_ON	1	2588550	2588625	2588453,2588550-2588625,2588922	+	FAM213B
4387	SKIP_OFF	1	2588530	2588625	25884532588922	+	FAM213B
4388	SKIP_OFF	1	2588550	2588625	25884532588922	+	FAM213B
4392	SKIP_ON	1	2588530	2588625	2588453,2588530-2588625,2588922	+	FAM213B
4410	TSS	1	86396033	86396342	86396033	-	ODF2L
4433	SKIP_OFF	1	86355345	86356602	8635485986358780	-	ODF2L
4436	SKIP_ON	1	86368636	86368722	86360536,86368636-86368722,86371018	-	ODF2L
4437	SKIP_OFF	1	86368636	86368722	8636053686371010	-	ODF2L
4452	SKIP_ON	1	86355345	86356602	86354859,86355345-86356602,86358787	-	ODF2L
4456	AE	1	86356444	86356602	86356444-86356602	-	ODF2L
4458	AE	1	86355345	86356602	86355345-86356602	-	ODF2L
4478	TSS	1	86913806	86914065	86913806	-	SELENOF
4480	TTS	1	86863517	86863605	86863605	-	SELENOF
4504	TTS	1	87104467	87109998	87104467	+	HS2ST1
4521	SKIP_ON	1	88887261	88887367	88864114,88887261-88887367,88891483	-	GTF2B
4523	SKIP_OFF	1	88887261	88887367	8886411488891480	-	GTF2B
4524	SKIP_OFF	1	88887276	88887367	8886411488891480	-	GTF2B
4526	SKIP_ON	1	88887276	88887367	88864114,88887276-88887367,88891483	-	GTF2B
4550	AE	1	88784639	88784824	88784639-88784824	+	PKN2,ELOCP19
4552	AE	1	88784639	88784776	88784639-88784776	+	PKN2,ELOCP19
4555	TSS	1	89054682	89055341	89054682	-	GBP1
4557	TTS	1	89053300	89053468	89053468	-	GBP1
4558	TSS	1	89060197	89060277	89060197	-	GBP1
4565	TTS	1	89006666	89007852	89007852	-	GBP3
4570	TSS	1	88988252	88988355	88988252	-	KYAT3,RBMXL1
4572	TSS	1	88992585	88992776	88992585	-	KYAT3,RBMXL1
4579	SKIP_ON	1	88964556	88964712	88962145,88964556-88964712,88964829	-	KYAT3,RBMXL1
4581	SKIP_OFF	1	88964556	88964712	8896214588964820	-	KYAT3,RBMXL1
4594	TSS	1	89125863	89126114	89125863	-	GBP2
4599	TSS	1	90851483	90851650	90851483	-	AL590094.1
4600	TSS	1	90834386	90834689	90834386	-	AL590094.1
4603	TTS	1	90831869	90832196	90832196	-	AL590094.1
4604	SKIP_ON	1	90837550	90837765	90832196,90837550-90837765,90851483	-	AL590094.1
4606	SKIP_OFF	1	90837550	90837765	9083219690851480	-	AL590094.1
4610	TSS	1	89524903	89525358	89525358	+	LRRC8B
4614	SKIP_ON	1	89525168	89525358	89525022,89525168-89525358,89568247	+	LRRC8B
4616	SKIP_OFF	1	89525168	89525358	8952502289568240	+	LRRC8B
4618	TSS	1	3425216	3425750	3425750	+	PRDM16
4621	TTS	1	3426051	3426072	3426051	+	PRDM16
4622	TSS	1	89821921	89822185	89822185	+	LRRC8D
4624	TSS	1	89843048	89843216	89843216	+	LRRC8D
4626	TSS	1	89821032	89821291	89821291	+	LRRC8D
4629	TSS	1	89833693	89833777	89833777	+	LRRC8D
4634	TTS	1	89933067	89936001	89933067	+	LRRC8D
4650	XSKIP_ON	1	90005133	90005244	90005038,90005133-90005244,90007345	+	ZNF326
4652	XSKIP_OFF	1	90005133	90005244	9000509290010080	+	ZNF326
4657	XIR_ON	1	90007750	90010088	90007345-90010286	+	ZNF326
4659	XIR_OFF	1	90007750	90010088	90007612-90007750,90010088-90010286	+	ZNF326
4665	IR_ON	1	90007750	90010088	90007345-90010286	+	ZNF326
4667	IR_OFF	1	90007750	90010088	90007345-90007750,90010088-90010286	+	ZNF326
4672	XIR_ON	1	90005244	90007345	90005133-90007750	+	ZNF326
4674	XIR_OFF	1	90005244	90007345	90005133-90005244,90007345-90010286	+	ZNF326
4680	XAE	1	90005133	90005244	90005133-90005244	+	ZNF326
4684	XAE	1	90005133	90007750	90005133-90007750	+	ZNF326
4686	TSS	1	91021689	91022055	91021689	-	ZNF644
4694	XSKIP_ON	1	91020637	91021201	90982370,91020637-91021201,91021689	-	ZNF644
4696	XSKIP_OFF	1	91020637	91021201	9098237091021990	-	ZNF644
4708	TSS	1	92004530	92004619	92004619	+	BRDT
4711	TTS	1	92014206	92014361	92014206	+	BRDT
4712	TSS	1	92029365	92029858	92029365	-	--
4715	TTS	1	92026901	92027204	92027204	-	--
4720	TSS	1	91712243	91712363	91712243	-	TGFBR3
4722	TTS	1	91695490	91695779	91695779	-	TGFBR3
4728	SKIP_ON	1	91513948	91514043	91513307,91513948-91514043,91514819	+	CDC7
4730	SKIP_OFF	1	91513948	91514043	9151330791514810	+	CDC7
4733	TSS	1	92080305	92080720	92080720	+	BTBD8,AC104836.1,KIAA1107
4735	TTS	1	92183864	92184725	92183864	+	BTBD8,AC104836.1,KIAA1107
4737	TSS	1	92485671	92485929	92485671	-	GFI1
4738	TSS	1	92484446	92484682	92484446	-	GFI1
4740	TTS	1	92474791	92476207	92476207	-	GFI1
4743	SKIP_ON	1	92480348	92480485	92478753,92480348-92480485,92480601	-	GFI1
4747	SKIP_OFF	1	92480348	92480485	9247875392480600	-	GFI1
4755	TTS	1	92262865	92262926	92262926	-	GLMN
4757	SKIP_ON	1	92264554	92264638	92263732,92264554-92264638,92266419	-	GLMN
4760	SKIP_OFF	1	92264554	92264638	9226373292266410	-	GLMN
4762	SKIP_ON	1	92266700	92266741	92266492,92266700-92266741,92267913	-	GLMN
4764	SKIP_OFF	1	92266700	92266741	9226649292267910	-	GLMN
4775	TSS	1	92784836	92784966	92784836	-	EVI5
4778	TTS	1	92508813	92513970	92513970	-	EVI5
4783	SKIP_ON	1	92663420	92663452	92636336,92663420-92663452,92665939	-	EVI5
4785	SKIP_OFF	1	92663420	92663452	9263633692665930	-	EVI5
4787	SKIP_ON	1	92773906	92774027	92736627,92773906-92774027,92784836	-	EVI5
4789	SKIP_OFF	1	92773906	92774027	9273662792784830	-	EVI5
4798	TSS	1	93110246	93110428	93110428	+	MTF2
4805	SKIP_ON	1	93120549	93120672	93119401,93120549-93120672,93127232	+	MTF2
4807	SKIP_OFF	1	93120549	93120672	9311940193127230	+	MTF2
4839	SKIP_ON	1	92833796	92833949	92833660,92833796-92833949,92834779	+	RPL5,SNORD21,SNORA66
4841	SKIP_OFF	1	92833796	92833949	9283366092834770	+	RPL5,SNORD21,SNORA66
4843	TSS	1	92961376	92961522	92961376	-	FAM69A
4846	TTS	1	92832737	92833034	92833034	-	FAM69A
4848	TSS	1	2050470	2050701	2050701	+	PRKCZ,RER1
4850	TSS	1	2144451	2144584	2144584	+	PRKCZ,RER1
4852	TSS	1	2168848	2169604	2169604	+	PRKCZ,RER1
4854	TSS	1	2145357	2145511	2145511	+	PRKCZ,RER1
4856	TSS	1	2050808	2051012	2051012	+	PRKCZ,RER1
4858	TSS	1	2391843	2391958	2391958	+	PRKCZ,RER1
4860	TSS	1	2394005	2395871	2395871	+	PRKCZ,RER1
4862	TSS	1	2393174	2393231	2393231	+	PRKCZ,RER1
4864	TSS	1	2401951	2402342	2402342	+	PRKCZ,RER1
4866	TTS	1	2403035	2403064	2403035	+	PRKCZ,RER1
4868	SKIP_ON	1	2056484	2056573	2055562,2056484-2056573,2059541	+	PRKCZ,RER1
4870	SKIP_OFF	1	2056484	2056573	20555622059541	+	PRKCZ,RER1
4872	SKIP_ON	1	2395608	2395648	2391958,2395608-2395648,2395784	+	PRKCZ,RER1
4874	SKIP_OFF	1	2393208	2393355	23919582395784	+	PRKCZ,RER1
4875	SKIP_OFF	1	2393270	2393355	23919582395784	+	PRKCZ,RER1
4876	SKIP_OFF	1	2395608	2395648	23919582395784	+	PRKCZ,RER1
4878	SKIP_ON	1	2399415	2399514	2397220,2399415-2399514,2400857	+	PRKCZ,RER1
4880	SKIP_OFF	1	2399415	2399514	23972202400857	+	PRKCZ,RER1
4882	SKIP_ON	1	2393208	2393355	2391958,2393208-2393355,2395784	+	PRKCZ,RER1
4885	SKIP_ON	1	2393270	2393355	2391958,2393270-2393355,2395784	+	PRKCZ,RER1
4886	AE	1	2402207	2402342	2402207-2402342	+	PRKCZ,RER1
4888	AE	1	2402097	2402342	2402097-2402342	+	PRKCZ,RER1
4890	AE	1	2393208	2393355	2393208-2393355	+	PRKCZ,RER1
4892	AE	1	2393270	2393355	2393270-2393355	+	PRKCZ,RER1
4897	TTS	1	93151858	93154888	93154888	-	TMED5
4909	TSS	1	93180759	93180882	93180882	+	CCDC18
4912	TTS	1	93278463	93278607	93278463	+	CCDC18
4915	SKIP_ON	1	93237262	93237380	93236390,93237262-93237380,93239310	+	CCDC18
4917	SKIP_OFF	1	93237262	93237380	9323639093239310	+	CCDC18
4918	SKIP_ON	1	93270347	93270814	93264901,93270347-93270814,93278463	+	CCDC18
4920	SKIP_OFF	1	93270347	93270814	9326490193278460	+	CCDC18
4926	IR_ON	1	93216746	93217738	93216636-93220470	+	CCDC18
4928	IR_OFF	1	93216746	93217738	93216636-93216746,93217738-93220470	+	CCDC18
4931	XIR_ON	1	93216746	93217738	93216636-93220470	+	CCDC18
4933	XIR_OFF	1	93216746	93217738	93216636-93216746,93217738-93217869	+	CCDC18
4934	AE	1	93217738	93220470	93217738-93220470	+	CCDC18
4936	AE	1	93217738	93217869	93217738-93217869	+	CCDC18
4943	TSS	1	93345724	93345827	93345724	-	CCDC18-AS1
4945	TTS	1	93311169	93311608	93311608	-	CCDC18-AS1
4947	TTS	1	93264676	93264772	93264772	-	CCDC18-AS1
4949	TTS	1	93338938	93339536	93339536	-	CCDC18-AS1
4951	TTS	1	93338695	93339274	93339274	-	CCDC18-AS1
4961	TSS	1	93879077	93879156	93879077	-	DNTTIP2
4963	TTS	1	93866283	93869944	93869944	-	DNTTIP2
4974	TSS	1	2194688	2194751	2194688	-	FAAP20
4977	TSS	1	2186838	2187480	2186838	-	FAAP20
4979	TSS	1	2193998	2194213	2193998	-	FAAP20
4981	TTS	1	2184478	2185513	2185513	-	FAAP20
4983	TTS	1	2189548	2189781	2189781	-	FAAP20
4984	TTS	1	2191901	2192975	2192975	-	FAAP20
4986	SKIP_ON	1	2192845	2192975	2189781,2192845-2192975,2193639	-	FAAP20
4988	SKIP_OFF	1	2192845	2192975	21897812193639	-	FAAP20
4990	MSKIP_ON	1	2186004	2192975	2185513,2186004-2186249,2186838-2187206,2189713-2189781,2192845-2192975,2193639	-	FAAP20
4992	MSKIP_OFF	1	2186004	2192975	21855132193639	-	FAAP20
4995	SKIP_ON	1	2193998	2194133	2193910,2193998-2194133,2194688	-	FAAP20
4996	SKIP_OFF	1	2193998	2194133	21939102194688	-	FAAP20
4998	SKIP_ON	1	2186004	2186249	2185513,2186004-2186249,2186838	-	FAAP20
5000	SKIP_OFF	1	2186004	2186249	21855132186838	-	FAAP20
5004	TSS	1	93448282	93448305	93448305	+	FNBP1L
5008	TTS	1	93552409	93554661	93552409	+	FNBP1L
5010	TSS	1	93594385	93594449	93594449	+	AL109613.1
5012	TTS	1	93600656	93600762	93600656	+	AL109613.1
5020	TSS	1	93590249	93590378	93590249	-	BCAR3
5025	TSS	1	94247565	94247761	94247565	-	ARHGAP29
5038	TTS	1	94983550	94983633	94983633	-	ALG14
5040	TSS	1	94820646	94820723	94820723	+	SLC44A3
5045	TTS	1	94837711	94837834	94837711	+	SLC44A3
5048	TSS	1	94842041	94842124	94842124	+	SLC44A3
5051	TTS	1	94894818	94894839	94894818	+	SLC44A3
5055	TSS	1	95117923	95118091	95118091	+	TMEM56,TMEM56-RWDD3,RWDD3
5056	TSS	1	95117338	95117617	95117617	+	TMEM56,TMEM56-RWDD3,RWDD3
5059	TSS	1	95234221	95234315	95234315	+	TMEM56,TMEM56-RWDD3,RWDD3
5061	TSS	1	95238891	95239909	95239909	+	TMEM56,TMEM56-RWDD3,RWDD3
5063	TSS	1	95151377	95151419	95151419	+	TMEM56,TMEM56-RWDD3,RWDD3
5065	TSS	1	95246058	95246657	95246657	+	TMEM56,TMEM56-RWDD3,RWDD3
5067	TTS	1	95246756	95247217	95246756	+	TMEM56,TMEM56-RWDD3,RWDD3
5069	SKIP_ON	1	95239777	95239909	95234315,95239777-95239909,95244211	+	TMEM56,TMEM56-RWDD3,RWDD3
5070	SKIP_OFF	1	95239777	95239909	9523431595244210	+	TMEM56,TMEM56-RWDD3,RWDD3
5073	XSKIP_ON	1	95246542	95246657	95244698,95246542-95246657,95246756	+	TMEM56,TMEM56-RWDD3,RWDD3
5075	XSKIP_OFF	1	95246542	95246657	9524471595246750	+	TMEM56,TMEM56-RWDD3,RWDD3
5076	MSKIP_ON	1	95239777	95246657	95234315,95239777-95239909,95244211-95244698,95246542-95246657,95246756	+	TMEM56,TMEM56-RWDD3,RWDD3
5078	MSKIP_OFF	1	95239777	95246657	9523431595246750	+	TMEM56,TMEM56-RWDD3,RWDD3
5079	MSKIP_OFF	1	95239777	95246657	9523431595246750	+	TMEM56,TMEM56-RWDD3,RWDD3
5080	MSKIP_OFF	1	95244211	95246657	9523431595246750	+	TMEM56,TMEM56-RWDD3,RWDD3
5083	MSKIP_ON	1	95244211	95246657	95234315,95244211-95244698,95246542-95246657,95246756	+	TMEM56,TMEM56-RWDD3,RWDD3
5085	MSKIP_ON	1	95239777	95246657	95234315,95239777-95239909,95244211-95246657,95246756	+	TMEM56,TMEM56-RWDD3,RWDD3
5086	SKIP_ON	1	95244211	95244715	95234315,95244211-95244715,95246756	+	TMEM56,TMEM56-RWDD3,RWDD3
5088	SKIP_OFF	1	95244211	95244715	9523431595246750	+	TMEM56,TMEM56-RWDD3,RWDD3
5091	IR_ON	1	95244698	95246542	95244211-95246657	+	TMEM56,TMEM56-RWDD3,RWDD3
5093	IR_OFF	1	95244698	95246542	95244211-95244698,95246542-95246657	+	TMEM56,TMEM56-RWDD3,RWDD3
5094	AE	1	95244211	95246657	95244211-95246657	+	TMEM56,TMEM56-RWDD3,RWDD3
5096	AE	1	95244211	95244715	95244211-95244715	+	TMEM56,TMEM56-RWDD3,RWDD3
5103	TSS	1	94418479	94419461	94419461	+	ABCD3
5112	SKIP_ON	1	94458607	94458643	94418588,94458607-94458643,94464775	+	ABCD3
5114	SKIP_OFF	1	94458607	94458643	9441858894464770	+	ABCD3
5117	XSKIP_ON	1	94458607	94458643	94419461,94458607-94458643,94464775	+	ABCD3
5118	XSKIP_OFF	1	94458607	94458643	9441858894464770	+	ABCD3
5120	AE	1	94480464	94480606	94480464-94480606	+	ABCD3
5123	AE	1	94478524	94480606	94478524-94480606	+	ABCD3
5128	TSS	1	98662223	98662382	98662382	+	SNX7
5139	TSS	1	96721822	96721872	96721872	+	PTBP2
5148	SKIP_ON	1	96751425	96751500	96723594,96751425-96751500,96769703	+	PTBP2
5149	SKIP_OFF	1	96751425	96751500	9672359496769700	+	PTBP2
5172	TTS	1	99707326	99709120	99709120	-	FRRS1
5197	TSS	1	100266004	100266175	100266004	-	--
5199	TTS	1	100264642	100265247	100265247	-	--
5214	TTS	1	100140450	100140812	100140450	+	TRMT13
5216	TTS	1	100140408	100140540	100140408	+	TRMT13
5225	IR_ON	1	100144143	100147894	100144069-100148326	+	TRMT13
5227	IR_OFF	1	100144143	100147894	100144069-100144143,100147894-100148326	+	TRMT13
5234	TSS	1	100152385	100152645	100152385	-	--
5236	TTS	1	100148338	100149097	100149097	-	--
5242	TTS	1	100248913	100249085	100249085	-	DBT
5258	TTS	1	100877519	100877903	100877903	-	EXTL2
5260	SKIP_ON	1	100878394	100878447	100877903,100878394-100878447,100888753	-	EXTL2
5261	SKIP_OFF	1	100878394	100878447	1.00878e+17	-	EXTL2
5269	TSS	1	100038098	100038316	100038316	+	SLC35A3,AC118553.2,MFSD14A
5272	TSS	1	99993043	99993098	99993098	+	SLC35A3,AC118553.2,MFSD14A
5291	SKIP_ON	1	100009288	100009323	100007156,100009288-100009323,100011365	+	SLC35A3,AC118553.2,MFSD14A
5293	SKIP_OFF	1	100009288	100009323	1.00007e+17	+	SLC35A3,AC118553.2,MFSD14A
5306	MSKIP_OFF	1	99999261	100009323	9.99937e+16	+	SLC35A3,AC118553.2,MFSD14A
5324	MSKIP_ON	1	100007034	100009323	99999415,100007034-100007156,100009288-100009323,100011365	+	SLC35A3,AC118553.2,MFSD14A
5326	MSKIP_OFF	1	100007034	100009323	9.99994e+16	+	SLC35A3,AC118553.2,MFSD14A
5328	MSKIP_ON	1	99999261	100009323	99993741,99999261-99999415,100007034-100007156,100009288-100009323,100011365	+	SLC35A3,AC118553.2,MFSD14A
5331	XSKIP_ON	1	100017682	100017815	100015420,100017682-100017815,100022386	+	SLC35A3,AC118553.2,MFSD14A
5333	XSKIP_OFF	1	100017682	100017815	1.00015e+17	+	SLC35A3,AC118553.2,MFSD14A
5353	TSS	1	100896076	100896342	100896342	+	SLC30A7,AC093157.2
5356	TTS	1	100975219	100981753	100975219	+	SLC30A7,AC093157.2
5358	TTS	1	100972277	100972658	100972277	+	SLC30A7,AC093157.2
5360	TTS	1	100974810	100974998	100974810	+	SLC30A7,AC093157.2
5367	TSS	1	101025640	101025761	101025640	-	DPH5
5369	TTS	1	100990358	100990631	100990631	-	DPH5
5371	TTS	1	100990095	100990628	100990628	-	DPH5
5413	TTS	1	101080389	101080562	101080389	+	AC093157.1
5415	SKIP_ON	1	101080887	101080998	101077508,101080887-101080998,101083461	+	AC093157.1
5417	SKIP_OFF	1	101080887	101080998	1.01078e+17	+	AC093157.1
5419	XSKIP_ON	1	101072660	101072830	101026061,101072660-101072830,101075276	+	AC093157.1
5421	XSKIP_OFF	1	101072660	101072830	1.01026e+17	+	AC093157.1
5422	AE	1	101075276	101075394	101075276-101075394	+	AC093157.1
5424	AE	1	101075276	101075716	101075276-101075716	+	AC093157.1
5426	AE	1	101075395	101075716	101075395-101075716	+	AC093157.1
5429	TSS	1	103525699	103525930	103525930	+	RNPC3
5441	TSS	1	106216260	106216589	106216589	+	--
5443	TSS	1	106227247	106233832	106233832	+	--
5445	TTS	1	106235635	106239335	106235635	+	--
5447	TTS	1	106225223	106227116	106225223	+	--
5448	MSKIP_ON	1	106233604	106235549	106231558,106233604-106233832,106235333-106235549,106252148	+	--
5450	MSKIP_OFF	1	106233604	106235549	1.06232e+17	+	--
5453	SKIP_ON	1	106235333	106235549	106233832,106235333-106235549,106252148	+	--
5454	SKIP_OFF	1	106235333	106235549	1.06234e+17	+	--
5456	MIR_ON	1	106231558	106235333	106231521-106235549	+	--
5458	MIR_OFF	1	106231558	106235333	106231521-106231558,106233604-106233832,106235333-106235549	+	--
5461	XMIR_ON	1	106231558	106235333	106231521-106235549	+	--
5463	XMIR_OFF	1	106231558	106235333	106231521-106231558,106233604-106233832,106235333-106239335	+	--
5464	TSS	1	106535783	106535965	106535965	+	--
5467	TTS	1	106877609	106878744	106877609	+	--
5468	SKIP_ON	1	106538682	106538803	106535965,106538682-106538803,106581397	+	--
5470	SKIP_OFF	1	106538682	106538803	1.06536e+17	+	--
5473	TSS	1	1001138	1001281	1001281	+	ISG15
5479	TTS	1	1013984	1014541	1013984	+	ISG15
5481	TSS	1	2391458	2391707	2391458	-	MORN1
5483	TTS	1	2355175	2355464	2355464	-	MORN1
5485	TTS	1	2369404	2371905	2371905	-	MORN1
5487	TTS	1	2374853	2379227	2379227	-	MORN1
5489	TTS	1	2387056	2387529	2387529	-	MORN1
5491	TTS	1	2388004	2388337	2388337	-	MORN1
5493	TSS	1	107141369	107141459	107141459	+	NTNG1
5495	TTS	1	107148069	107148807	107148069	+	NTNG1
5497	TSS	1	107669699	107669775	107669775	+	--
5499	TTS	1	107670500	107672142	107670500	+	--
5501	TSS	1	107673661	107676024	107676024	+	--
5503	TTS	1	107676164	107677805	107676164	+	--
5528	TSS	1	108244084	108244917	108244917	+	--
5530	TTS	1	108244950	108245216	108244950	+	--
5532	TSS	1	108272804	108273689	108272804	-	NBPF4,AL359258.1
5533	TSS	1	108250459	108251240	108250459	-	NBPF4,AL359258.1
5535	TSS	1	108243899	108244081	108243899	-	NBPF4,AL359258.1
5538	TTS	1	108261196	108262790	108262790	-	NBPF4,AL359258.1
5539	SKIP_ON	1	108243899	108244054	108243796,108243899-108244054,108246602	-	NBPF4,AL359258.1
5541	SKIP_OFF	1	108243899	108244054	1.08244e+17	-	NBPF4,AL359258.1
5544	SKIP_ON	1	108259242	108259282	108247681,108259242-108259282,108261531	-	NBPF4,AL359258.1
5546	SKIP_OFF	1	108259242	108259282	1.08248e+17	-	NBPF4,AL359258.1
5548	SKIP_ON	1	108237011	108237097	108236409,108237011-108237097,108237287	-	NBPF4,AL359258.1
5550	SKIP_OFF	1	108237011	108237097	1.08236e+17	-	NBPF4,AL359258.1
5551	IR_ON	1	108236409	108237287	108236270-108237338	-	NBPF4,AL359258.1
5552	IR_ON	1	108237102	108237287	108236270-108237338	-	NBPF4,AL359258.1
5554	IR_OFF	1	108236409	108237287	108236270-108236409,108237287-108237338	-	NBPF4,AL359258.1
5556	IR_OFF	1	108237102	108237287	108236270-108237102,108237287-108237338	-	NBPF4,AL359258.1
5558	IR_ON	1	108259282	108261531	108259242-108262790	-	NBPF4,AL359258.1
5561	IR_OFF	1	108259282	108261531	108259242-108259282,108261531-108262790	-	NBPF4,AL359258.1
5563	MIR_ON	1	108236409	108237287	108236270-108237338	-	NBPF4,AL359258.1
5565	MIR_OFF	1	108236409	108237287	108236270-108236409,108237011-108237097,108237287-108237338	-	NBPF4,AL359258.1
5568	XIR_ON	1	108236409	108237011	108236270-108237102	-	NBPF4,AL359258.1
5570	XIR_OFF	1	108236409	108237011	108236270-108236409,108237011-108237097	-	NBPF4,AL359258.1
5571	AE	1	108236270	108236409	108236270-108236409	-	NBPF4,AL359258.1
5573	AE	1	108236270	108237102	108236270-108237102	-	NBPF4,AL359258.1
5575	AE	1	108261531	108262790	108261531-108262790	-	NBPF4,AL359258.1
5577	AE	1	108259242	108262790	108259242-108262790	-	NBPF4,AL359258.1
5583	TSS	1	108421057	108421297	108421057	-	--
5586	TSS	1	108416624	108417644	108416624	-	--
5588	TTS	1	108310970	108312021	108312021	-	--
5590	TSS	1	108368014	108373530	108373530	+	--
5592	TTS	1	108383475	108383705	108383475	+	--
5594	TSS	1	108450282	108450464	108450464	+	AL390038.1,NBPF6
5595	TSS	1	108450321	108450779	108450779	+	AL390038.1,NBPF6
5598	TTS	1	108471247	108471871	108471247	+	AL390038.1,NBPF6
5599	SKIP_ON	1	108457248	108457334	108457058,108457248-108457334,108457936	+	AL390038.1,NBPF6
5601	SKIP_OFF	1	108457248	108457334	1.08457e+17	+	AL390038.1,NBPF6
5604	TSS	1	108373596	108374370	108374370	+	--
5606	TTS	1	108448285	108448954	108448285	+	--
5632	TSS	1	2412391	2412540	2412391	-	PEX10
5635	TTS	1	2404838	2405828	2405828	-	PEX10
5665	TSS	1	108857244	108857501	108857501	+	SPATA42
5667	TTS	1	108858158	108858340	108858158	+	SPATA42
5671	TSS	1	108877408	108877574	108877574	+	GPSM2
5688	MSKIP_ON	1	108943475	108944057	108941498,108943475-108943615,108943836-108944057,108947611	-	CLCC1
5691	MSKIP_OFF	1	108943475	108943907	1.08941e+17	-	CLCC1
5692	MSKIP_OFF	1	108943475	108944057	1.08941e+17	-	CLCC1
5694	MSKIP_ON	1	108943475	108943907	108941498,108943475-108943615,108943836-108943907,108947611	-	CLCC1
5699	TSS	1	108933398	108933575	108933398	-	--
5702	TTS	1	108933063	108933251	108933251	-	--
5711	TSS	1	109041862	109042075	109041862	-	WDR47,TAF13,AL356488.3
5713	TSS	1	109041520	109041547	109041520	-	WDR47,TAF13,AL356488.3
5716	TTS	1	108970214	108971572	108971572	-	WDR47,TAF13,AL356488.3
5717	SKIP_ON	1	109017518	109017601	109013925,109017518-109017601,109023355	-	WDR47,TAF13,AL356488.3
5719	SKIP_OFF	1	109017518	109017601	1.09014e+17	-	WDR47,TAF13,AL356488.3
5721	SKIP_ON	1	109023355	109023521	109017601,109023355-109023521,109041862	-	WDR47,TAF13,AL356488.3
5723	SKIP_OFF	1	109023355	109023521	1.09018e+17	-	WDR47,TAF13,AL356488.3
5732	TSS	1	3454581	3454844	3454844	+	ARHGEF16,AL512413.1
5815	TSS	1	3495890	3496014	3495890	-	MEGF6
5817	TSS	1	3492639	3493486	3492639	-	MEGF6
5819	TTS	1	3492639	3492767	3492767	-	MEGF6
5821	SKIP_ON	1	3493771	3493899	3492767,3493771-3493899,3493996	-	MEGF6
5823	SKIP_OFF	1	3493771	3493899	34927673493996	-	MEGF6
5825	SKIP_ON	1	3492639	3492767	3490959,3492639-3492767,3493771	-	MEGF6
5827	SKIP_OFF	1	3492639	3492767	34909593493771	-	MEGF6
5829	IR_ON	1	3499924	3500633	3499796-3500764	-	MEGF6
5830	IR_OFF	1	3499924	3500633	3499796-3499924,3500633-3500764	-	MEGF6
5836	AE	1	3499588	3499716	3499588-3499716	-	MEGF6
5838	AE	1	3499138	3499716	3499138-3499716	-	MEGF6
5885	TSS	1	109283063	109283168	109283063	-	PSRC1
5959	SKIP_ON	1	109314261	109314384	109314057,109314261-109314384,109314672	-	SORT1
5961	SKIP_OFF	1	109314261	109314384	1.09314e+17	-	SORT1
5963	TSS	1	109466589	109466897	109466897	+	SYPL2
5965	TTS	1	109467059	109467077	109467059	+	SYPL2
5966	TSS	1	109475242	109475705	109475705	+	SYPL2
5969	TTS	1	109476776	109476843	109476776	+	SYPL2
5971	TSS	1	109483479	109484080	109484080	+	ATXN7L2
5979	TTS	1	109492586	109492704	109492586	+	ATXN7L2
5981	SKIP_ON	1	109485332	109485509	109484080,109485332-109485509,109486057	+	ATXN7L2
5982	SKIP_OFF	1	109485332	109485509	1.09484e+17	+	ATXN7L2
5989	MIR_ON	1	109488465	109489930	109488383-109490128	+	ATXN7L2
5990	MIR_OFF	1	109488465	109489930	109488383-109488465,109488847-109489100,109489930-109490128	+	ATXN7L2
5996	IR_ON	1	109488465	109488847	109488383-109490128	+	ATXN7L2
5998	IR_OFF	1	109488465	109488847	109488383-109488465,109488847-109490128	+	ATXN7L2
6000	IR_ON	1	109491717	109492027	109490922-109492104	+	ATXN7L2
6002	IR_OFF	1	109491717	109492027	109490922-109491717,109492027-109492104	+	ATXN7L2
6052	SKIP_ON	1	109495143	109495180	109494623,109495143-109495180,109495756	+	CYB561D1
6053	SKIP_OFF	1	109495143	109495180	1.09495e+17	+	CYB561D1
6055	MSKIP_ON	1	109494520	109495180	109494287,109494520-109494623,109495143-109495180,109495756	+	CYB561D1
6057	MSKIP_OFF	1	109494520	109495180	1.09494e+17	+	CYB561D1
6060	XMSKIP_ON	1	109494520	109495180	109494287,109494520-109494623,109495143-109495180,109495756	+	CYB561D1
6062	XMSKIP_OFF	1	109494520	109495180	1.09494e+17	+	CYB561D1
6064	SKIP_ON	1	109495143	109495180	109494287,109495143-109495180,109495756	+	CYB561D1
6066	SKIP_OFF	1	109494520	109494623	1.09494e+17	+	CYB561D1
6067	SKIP_OFF	1	109495143	109495180	1.09494e+17	+	CYB561D1
6069	XSKIP_ON	1	109495143	109495180	109494287,109495143-109495180,109495756	+	CYB561D1
6071	XSKIP_OFF	1	109494520	109494623	1.09494e+17	+	CYB561D1
6072	XSKIP_OFF	1	109495143	109495180	1.09494e+17	+	CYB561D1
6073	XSKIP_OFF	1	109495143	109495180	1.09494e+17	+	CYB561D1
6075	XSKIP_ON	1	109495143	109495180	109494287,109495143-109495180,109495679	+	CYB561D1
6076	XSKIP_ON	1	109495143	109495180	109494287,109495143-109495180,109495679	+	CYB561D1
6078	XSKIP_OFF	1	109495143	109495180	1.09494e+17	+	CYB561D1
6079	XSKIP_OFF	1	109495143	109495180	1.09494e+17	+	CYB561D1
6081	XSKIP_ON	1	109495143	109495180	109494154,109495143-109495180,109495756	+	CYB561D1
6082	SKIP_ON	1	109495143	109495180	109494154,109495143-109495180,109495756	+	CYB561D1
6084	SKIP_OFF	1	109495143	109495180	1.09494e+17	+	CYB561D1
6086	SKIP_ON	1	109494520	109494623	109494287,109494520-109494623,109495756	+	CYB561D1
6089	XSKIP_ON	1	109494520	109494623	109494287,109494520-109494623,109495756	+	CYB561D1
6101	TSS	1	109658814	109659110	109659110	+	GSTM4,GSTM2
6103	TSS	1	109669547	109670063	109670063	+	GSTM4,GSTM2
6109	TTS	1	109657350	109657671	109657350	+	GSTM4,GSTM2
6111	TTS	1	109657772	109657971	109657772	+	GSTM4,GSTM2
6120	IR_ON	1	109657671	109657772	109657590-109657872	+	GSTM4,GSTM2
6122	IR_OFF	1	109657671	109657772	109657590-109657671,109657772-109657872	+	GSTM4,GSTM2
6124	AE	1	109657772	109657872	109657772-109657872	+	GSTM4,GSTM2
6126	AE	1	109657590	109657872	109657590-109657872	+	GSTM4,GSTM2
6133	TSS	1	109619888	109620036	109619888	-	GNAT2
6135	TTS	1	109612866	109612923	109612923	-	GNAT2
6167	SKIP_ON	1	109628643	109628806	109628495,109628643-109628806,109629109	+	AMPD2
6168	SKIP_OFF	1	109628643	109628806	1.09628e+17	+	AMPD2
6186	IR_ON	1	109629490	109629796	109629327-109629916	+	AMPD2
6188	IR_OFF	1	109629490	109629796	109629327-109629490,109629796-109629916	+	AMPD2
6190	AE	1	109629327	109629916	109629327-109629916	+	AMPD2
6192	AE	1	109629327	109629490	109629327-109629490	+	AMPD2
6195	TSS	1	109914322	109914381	109914381	+	CSF1
6197	TTS	1	109917293	109917455	109917293	+	CSF1
6199	TSS	1	109923183	109924190	109924190	+	CSF1
6201	TTS	1	109925147	109925166	109925147	+	CSF1
6207	TTS	1	109736494	109737169	109737169	-	GSTM3
6218	TSS	1	109984765	109985543	109985543	+	AHCYL1
6231	TSS	1	110080501	110083518	110083518	+	--
6233	TTS	1	110084918	110085136	110084918	+	--
6237	TSS	1	3727478	3727770	3727770	+	TP73
6239	TSS	1	3682366	3682430	3682430	+	TP73
6242	SKIP_ON	1	3731463	3731556	3731065,3731463-3731556,3732747	+	TP73
6244	SKIP_OFF	1	3731463	3731556	37310653732747	+	TP73
6247	SKIP_ON	1	3730000	3730148	3729448,3730000-3730148,3730927	+	TP73
6249	SKIP_OFF	1	3730000	3730148	37294483730927	+	TP73
6250	TSS	1	110081828	110082552	110081828	-	--
6252	TTS	1	110075271	110080344	110080344	-	--
6254	TSS	1	110211500	110212177	110212177	+	KCNC4
6256	TSS	1	110219716	110226178	110226178	+	KCNC4
6258	TTS	1	110232911	110234044	110232911	+	KCNC4
6260	TSS	1	110034616	110034817	110034817	+	STRIP1
6262	TSS	1	110042874	110043270	110043270	+	STRIP1
6265	TTS	1	110053665	110054641	110053665	+	STRIP1
6267	TSS	1	110338997	110339144	110338997	-	--
6269	TTS	1	110315291	110315751	110315751	-	--
6279	TSS	1	110364670	110368858	110364670	-	--
6281	TTS	1	110361421	110363431	110363431	-	--
6283	TSS	1	110378853	110379377	110378853	-	SLC16A4
6285	TTS	1	110376975	110377161	110377161	-	SLC16A4
6287	TSS	1	110407525	110407954	110407954	+	LAMTOR5-AS1
6289	TSS	1	110408970	110409158	110409158	+	LAMTOR5-AS1
6293	TTS	1	110418247	110418314	110418247	+	LAMTOR5-AS1
6305	TSS	1	110963621	110963965	110963621	-	LRIF1
6307	TTS	1	110947185	110948399	110948399	-	LRIF1
6309	TTS	1	110947222	110948396	110948396	-	LRIF1
6312	SKIP_OFF	1	110951288	110952807	1.1095e+17	-	LRIF1
6315	SKIP_ON	1	110951288	110952807	110950123,110951288-110952807,110963621	-	LRIF1
6318	TSS	1	111346289	111346671	111346671	+	PIFO
6320	TTS	1	111350106	111350210	111350106	+	PIFO
6326	TSS	1	111140038	111140114	111140038	-	DRAM2
6328	TTS	1	111118560	111118897	111118897	-	DRAM2
6337	TSS	1	111140226	111140307	111140307	+	CEPT1
6341	TSS	1	111140545	111140608	111140608	+	CEPT1
6351	TTS	1	111184191	111184808	111184191	+	CEPT1
6354	SKIP_ON	1	111173114	111173258	111161296,111173114-111173258,111174879	+	CEPT1
6356	SKIP_OFF	1	111173114	111173258	1.11161e+17	+	CEPT1
6358	TSS	1	111204296	111204409	111204296	-	DENND2D
6360	TSS	1	111200393	111200689	111200393	-	DENND2D
6362	TSS	1	111204146	111204302	111204146	-	DENND2D
6364	TSS	1	111199915	111200243	111199915	-	DENND2D
6366	TTS	1	111195970	111196056	111196056	-	DENND2D
6367	MIR_ON	1	111196056	111197920	111195916-111197989	-	DENND2D
6369	MIR_OFF	1	111196056	111197920	111195916-111196056,111197176-111197253,111197920-111197989	-	DENND2D
6371	IR_ON	1	111197253	111197920	111197176-111197989	-	DENND2D
6373	IR_OFF	1	111197253	111197920	111197176-111197253,111197920-111197989	-	DENND2D
6376	XMIR_ON	1	111196056	111197920	111195916-111197989	-	DENND2D
6377	XMIR_ON	1	111196056	111197920	111195916-111197989	-	DENND2D
6379	XMIR_OFF	1	111196056	111197920	111195914-111196056,111197176-111197253,111197920-111197989	-	DENND2D
6381	XMIR_OFF	1	111196056	111197920	111195970-111196056,111197176-111197253,111197920-111197989	-	DENND2D
6383	XIR_ON	1	111196056	111197176	111195916-111197989	-	DENND2D
6385	XIR_OFF	1	111196056	111197176	111195970-111196056,111197176-111197989	-	DENND2D
6386	TSS	1	111474568	111476065	111476065	+	C1orf162
6389	TTS	1	111477983	111478511	111477983	+	C1orf162
6391	TSS	1	111419610	111419695	111419610	-	OVGP1
6393	TTS	1	111414364	111415344	111415344	-	OVGP1
6398	TSS	1	3772665	3772788	3772788	+	SMIM1
6406	TSS	1	111448864	111448949	111448949	+	ATP5F1
6443	AE	1	111442025	111442093	111442025-111442093	-	WDR77
6445	AE	1	111442025	111442129	111442025-111442129	-	WDR77
6448	TSS	1	111608136	111608318	111608136	-	LINC01160
6449	TSS	1	111608213	111608723	111608213	-	LINC01160
6452	TTS	1	111599655	111600095	111600095	-	LINC01160
6453	AE	1	111602192	111602255	111602192-111602255	-	LINC01160
6455	AE	1	111602192	111602333	111602192-111602333	-	LINC01160
6459	TSS	1	111619783	111619934	111619934	+	RAP1A
6462	TSS	1	111619783	111620347	111620347	+	RAP1A
6473	SKIP_OFF	1	111627470	111627559	1.1162e+17	+	RAP1A
6477	XSKIP_ON	1	111627470	111627563	111620347,111627470-111627563,111691334	+	RAP1A
6479	XSKIP_OFF	1	111627470	111627563	1.1162e+17	+	RAP1A
6481	SKIP_ON	1	111627470	111627559	111619934,111627470-111627559,111691334	+	RAP1A
6486	SKIP_ON	1	111744375	111744529	111740077,111744375-111744529,111746060	+	FAM212B-AS1
6488	SKIP_OFF	1	111744375	111744529	1.1174e+17	+	FAM212B-AS1
6493	TSS	1	111755701	111755824	111755701	-	FAM212B
6500	TSS	1	111760397	111760588	111760588	+	DDX20
6504	MIR_ON	1	111760848	111762906	111760706-111763007	+	DDX20
6507	MIR_OFF	1	111760848	111762906	111760706-111760848,111760987-111761125,111761226-111761284,111762255-111762337,111762677-111762782,111762906-111763007	+	DDX20
6509	XMIR_ON	1	111761125	111762255	111760706-111763007	+	DDX20
6511	XMIR_OFF	1	111761125	111762255	111761082-111761125,111761226-111761284,111762255-111762488	+	DDX20
6513	XIR_ON	1	111762782	111762906	111760706-111763007	+	DDX20
6515	XIR_OFF	1	111762782	111762906	111762417-111762782,111762906-111763007	+	DDX20
6522	TSS	1	111998140	111998184	111998140	-	--
6524	TSS	1	111989505	111989624	111989505	-	--
6526	TTS	1	111830864	111831131	111831131	-	--
6536	TSS	1	112508778	112509444	112509444	+	WNT2B
6539	TSS	1	112514752	112515094	112515094	+	WNT2B
6542	TTS	1	112520280	112522666	112520280	+	WNT2B
6549	TSS	1	112618909	112619099	112618909	-	ST7L
6553	TTS	1	112523518	112526111	112526111	-	ST7L
6555	TTS	1	112541790	112542090	112542090	-	ST7L
6558	TTS	1	112607241	112607597	112607597	-	ST7L
6560	TTS	1	112610455	112611003	112611003	-	ST7L
6562	TTS	1	112581996	112582106	112582106	-	ST7L
6564	TTS	1	112591482	112591603	112591603	-	ST7L
6581	SKIP_ON	1	112618247	112618369	112616895,112618247-112618369,112618909	-	ST7L
6583	SKIP_OFF	1	112618247	112618369	1.12617e+17	-	ST7L
6591	XSKIP_ON	1	112618247	112618369	112616895,112618247-112618369,112618909	-	ST7L
6593	XSKIP_OFF	1	112618247	112618369	1.12617e+17	-	ST7L
6599	MSKIP_ON	1	112616813	112618369	112611003,112616813-112616895,112618247-112618369,112618909	-	ST7L
6601	MSKIP_OFF	1	112616813	112618369	1.12611e+17	-	ST7L
6629	TSS	1	3856889	3857194	3856889	-	CEP104
6631	TTS	1	3812430	3813291	3813291	-	CEP104
6632	TTS	1	3812081	3815517	3815517	-	CEP104
6634	TTS	1	3833671	3834035	3834035	-	CEP104
6637	TTS	1	3816149	3816370	3816370	-	CEP104
6640	SKIP_ON	1	3848608	3848781	3847613,3848608-3848781,3852295	-	CEP104
6642	SKIP_OFF	1	3848608	3848781	38476133852295	-	CEP104
6657	TTS	1	113123875	113132260	113123875	+	LRIG2
6673	TTS	1	112698638	112698679	112698638	+	MOV10
6675	TTS	1	112698715	112699192	112698715	+	MOV10
6704	XIR_ON	1	112698478	112698638	112698287-112698789	+	MOV10
6709	XIR_OFF	1	112698478	112698638	112698287-112698478,112698638-112698679	+	MOV10
6710	XIR_OFF	1	112698478	112698638	112698287-112698478,112698638-112698679	+	MOV10
6720	XIR_ON	1	112698478	112698638	112698287-112699810	+	MOV10
6743	TSS	1	112707078	112707127	112707078	-	RHOC,AL603832.3,PPM1J
6756	SKIP_ON	1	112705100	112706252	112703806,112705100-112706252,112707078	-	RHOC,AL603832.3,PPM1J
6761	SKIP_OFF	1	112705100	112706252	1.12704e+17	-	RHOC,AL603832.3,PPM1J
6790	XAE	1	112705100	112706252	112705100-112706252	-	RHOC,AL603832.3,PPM1J
6793	AE	1	112705100	112706252	112705100-112706252	-	RHOC,AL603832.3,PPM1J
6830	TSS	1	113450130	113450283	113450283	+	AL391058.1
6832	TTS	1	113450352	113450427	113450352	+	AL391058.1
6834	TSS	1	914171	914444	914444	+	AL645608.5
6836	TTS	1	914803	914971	914803	+	AL645608.5
6838	TSS	1	3857281	3857717	3857717	+	DFFB
6842	TTS	1	3885038	3885429	3885038	+	DFFB
6848	SKIP_ON	1	3873014	3873137	3872572,3873014-3873137,3883507	+	DFFB
6850	SKIP_OFF	1	3873014	3873137	38725723883507	+	DFFB
6852	TSS	1	113759023	113759437	113759023	-	PHTF1,AL133517.1
6856	TTS	1	113697205	113697725	113697725	-	PHTF1,AL133517.1
6889	TSS	1	113811710	113812293	113811710	-	RSBN1
6892	TSS	1	113767955	113768034	113767955	-	RSBN1
6894	TTS	1	113766145	113766349	113766349	-	RSBN1
6895	SKIP_ON	1	113796186	113796303	113777808,113796186-113796303,113797363	-	RSBN1
6897	SKIP_OFF	1	113796186	113796303	1.13778e+17	-	RSBN1
6899	MSKIP_ON	1	113796186	113798036	113777808,113796186-113796303,113797363-113798036,113811710	-	RSBN1
6901	MSKIP_OFF	1	113796186	113798036	1.13778e+17	-	RSBN1
6903	SKIP_ON	1	113797363	113798036	113777808,113797363-113798036,113811710	-	RSBN1
6905	SKIP_OFF	1	113797363	113798036	1.13778e+17	-	RSBN1
6911	TSS	1	113823413	113823500	113823500	+	AL137856.1,AP4B1-AS1
6914	TTS	1	113902295	113902631	113902295	+	AL137856.1,AP4B1-AS1
6915	TSS	1	113902865	113904708	113904708	+	DCLRE1B
6917	TSS	1	113905141	113905775	113905775	+	DCLRE1B
6925	TSS	1	113904942	113905070	113904942	-	AP4B1
6928	TSS	1	113904921	113905037	113904921	-	AP4B1
6930	TSS	1	113904605	113904998	113904605	-	AP4B1
6931	TSS	1	113899904	113900245	113899904	-	AP4B1
6934	TSS	1	113901755	113902119	113901755	-	AP4B1
6936	TTS	1	113895060	113896038	113896038	-	AP4B1
6939	TTS	1	113899128	113899352	113899352	-	AP4B1
6941	TTS	1	113896045	113896465	113896465	-	AP4B1
6943	SKIP_ON	1	113902638	113902862	113901885,113902638-113902862,113904605	-	AP4B1
6945	SKIP_OFF	1	113902638	113902734	1.13902e+17	-	AP4B1
6946	SKIP_OFF	1	113902638	113902862	1.13902e+17	-	AP4B1
6947	MSKIP_ON	1	113901236	113902862	113900400,113901236-113901383,113901755-113901885,113902638-113902862,113904605	-	AP4B1
6949	MSKIP_OFF	1	113901236	113901885	1.139e+17	-	AP4B1
6950	MSKIP_OFF	1	113901236	113902734	1.139e+17	-	AP4B1
6951	MSKIP_OFF	1	113901236	113902862	1.139e+17	-	AP4B1
6952	MSKIP_OFF	1	113901236	113902862	1.139e+17	-	AP4B1
6953	MSKIP_OFF	1	113901755	113902862	1.139e+17	-	AP4B1
6955	SKIP_ON	1	113901236	113901383	113900400,113901236-113901383,113901755	-	AP4B1
6957	SKIP_OFF	1	113901236	113901383	1.139e+17	-	AP4B1
6959	MSKIP_ON	1	113901236	113901885	113900400,113901236-113901383,113901755-113901885,113904605	-	AP4B1
6961	SKIP_ON	1	113902638	113902734	113901885,113902638-113902734,113904605	-	AP4B1
6963	MSKIP_ON	1	113901236	113902862	113900400,113901236-113901383,113901755-113902862,113904605	-	AP4B1
6965	MSKIP_ON	1	113901236	113902734	113900400,113901236-113901383,113901755-113901885,113902638-113902734,113904605	-	AP4B1
6967	MSKIP_ON	1	113901755	113902862	113900400,113901755-113901885,113902638-113902862,113904605	-	AP4B1
6970	XSKIP_ON	1	113901236	113901383	113900400,113901236-113901383,113901755	-	AP4B1
6972	XSKIP_OFF	1	113901236	113901383	1.139e+17	-	AP4B1
6973	IR_ON	1	113901885	113902638	113901755-113902862	-	AP4B1
6975	IR_OFF	1	113901885	113902638	113901755-113901885,113902638-113902862	-	AP4B1
6978	MIR_ON	1	113901885	113904605	113901755-113904793	-	AP4B1
6980	MIR_OFF	1	113901885	113904605	113901755-113901885,113902638-113902862,113904605-113904793	-	AP4B1
6982	XMIR_ON	1	113901885	113904605	113901755-113904793	-	AP4B1
6983	XMIR_ON	1	113901885	113904605	113901755-113904793	-	AP4B1
6984	XMIR_ON	1	113901885	113904605	113901755-113904793	-	AP4B1
6986	XMIR_OFF	1	113901885	113904605	113901755-113901885,113902638-113902862,113904605-113904998	-	AP4B1
6987	IR_ON	1	113901885	113904605	113901755-113904793	-	AP4B1
6988	IR_ON	1	113902862	113904605	113901755-113904793	-	AP4B1
6990	IR_OFF	1	113901885	113904605	113901755-113901885,113904605-113904793	-	AP4B1
6993	XIR_ON	1	113901885	113902638	113901755-113902862	-	AP4B1
6995	XIR_OFF	1	113901885	113902638	113901755-113901885,113902638-113902734	-	AP4B1
6996	IR_OFF	1	113902862	113904605	113901755-113902862,113904605-113904793	-	AP4B1
7001	XMIR_OFF	1	113901885	113904605	113901755-113901885,113902638-113902734,113904605-113904844	-	AP4B1
7003	XMIR_OFF	1	113901885	113904605	113901755-113901885,113902638-113902862,113904605-113904833	-	AP4B1
7005	XAE	1	113898718	113898801	113898718-113898801	-	AP4B1
7006	XAE	1	113898718	113898763	113898718-113898763	-	AP4B1
7008	XAE	1	113899904	113900400	113899904-113900400	-	AP4B1
7010	XAE	1	113900270	113900400	113900270-113900400	-	AP4B1
7012	AE	1	113902638	113902862	113902638-113902862	-	AP4B1
7015	AE	1	113902638	113902734	113902638-113902734	-	AP4B1
7017	AE	1	113901755	113901885	113901755-113901885	-	AP4B1
7018	AE	1	113901755	113902862	113901755-113902862	-	AP4B1
7020	TSS	1	113979443	113979630	113979630	+	OLFML3
7023	TTS	1	113980949	113982254	113980949	+	OLFML3
7039	TSS	1	113929374	113929691	113929691	+	HIPK1
7040	TSS	1	113929192	113929532	113929532	+	HIPK1
7044	TSS	1	113929710	113929939	113929939	+	HIPK1
7051	XSKIP_ON	1	113929762	113929939	113929691,113929762-113929939,113940382	+	HIPK1
7053	XSKIP_OFF	1	113929762	113929939	1.1393e+17	+	HIPK1
7062	TSS	1	5992244	5992473	5992244	-	NPHP4
7067	TTS	1	5879505	5879632	5879632	-	NPHP4
7086	TSS	1	114499933	114500481	114500481	+	--
7089	TTS	1	114502532	114502938	114502532	+	--
7102	IR_ON	1	114402883	114405410	114402760-114405759	-	TRIM33
7104	IR_OFF	1	114402883	114405410	114402760-114402883,114405410-114405759	-	TRIM33
7109	TTS	1	114544528	114545348	114545348	-	BCAS2
7116	AE	1	114548116	114548197	114548116-114548197	-	BCAS2
7118	AE	1	114547961	114548197	114547961-114548197	-	BCAS2
7121	TSS	1	114581871	114582399	114582399	+	--
7123	TTS	1	114586760	114586863	114586760	+	--
7124	TSS	1	114669983	114670111	114669983	-	DENND2C
7127	TTS	1	114582850	114585631	114585631	-	DENND2C
7129	TTS	1	114586736	114587473	114587473	-	DENND2C
7131	MSKIP_ON	1	114645448	114654761	114626188,114645448-114645559,114654505-114654761,114669983	-	DENND2C
7133	MSKIP_OFF	1	114645448	114654761	1.14626e+17	-	DENND2C
7134	MSKIP_OFF	1	114645448	114654761	1.14626e+17	-	DENND2C
7136	SKIP_ON	1	114595355	114595650	114594578,114595355-114595650,114595832	-	DENND2C
7138	SKIP_OFF	1	114595355	114595650	1.14595e+17	-	DENND2C
7139	SKIP_ON	1	114621895	114622065	114618482,114621895-114622065,114622987	-	DENND2C
7141	SKIP_OFF	1	114621895	114622065	1.14618e+17	-	DENND2C
7143	MSKIP_ON	1	114645448	114654761	114626188,114645448-114645559,114654704-114654761,114669983	-	DENND2C
7145	AE	1	114654505	114654761	114654505-114654761	-	DENND2C
7147	AE	1	114654704	114654761	114654704-114654761	-	DENND2C
7149	AE	1	114623507	114623643	114623507-114623643	-	DENND2C
7151	AE	1	114623560	114623643	114623560-114623643	-	DENND2C
7155	TSS	1	6026013	6026445	6026445	+	KCNAB2
7157	TSS	1	6027297	6027459	6027459	+	KCNAB2
7167	TSS	1	116112232	116112663	116112663	+	--
7169	TTS	1	116124066	116124417	116124066	+	--
7183	TSS	1	6419776	6419917	6419776	-	HES2
7185	TTS	1	6415232	6419153	6419153	-	HES2
7189	TTS	1	6418849	6419340	6419340	-	HES2
7191	TSS	1	116570903	116571026	116570903	-	AL390066.1,CD58
7194	TTS	1	116514739	116514822	116514822	-	AL390066.1,CD58
7196	TTS	1	116518700	116519267	116519267	-	AL390066.1,CD58
7198	TTS	1	116514739	116521983	116521983	-	AL390066.1,CD58
7200	SKIP_ON	1	116535965	116536228	116521983,116535965-116536228,116544311	-	AL390066.1,CD58
7201	SKIP_OFF	1	116535965	116536228	1.16522e+17	-	AL390066.1,CD58
7203	AE	1	116519231	116519302	116519231-116519302	-	AL390066.1,CD58
7205	AE	1	116519231	116519267	116519231-116519267	-	AL390066.1,CD58
7227	TSS	1	116372668	116372921	116372921	+	ATP1A1
7231	TSS	1	116406109	116406398	116406398	+	ATP1A1
7233	TTS	1	116410135	116410261	116410135	+	ATP1A1
7236	TSS	1	116418459	116418564	116418459	-	ATP1A1-AS1,RNU6-817P
7238	TTS	1	116405512	116406148	116406148	-	ATP1A1-AS1,RNU6-817P
7242	TTS	1	116399000	116399314	116399314	-	ATP1A1-AS1,RNU6-817P
7244	TTS	1	116404772	116406264	116406264	-	ATP1A1-AS1,RNU6-817P
7246	XSKIP_ON	1	116406928	116407195	116406148,116406928-116407195,116418459	-	ATP1A1-AS1,RNU6-817P
7248	XSKIP_OFF	1	116406928	116407195	1.16406e+17	-	ATP1A1-AS1,RNU6-817P
7250	TSS	1	117121799	117122587	117121799	-	TRIM45
7256	TSS	1	117120714	117121728	117120714	-	TRIM45
7257	TTS	1	117112185	117112453	117112453	-	TRIM45
7259	SKIP_ON	1	117120714	117120901	117118767,117120714-117120901,117121606	-	TRIM45
7261	SKIP_OFF	1	117120714	117120901	1.17119e+17	-	TRIM45
7264	TSS	1	117019112	117020638	117019112	-	--
7266	TTS	1	117018332	117018434	117018434	-	--
7278	TSS	1	117025520	117025904	117025904	+	CD101
7281	TTS	1	117033860	117034309	117033860	+	CD101
7282	TSS	1	117059373	117060031	117059373	-	AL445231.1
7287	TTS	1	117056474	117056864	117056864	-	AL445231.1
7289	TSS	1	117060303	117060374	117060374	+	TTF2
7291	TSS	1	117098246	117098907	117098907	+	TTF2
7293	TSS	1	117092787	117092901	117092901	+	TTF2
7295	TSS	1	117095325	117095367	117095367	+	TTF2
7297	TSS	1	117096171	117096299	117096299	+	TTF2
7299	TTS	1	117085457	117085592	117085457	+	TTF2
7300	SKIP_ON	1	117098206	117098238	117097433,117098206-117098238,117098833	+	TTF2
7302	SKIP_OFF	1	117098206	117098238	1.17097e+17	+	TTF2
7305	SKIP_ON	1	117097351	117097433	117096299,117097351-117097433,117098206	+	TTF2
7308	SKIP_OFF	1	117097351	117097433	1.17096e+17	+	TTF2
7310	IR_ON	1	117097433	117098833	117097351-117098907	+	TTF2
7311	IR_ON	1	117098238	117098833	117097351-117098907	+	TTF2
7313	IR_OFF	1	117097433	117098833	117097351-117097433,117098833-117098907	+	TTF2
7315	IR_ON	1	117097433	117098206	117097351-117098238	+	TTF2
7317	IR_OFF	1	117097433	117098206	117097351-117097433,117098206-117098238	+	TTF2
7319	MIR_ON	1	117097433	117098833	117097351-117098907	+	TTF2
7321	MIR_OFF	1	117097433	117098833	117097351-117097433,117098206-117098238,117098833-117098907	+	TTF2
7324	XIR_ON	1	117098238	117098833	117097351-117098907	+	TTF2
7326	XIR_OFF	1	117098238	117098833	117098206-117098238,117098833-117098907	+	TTF2
7327	IR_OFF	1	117098238	117098833	117097351-117098238,117098833-117098907	+	TTF2
7329	AE	1	117097351	117097433	117097351-117097433	+	TTF2
7331	AE	1	117097351	117098238	117097351-117098238	+	TTF2
7333	AE	1	117098206	117098238	117098206-117098238	+	TTF2
7336	TSS	1	114757925	114758050	114757925	-	NRAS,CSDE1,SIKE1
7338	TSS	1	114758576	114758676	114758576	-	NRAS,CSDE1,SIKE1
7340	TSS	1	114746543	114746859	114746543	-	NRAS,CSDE1,SIKE1
7342	TSS	1	114749821	114750190	114749821	-	NRAS,CSDE1,SIKE1
7344	TSS	1	114780449	114780677	114780449	-	NRAS,CSDE1,SIKE1
7346	TSS	1	114780437	114780685	114780437	-	NRAS,CSDE1,SIKE1
7348	TSS	1	114780387	114780627	114780387	-	NRAS,CSDE1,SIKE1
7349	TSS	1	114780110	114780190	114780110	-	NRAS,CSDE1,SIKE1
7352	TTS	1	114720216	114720717	114720717	-	NRAS,CSDE1,SIKE1
7354	SKIP_ON	1	114737471	114737563	114736855,114737471-114737563,114737963	-	NRAS,CSDE1,SIKE1
7355	SKIP_OFF	1	114737471	114737563	1.14737e+17	-	NRAS,CSDE1,SIKE1
7357	SKIP_ON	1	114741527	114741673	114739890,114741527-114741673,114749821	-	NRAS,CSDE1,SIKE1
7359	SKIP_OFF	1	114741527	114741673	1.1474e+17	-	NRAS,CSDE1,SIKE1
7361	MSKIP_ON	1	114741527	114750207	114739890,114741527-114741673,114749821-114750207,114757925	-	NRAS,CSDE1,SIKE1
7363	MSKIP_OFF	1	114741527	114750207	1.1474e+17	-	NRAS,CSDE1,SIKE1
7365	MSKIP_ON	1	114739692	114741673	114738072,114739692-114739890,114741527-114741673,114749821	-	NRAS,CSDE1,SIKE1
7367	MSKIP_OFF	1	114739692	114741673	1.14738e+17	-	NRAS,CSDE1,SIKE1
7369	MSKIP_ON	1	114739692	114750207	114738072,114739692-114739890,114741527-114741673,114749821-114750207,114757925	-	NRAS,CSDE1,SIKE1
7371	MSKIP_OFF	1	114739692	114750207	1.14738e+17	-	NRAS,CSDE1,SIKE1
7372	MSKIP_OFF	1	114739692	114750207	1.14738e+17	-	NRAS,CSDE1,SIKE1
7373	MSKIP_OFF	1	114739692	114750207	1.14738e+17	-	NRAS,CSDE1,SIKE1
7376	XSKIP_ON	1	114741527	114741673	114739890,114741527-114741673,114749821	-	NRAS,CSDE1,SIKE1
7378	XSKIP_OFF	1	114741527	114741673	1.1474e+17	-	NRAS,CSDE1,SIKE1
7379	SKIP_ON	1	114749821	114750207	114739890,114749821-114750207,114757925	-	NRAS,CSDE1,SIKE1
7381	SKIP_OFF	1	114749821	114750207	1.1474e+17	-	NRAS,CSDE1,SIKE1
7383	SKIP_ON	1	114739692	114739890	114738072,114739692-114739890,114749821	-	NRAS,CSDE1,SIKE1
7385	SKIP_OFF	1	114739692	114739890	1.14738e+17	-	NRAS,CSDE1,SIKE1
7388	MSKIP_ON	1	114739692	114750207	114738072,114739692-114739890,114749821-114750207,114757925	-	NRAS,CSDE1,SIKE1
7392	SKIP_ON	1	114739692	114739890	114738072,114739692-114739890,114757925	-	NRAS,CSDE1,SIKE1
7393	SKIP_OFF	1	114739692	114739890	1.14738e+17	-	NRAS,CSDE1,SIKE1
7394	SKIP_OFF	1	114749821	114750207	1.14738e+17	-	NRAS,CSDE1,SIKE1
7397	XSKIP_ON	1	114749974	114750207	114739725,114749974-114750207,114757925	-	NRAS,CSDE1,SIKE1
7399	XSKIP_OFF	1	114749974	114750207	1.1474e+17	-	NRAS,CSDE1,SIKE1
7401	SKIP_ON	1	114749821	114750207	114738072,114749821-114750207,114757925	-	NRAS,CSDE1,SIKE1
7403	XSKIP_ON	1	114739692	114739725	114738072,114739692-114739725,114749974	-	NRAS,CSDE1,SIKE1
7405	XSKIP_OFF	1	114739692	114739725	1.14738e+17	-	NRAS,CSDE1,SIKE1
7407	MSKIP_ON	1	114739692	114750207	114738072,114739692-114739725,114749974-114750207,114757925	-	NRAS,CSDE1,SIKE1
7408	SKIP_ON	1	114778932	114779054	114776459,114778932-114779054,114779142	-	NRAS,CSDE1,SIKE1
7410	SKIP_OFF	1	114778932	114779054	1.14776e+17	-	NRAS,CSDE1,SIKE1
7412	SKIP_ON	1	114780110	114780215	114779284,114780110-114780215,114780449	-	NRAS,CSDE1,SIKE1
7414	SKIP_OFF	1	114780110	114780215	1.14779e+17	-	NRAS,CSDE1,SIKE1
7417	SKIP_ON	1	114776346	114776459	114774372,114776346-114776459,114779142	-	NRAS,CSDE1,SIKE1
7420	SKIP_OFF	1	114776346	114776459	1.14774e+17	-	NRAS,CSDE1,SIKE1
7422	XSKIP_ON	1	114780110	114780215	114779284,114780110-114780215,114780449	-	NRAS,CSDE1,SIKE1
7424	XSKIP_OFF	1	114780110	114780215	1.14779e+17	-	NRAS,CSDE1,SIKE1
7425	XSKIP_OFF	1	114780110	114780215	1.14779e+17	-	NRAS,CSDE1,SIKE1
7427	XSKIP_ON	1	114780110	114780215	114779284,114780110-114780215,114780437	-	NRAS,CSDE1,SIKE1
7428	XSKIP_ON	1	114780110	114780215	114779284,114780110-114780215,114780437	-	NRAS,CSDE1,SIKE1
7430	XSKIP_OFF	1	114780110	114780215	1.14779e+17	-	NRAS,CSDE1,SIKE1
7432	XAE	1	114739692	114739890	114739692-114739890	-	NRAS,CSDE1,SIKE1
7434	XAE	1	114739692	114739725	114739692-114739725	-	NRAS,CSDE1,SIKE1
7436	XAE	1	114749821	114750207	114749821-114750207	-	NRAS,CSDE1,SIKE1
7438	XAE	1	114749974	114750207	114749974-114750207	-	NRAS,CSDE1,SIKE1
7443	TSS	1	6179945	6180123	6179945	-	CHD5
7446	TTS	1	6101793	6105427	6105427	-	CHD5
7448	TSS	1	6189914	6190431	6190431	+	--
7450	TTS	1	6191767	6191951	6191767	+	--
7451	TSS	1	117367449	117368485	117368485	+	MAN1A2,AL157902.2,VPS25P1
7454	TTS	1	117522825	117528872	117522825	+	MAN1A2,AL157902.2,VPS25P1
7456	TTS	1	117514849	117515939	117514849	+	MAN1A2,AL157902.2,VPS25P1
7458	TTS	1	117467702	117468390	117467702	+	MAN1A2,AL157902.2,VPS25P1
7460	TTS	1	117523250	117523322	117523250	+	MAN1A2,AL157902.2,VPS25P1
7462	TTS	1	117525089	117525352	117525089	+	MAN1A2,AL157902.2,VPS25P1
7463	MSKIP_ON	1	117402186	117405645	117368485,117402186-117402441,117405549-117405645,117414713	+	MAN1A2,AL157902.2,VPS25P1
7465	MSKIP_OFF	1	117402186	117405645	1.17368e+17	+	MAN1A2,AL157902.2,VPS25P1
7473	TSS	1	6206129	6206302	6206302	+	RNF207
7476	TTS	1	6219236	6219343	6219236	+	RNF207
7505	TSS	1	119149193	119149235	119149193	-	--
7508	TTS	1	119147950	119148205	119148205	-	--
7516	TSS	1	119768741	119768894	119768741	-	HMGCS2
7518	TTS	1	119747996	119748841	119748841	-	HMGCS2
7525	TSS	1	6199439	6199553	6199439	-	RPL22
7527	TSS	1	6199523	6199553	6199523	-	RPL22
7529	TSS	1	6198780	6199553	6198780	-	RPL22
7537	TSS	1	119793212	119794689	119793212	-	--
7540	TTS	1	119784580	119784767	119784767	-	--
7541	TSS	1	119711934	119712160	119712160	+	PHGDH
7544	TSS	1	119739462	119740518	119740518	+	PHGDH
7550	TTS	1	119743886	119744094	119743886	+	PHGDH
7581	TSS	1	119647691	119647773	119647691	-	ZNF697
7584	TSS	1	119648071	119648377	119648071	-	ZNF697
7585	TTS	1	119619422	119624116	119624116	-	ZNF697
7596	TSS	1	120176307	120176515	120176307	-	SEC22B
7598	TTS	1	120150898	120157192	120157192	-	SEC22B
7600	TTS	1	120157291	120159402	120159402	-	SEC22B
7601	TSS	1	120341717	120341839	120341717	-	AC244669.1
7603	TTS	1	120267337	120267838	120267838	-	AC244669.1
7606	TTS	1	120340756	120340810	120340810	-	AC244669.1
7607	SKIP_ON	1	120340756	120340810	120267838,120340756-120340810,120341717	-	AC244669.1
7609	SKIP_OFF	1	120340756	120340810	1.20268e+17	-	AC244669.1
7616	TSS	1	120913379	120913450	120913450	+	LINC00623
7618	TTS	1	120953223	120953449	120953223	+	LINC00623
7620	TTS	1	121008940	121009109	121008940	+	LINC00623
7622	TTS	1	120953220	120953463	120953220	+	LINC00623
7624	XAE	1	120952439	120952625	120952439-120952625	+	LINC00623
7626	XAE	1	120952439	120952785	120952439-120952785	+	LINC00623
7630	TTS	1	120985637	120985866	120985866	-	AC241377.2
7632	TSS	1	6260825	6260975	6260825	-	ICMT,GPR153
7634	TTS	1	6221207	6222160	6222160	-	ICMT,GPR153
7636	TTS	1	6221193	6225262	6225262	-	ICMT,GPR153
7638	TTS	1	6247346	6250003	6250003	-	ICMT,GPR153
7640	TTS	1	6247346	6250624	6250624	-	ICMT,GPR153
7641	SKIP_ON	1	6234405	6234511	6233643,6234405-6234511,6234886	-	ICMT,GPR153
7643	SKIP_OFF	1	6234405	6234511	62336436234886	-	ICMT,GPR153
7645	MSKIP_ON	1	6233474	6234511	6232119,6233474-6233643,6234405-6234511,6234886	-	ICMT,GPR153
7647	MSKIP_OFF	1	6233474	6234511	62321196234886	-	ICMT,GPR153
7649	SKIP_ON	1	6233474	6233643	6232119,6233474-6233643,6234886	-	ICMT,GPR153
7651	SKIP_OFF	1	6233474	6233643	62321196234886	-	ICMT,GPR153
7653	IR_ON	1	6251530	6253718	6251338-6254147	-	ICMT,GPR153
7655	IR_OFF	1	6251530	6253718	6251338-6251530,6253718-6254147	-	ICMT,GPR153
7657	TSS	1	143327633	143327691	143327691	+	--
7659	TTS	1	143331084	143331415	143331084	+	--
7662	TSS	1	143420073	143420207	143420073	-	AC239859.6
7664	TTS	1	143419625	143419702	143419702	-	AC239859.6
7670	TSS	1	121183981	121184292	121183981	-	FAM72B
7674	TTS	1	121168232	121168835	121168835	-	FAM72B
7679	XAE	1	121183338	121183469	121183338-121183469	-	FAM72B
7682	XAE	1	121183338	121183353	121183338-121183353	-	FAM72B
7686	TSS	1	121184810	121185124	121185124	+	SRGAP2C
7688	TTS	1	121387634	121392822	121387634	+	SRGAP2C
7702	TSS	1	143972502	143972766	143972766	+	--
7704	TTS	1	143974544	143975021	143974544	+	--
7706	TSS	1	120518530	120518619	120518530	-	--
7708	TTS	1	120488912	120489916	120489916	-	--
7710	TSS	1	120557019	120559137	120557019	-	--
7712	TTS	1	120519228	120519410	120519410	-	--
7714	TTS	1	120528420	120530384	120530384	-	--
7716	TTS	1	120519228	120519821	120519821	-	--
7717	AE	1	120520564	120520669	120520564-120520669	-	--
7719	AE	1	120520234	120520669	120520234-120520669	-	--
7722	TSS	1	120812032	120812095	120812032	-	--
7724	TTS	1	120442676	120442853	120442853	-	--
7725	TSS	1	120414852	120415304	120415304	+	NBPF8,NBPF26
7727	TSS	1	120813906	120813993	120813993	+	NBPF8,NBPF26
7729	TSS	1	120805418	120805458	120805458	+	NBPF8,NBPF26
7732	TSS	1	120805418	120805765	120805765	+	NBPF8,NBPF26
7734	TSS	1	120805418	120805453	120805453	+	NBPF8,NBPF26
7736	TSS	1	120825494	120825593	120825593	+	NBPF8,NBPF26
7738	TSS	1	120827034	120827133	120827133	+	NBPF8,NBPF26
7740	TTS	1	120465978	120467739	120465978	+	NBPF8,NBPF26
7742	SKIP_ON	1	120438544	120438646	120436697,120438544-120438646,120439476	+	NBPF8,NBPF26
7743	SKIP_OFF	1	120438544	120438646	1.20437e+17	+	NBPF8,NBPF26
7745	MSKIP_ON	1	120442841	120447841	120441489,120442841-120443050,120444897-120444999,120445829-120446043,120447094-120447166,120447630-120447841,120449193	+	NBPF8,NBPF26
7747	MSKIP_OFF	1	120442841	120447841	1.20441e+17	+	NBPF8,NBPF26
7749	MSKIP_ON	1	120834630	120836568	120834546,120834630-120834802,120836517-120836568,120837169	+	NBPF8,NBPF26
7751	MSKIP_OFF	1	120834630	120836568	1.20835e+17	+	NBPF8,NBPF26
7753	MSKIP_ON	1	120833603	120839740	120832983,120833603-120833775,120834495-120834546,120837169-120837341,120838051-120838102,120838745-120838917,120839632-120839740,120840350	+	NBPF8,NBPF26
7755	MSKIP_OFF	1	120833603	120839740	1.20833e+17	+	NBPF8,NBPF26
7756	MSKIP_OFF	1	120833603	120839740	1.20833e+17	+	NBPF8,NBPF26
7759	XMSKIP_ON	1	120831298	120832983	120830588,120831298-120831349,120831988-120832160,120832875-120832983,120833603	+	NBPF8,NBPF26
7761	XMSKIP_OFF	1	120831298	120832983	1.2083e+17	+	NBPF8,NBPF26
7762	MSKIP_ON	1	120832875	120833775	120832160,120832875-120832983,120833603-120833775,120834495	+	NBPF8,NBPF26
7764	MSKIP_OFF	1	120832875	120833775	1.20832e+17	+	NBPF8,NBPF26
7766	MSKIP_ON	1	120837169	120839740	120834546,120837169-120837341,120838051-120838102,120838745-120838917,120839632-120839740,120840350	+	NBPF8,NBPF26
7768	MSKIP_OFF	1	120834630	120839740	1.20835e+17	+	NBPF8,NBPF26
7769	MSKIP_OFF	1	120837169	120839740	1.20835e+17	+	NBPF8,NBPF26
7771	MSKIP_ON	1	120447094	120452331	120446043,120447094-120447166,120447630-120447841,120449193-120449402,120451180-120451282,120452117-120452331,120453372	+	NBPF8,NBPF26
7773	MSKIP_OFF	1	120447094	120452331	1.20446e+17	+	NBPF8,NBPF26
7775	MSKIP_ON	1	120833603	120839740	120832983,120833603-120833775,120834495-120834546,120834630-120834802,120836517-120836568,120837169-120837341,120838051-120838102,120838745-120838917,120839632-120839740,120840350	+	NBPF8,NBPF26
7777	MSKIP_ON	1	120824866	120834802	120824146,120824866-120824917,120830416-120830588,120831298-120831349,120831988-120832160,120832875-120832983,120833603-120833775,120834495-120834546,120834630-120834802,120836517	+	NBPF8,NBPF26
7779	MSKIP_OFF	1	120824866	120834802	1.20824e+17	+	NBPF8,NBPF26
7781	MSKIP_ON	1	120823974	120824917	120823360,120823974-120824146,120824866-120824917,120830416	+	NBPF8,NBPF26
7783	MSKIP_OFF	1	120823974	120824917	1.20823e+17	+	NBPF8,NBPF26
7784	MSKIP_OFF	1	120823974	120829815	1.20823e+17	+	NBPF8,NBPF26
7787	MSKIP_ON	1	120834630	120839740	120834546,120834630-120834802,120836517-120836568,120837169-120837341,120838051-120838102,120838745-120838917,120839632-120839740,120840350	+	NBPF8,NBPF26
7789	MSKIP_ON	1	120834495	120834802	120833775,120834495-120834546,120834630-120834802,120836517	+	NBPF8,NBPF26
7790	MSKIP_OFF	1	120834495	120834802	1.20834e+17	+	NBPF8,NBPF26
7793	SKIP_ON	1	120807607	120807709	120805765,120807607-120807709,120808545	+	NBPF8,NBPF26
7794	SKIP_OFF	1	120807607	120807709	1.20806e+17	+	NBPF8,NBPF26
7796	MSKIP_ON	1	120809811	120815043	120808759,120809811-120809883,120810347-120810558,120811886-120812095,120813891-120813993,120814829-120815043,120816085	+	NBPF8,NBPF26
7799	MSKIP_OFF	1	120809811	120815043	1.20809e+17	+	NBPF8,NBPF26
7801	MSKIP_ON	1	120810347	120816157	120809883,120810347-120810558,120811886-120812095,120813891-120813993,120814829-120815043,120816085-120816157,120816622	+	NBPF8,NBPF26
7803	MSKIP_OFF	1	120810347	120816157	1.2081e+17	+	NBPF8,NBPF26
7805	MSKIP_ON	1	120823974	120829815	120823360,120823974-120824146,120829764-120829815,120830416	+	NBPF8,NBPF26
7807	TSS	1	120837569	120838017	120837569	-	--
7809	TTS	1	120830610	120830815	120830815	-	--
7811	TSS	1	120838298	120838755	120838298	-	--
7813	TTS	1	120831355	120831544	120831544	-	--
7815	TSS	1	144045755	144045809	144045809	+	SRGAP2D
7817	TTS	1	144068129	144073177	144068129	+	SRGAP2D
7818	TSS	1	144152995	144153264	144153264	+	AC244015.1
7820	TTS	1	144168751	144168859	144168751	+	AC244015.1
7827	TSS	1	6554107	6554500	6554107	-	NOL9
7828	TSS	1	6544826	6545017	6544826	-	NOL9
7831	TSS	1	6550396	6550488	6550396	-	NOL9
7835	TTS	1	6521433	6523544	6523544	-	NOL9
7838	MSKIP_ON	1	6544826	6545180	6541927,6544826-6544922,6545045-6545180,6549571	-	NOL9
7840	MSKIP_OFF	1	6544826	6545180	65419276549571	-	NOL9
7844	SKIP_ON	1	6550396	6550615	6549698,6550396-6550615,6554107	-	NOL9
7845	SKIP_OFF	1	6550396	6550615	65496986554107	-	NOL9
7875	TSS	1	144412591	144412764	144412764	+	RNVU1-15
7877	TTS	1	144418686	144418934	144418686	+	RNVU1-15
7881	TSS	1	144461381	144461647	144461381	-	NBPF15
7883	TSS	1	144440402	144442096	144440402	-	NBPF15
7885	TSS	1	144459366	144461558	144459366	-	NBPF15
7888	TSS	1	144456537	144456805	144456537	-	NBPF15
7890	TTS	1	144425517	144425568	144425568	-	NBPF15
7892	TTS	1	144458324	144459036	144459036	-	NBPF15
7894	TTS	1	144448826	144448916	144448916	-	NBPF15
7896	MSKIP_ON	1	144440402	144442920	144440295,144440402-144440581,144442670-144442920,144448775	-	NBPF15
7897	MSKIP_OFF	1	144440402	144442920	1.4444e+17	-	NBPF15
7900	XSKIP_ON	1	144427047	144427098	144426450,144427047-144427098,144427818	-	NBPF15
7902	XSKIP_OFF	1	144427047	144427098	1.44426e+17	-	NBPF15
7904	MSKIP_ON	1	144440402	144450802	144440295,144440402-144440581,144442670-144442920,144448775-144448916,144450772-144450802,144456537	-	NBPF15
7905	MSKIP_OFF	1	144440402	144450802	1.4444e+17	-	NBPF15
7906	MSKIP_OFF	1	144448775	144450802	1.4444e+17	-	NBPF15
7907	MSKIP_OFF	1	144448775	144450870	1.4444e+17	-	NBPF15
7915	MSKIP_ON	1	144459366	144460961	144456805,144459366-144459483,144460843-144460961,144461381	-	NBPF15
7916	MSKIP_OFF	1	144459366	144460961	1.44457e+17	-	NBPF15
7918	SKIP_ON	1	144460843	144460961	144459483,144460843-144460961,144461381	-	NBPF15
7921	SKIP_OFF	1	144460843	144460961	1.44459e+17	-	NBPF15
7925	MSKIP_ON	1	144448775	144450802	144440295,144448775-144448916,144450772-144450802,144456537	-	NBPF15
7932	MSKIP_ON	1	144448775	144450870	144440295,144448775-144448916,144450772-144450870,144456537	-	NBPF15
7936	SKIP_ON	1	144448775	144448916	144440295,144448775-144448916,144456537	-	NBPF15
7937	SKIP_OFF	1	144448775	144448916	1.4444e+17	-	NBPF15
7944	TSS	1	144546663	144546714	144546663	-	--
7946	TTS	1	144545954	144546361	144546361	-	--
7947	TSS	1	144442606	144445281	144445281	+	PFN1P6
7951	TTS	1	144445405	144448767	144445405	+	PFN1P6
7955	TSS	1	144813123	144813390	144813123	-	--
7957	TTS	1	144797525	144797633	144797633	-	--
7961	TSS	1	145094873	145094965	145094873	-	SRGAP2B
7969	TTS	1	144897236	144897340	144897340	-	SRGAP2B
7971	AE	1	144905859	144906074	144905859-144906074	-	SRGAP2B
7973	AE	1	144905859	144906039	144905859-144906039	-	SRGAP2B
7978	TSS	1	145313832	145313836	145313832	-	NBPF20
7980	TSS	1	145307477	145307521	145307477	-	NBPF20
7982	TSS	1	145337637	145337639	145337637	-	NBPF20
7983	TTS	1	145312214	145312380	145312380	-	NBPF20
7987	TTS	1	145289934	145292489	145292489	-	NBPF20
7995	TSS	1	145366180	145366320	145366180	-	NBPF20
7999	TSS	1	924651	924799	924651	-	AL645608.1
8001	TSS	1	925518	925668	925518	-	AL645608.1
8007	TSS	1	6580017	6580049	6580049	+	ZBTB48
8016	IR_ON	1	6582299	6585919	6582058-6586030	+	ZBTB48
8018	IR_OFF	1	6582299	6585919	6582058-6582299,6585919-6586030	+	ZBTB48
8025	TSS	1	145405098	145405958	145405098	-	NBPF20
8026	TSS	1	145370940	145371080	145370940	-	NBPF20
8029	TTS	1	145413216	145416128	145416128	-	NBPF20
8031	TTS	1	145411580	145412890	145412890	-	NBPF20
8037	XIR_ON	1	145416128	145420488	145414751-145420756	-	NBPF20
8039	XIR_OFF	1	145416128	145420488	145413216-145416128,145420488-145420756	-	NBPF20
8041	TSS	1	146293012	146293041	146293041	+	NUDT4P2
8043	TTS	1	146300222	146302629	146300222	+	NUDT4P2
8045	TSS	1	146387127	146387322	146387322	+	--
8047	TTS	1	146387546	146388082	146387546	+	--
8049	TSS	1	146374742	146376689	146374742	-	--
8051	TTS	1	146319903	146321996	146321996	-	--
8057	TSS	1	6448467	6448561	6448561	+	ESPN
8061	TSS	1	6451317	6451370	6451370	+	ESPN
8064	TSS	1	6437568	6437747	6437747	+	ESPN
8071	TTS	1	6445664	6445757	6445664	+	ESPN
8077	SKIP_ON	1	6448893	6449091	6448802,6448893-6449091,6451603	+	ESPN
8079	SKIP_OFF	1	6448893	6449091	64488026451603	+	ESPN
8081	MSKIP_ON	1	6448893	6450470	6448802,6448893-6449091,6450444-6450470,6451603	+	ESPN
8083	MSKIP_OFF	1	6448893	6450470	64488026451603	+	ESPN
8084	IR_ON	1	6451748	6451833	6451603-6452096	+	ESPN
8086	IR_OFF	1	6451748	6451833	6451603-6451748,6451833-6452096	+	ESPN
8088	IR_ON	1	6448802	6448893	6448641-6449091	+	ESPN
8090	IR_OFF	1	6448802	6448893	6448641-6448802,6448893-6449091	+	ESPN
8093	XIR_ON	1	6451748	6451833	6451603-6452096	+	ESPN
8095	XIR_OFF	1	6451748	6451833	6451603-6451748,6451833-6451949	+	ESPN
8097	XIR_ON	1	6448802	6448893	6448641-6449091	+	ESPN
8098	XIR_ON	1	6448802	6448893	6448641-6449091	+	ESPN
8099	XIR_ON	1	6448802	6448893	6448641-6449091	+	ESPN
8101	XIR_OFF	1	6448802	6448893	6448641-6448802,6448893-6449037	+	ESPN
8103	XIR_OFF	1	6448802	6448893	6448641-6448802,6448893-6448958	+	ESPN
8105	XIR_OFF	1	6448802	6448893	6448641-6448802,6448893-6449056	+	ESPN
8110	AE	1	6448641	6449091	6448641-6449091	+	ESPN
8112	AE	1	6448641	6448802	6448641-6448802	+	ESPN
8114	TSS	1	146435709	146435758	146435709	-	--
8117	TTS	1	146421995	146422148	146422148	-	--
8118	TSS	1	147003581	147004221	147003581	-	--
8121	TTS	1	147003122	147003234	147003234	-	--
8125	TSS	1	146957867	146960006	146960006	+	NBPF12
8126	TSS	1	146938348	146939012	146939012	+	NBPF12
8129	TSS	1	146938348	146938982	146938982	+	NBPF12
8131	TSS	1	146942128	146943562	146943562	+	NBPF12
8133	TTS	1	146994332	146996093	146994332	+	NBPF12
8140	XMSKIP_ON	1	146988841	146992046	146988126,146988841-146988949,146989574-146989746,146990466-146990517,146991113-146991285,146991995-146992046,146992712	+	NBPF12
8142	XMSKIP_OFF	1	146988841	146992046	1.46988e+17	+	NBPF12
8143	XMSKIP_OFF	1	146988841	146992046	1.46988e+17	+	NBPF12
8154	SKIP_ON	1	146962161	146962263	146960318,146962161-146962263,146963095	+	NBPF12
8156	SKIP_OFF	1	146962161	146962263	1.4696e+17	+	NBPF12
8167	MSKIP_ON	1	146987234	146991285	146986524,146987234-146987285,146987954-146988126,146988841-146988949,146989574-146989746,146990466-146990517,146991113-146991285,146991995	+	NBPF12
8169	MSKIP_OFF	1	146987234	146991285	1.46987e+17	+	NBPF12
8170	MSKIP_OFF	1	146987234	146991285	1.46987e+17	+	NBPF12
8173	XMSKIP_ON	1	146966464	146970719	146965104,146966464-146966673,146968448-146968550,146969382-146969596,146970647-146970719,146971183	+	NBPF12
8175	XMSKIP_OFF	1	146966464	146970719	1.46965e+17	+	NBPF12
8176	MSKIP_ON	1	146987954	146992046	146987285,146987954-146988126,146988841-146988949,146989574-146989746,146990466-146990517,146991113-146991285,146991995-146992046,146992712	+	NBPF12
8178	MSKIP_OFF	1	146987954	146992046	1.46987e+17	+	NBPF12
8179	MSKIP_OFF	1	146987954	146992046	1.46987e+17	+	NBPF12
8191	XMSKIP_ON	1	146988841	146992046	146988126,146988841-146988949,146991113-146991285,146991995-146992046,146992712	+	NBPF12
8199	MSKIP_ON	1	146987234	146991285	146986524,146987234-146987285,146987954-146988126,146988841-146988949,146991113-146991285,146991995	+	NBPF12
8203	MSKIP_ON	1	146987954	146992046	146987285,146987954-146988126,146988841-146988949,146991113-146991285,146991995-146992046,146992712	+	NBPF12
8210	XSKIP_ON	1	146987954	146987975	146987285,146987954-146987975,146992734	+	NBPF12
8212	XSKIP_OFF	1	146987954	146987975	1.46987e+17	+	NBPF12
8218	XSKIP_ON	1	146991193	146991285	146986431,146991193-146991285,146991995	+	NBPF12
8220	XSKIP_OFF	1	146991193	146991285	1.46987e+17	+	NBPF12
8221	MSKIP_ON	1	146960109	146965104	146960006,146960109-146960318,146963095-146963309,146964357-146964429,146964893-146965104,146966464	+	NBPF12
8227	AE	1	146982928	146983091	146982928-146983091	+	NBPF12
8229	AE	1	146982928	146983011	146982928-146983011	+	NBPF12
8231	AE	1	146982853	146983091	146982853-146983091	+	NBPF12
8234	TSS	1	6463581	6463682	6463682	+	--
8236	TTS	1	6464036	6464146	6464036	+	--
8237	TSS	1	146992647	146992795	146992647	-	--
8240	TTS	1	146987325	146987888	146987888	-	--
8241	TSS	1	145577221	145577320	145577221	-	NBPF25P
8244	TTS	1	145573049	145574208	145574208	-	NBPF25P
8245	TSS	1	145587887	145588066	145587887	-	NBPF25P
8248	TTS	1	145579619	145579647	145579647	-	NBPF25P
8250	TSS	1	145708018	145708148	145708018	-	PDZK1
8254	TTS	1	145670986	145671124	145671124	-	PDZK1
8255	SKIP_ON	1	145671427	145671489	145671264,145671427-145671489,145672730	-	PDZK1
8257	SKIP_OFF	1	145671427	145671489	1.45671e+17	-	PDZK1
8266	SKIP_OFF	1	145788612	145788802	1.45785e+17	-	RNF115
8268	SKIP_ON	1	145788612	145788802	145784596,145788612-145788802,145788908	-	RNF115
8271	TSS	1	145858967	145859045	145858967	-	PIAS3,MIR6736
8278	IR_ON	1	145856667	145856773	145856589-145857006	-	PIAS3,MIR6736
8280	IR_OFF	1	145856667	145856773	145856589-145856667,145856773-145857006	-	PIAS3,MIR6736
8282	MIR_ON	1	145856431	145856773	145856347-145857006	-	PIAS3,MIR6736
8284	MIR_OFF	1	145856431	145856773	145856347-145856431,145856589-145856667,145856773-145857006	-	PIAS3,MIR6736
8292	TSS	1	6490445	6490570	6490445	-	TNFRSF25,PLEKHG5
8300	TSS	1	6465088	6465272	6465088	-	TNFRSF25,PLEKHG5
8302	TSS	1	6466069	6466107	6466069	-	TNFRSF25,PLEKHG5
8303	TSS	1	6462863	6463347	6462863	-	TNFRSF25,PLEKHG5
8310	TTS	1	6467122	6467572	6467572	-	TNFRSF25,PLEKHG5
8315	MSKIP_ON	1	6462863	6465222	6462663,6462863-6463127,6464375-6464453,6464552-6464719,6465088-6465222,6465440	-	TNFRSF25,PLEKHG5
8317	MSKIP_OFF	1	6462863	6465222	64626636465440	-	TNFRSF25,PLEKHG5
8318	MSKIP_OFF	1	6462863	6465222	64626636465440	-	TNFRSF25,PLEKHG5
8324	XMSKIP_ON	1	6462863	6465222	6462666,6462863-6462970,6463072-6463127,6464375-6464453,6464552-6464719,6465088-6465222,6465440	-	TNFRSF25,PLEKHG5
8326	XMSKIP_OFF	1	6462863	6465222	64626636465440	-	TNFRSF25,PLEKHG5
8327	XMSKIP_OFF	1	6462863	6465222	64626636465440	-	TNFRSF25,PLEKHG5
8328	XMSKIP_OFF	1	6462863	6465222	64626636465440	-	TNFRSF25,PLEKHG5
8329	XMSKIP_OFF	1	6462863	6465222	64626636465440	-	TNFRSF25,PLEKHG5
8331	XMSKIP_ON	1	6462863	6465222	6462666,6462863-6463127,6464375-6464453,6464552-6464719,6465088-6465222,6465440	-	TNFRSF25,PLEKHG5
8333	XSKIP_ON	1	6463072	6463127	6462956,6463072-6463127,6464375	-	TNFRSF25,PLEKHG5
8335	XSKIP_OFF	1	6463072	6463127	64629706464375	-	TNFRSF25,PLEKHG5
8337	XMSKIP_ON	1	6462863	6465222	6462666,6462863-6462970,6464375-6464453,6464552-6464719,6465088-6465222,6465440	-	TNFRSF25,PLEKHG5
8339	MSKIP_ON	1	6462863	6465222	6462663,6462863-6462970,6463072-6463127,6464375-6464453,6464552-6464719,6465088-6465222,6465440	-	TNFRSF25,PLEKHG5
8341	XMSKIP_ON	1	6462863	6465222	6462666,6462863-6464719,6465088-6465222,6465440	-	TNFRSF25,PLEKHG5
8342	IR_ON	1	6467898	6468099	6467825-6468586	-	TNFRSF25,PLEKHG5
8344	IR_OFF	1	6467898	6468099	6467825-6467898,6468099-6468586	-	TNFRSF25,PLEKHG5
8347	XMIR_ON	1	6467572	6468099	6466069-6468586	-	TNFRSF25,PLEKHG5
8349	XMIR_OFF	1	6467572	6468099	6467122-6467572,6467825-6467898,6468099-6468586	-	TNFRSF25,PLEKHG5
8351	XIR_ON	1	6467572	6467825	6466069-6468586	-	TNFRSF25,PLEKHG5
8352	XIR_ON	1	6467572	6467825	6466069-6468586	-	TNFRSF25,PLEKHG5
8354	XIR_OFF	1	6467572	6467825	6467122-6467572,6467825-6468586	-	TNFRSF25,PLEKHG5
8356	XIR_OFF	1	6467572	6467825	6466092-6467572,6467825-6468586	-	TNFRSF25,PLEKHG5
8357	IR_ON	1	6462956	6463072	6462863-6463127	-	TNFRSF25,PLEKHG5
8362	IR_OFF	1	6462956	6463072	6462863-6462956,6463072-6463127	-	TNFRSF25,PLEKHG5
8364	MIR_ON	1	6462956	6464552	6462863-6464719	-	TNFRSF25,PLEKHG5
8375	MIR_OFF	1	6462956	6464552	6462863-6462956,6463072-6463127,6464375-6464453,6464552-6464719	-	TNFRSF25,PLEKHG5
8386	AE	1	6462863	6462956	6462863-6462956	-	TNFRSF25,PLEKHG5
8388	TSS	1	145877968	145878014	145877968	-	ANKRD35
8390	TTS	1	145866674	145866765	145866765	-	ANKRD35
8398	TSS	1	145918637	145918837	145918637	-	PEX11B,RBM8A
8433	TSS	1	145957636	145958001	145957636	-	LIX1L
8435	TTS	1	145933423	145936552	145936552	-	LIX1L
8437	TSS	1	145964184	145964582	145964184	-	ANKRD34A
8440	TSS	1	145962421	145962596	145962421	-	ANKRD34A
8442	TTS	1	145959442	145961879	145961879	-	ANKRD34A
8444	SKIP_ON	1	145962255	145962318	145961879,145962255-145962318,145962421	-	ANKRD34A
8446	SKIP_OFF	1	145962255	145962318	1.45962e+17	-	ANKRD34A
8458	TSS	1	146070324	146070394	146070324	-	NBPF10
8461	TTS	1	146064805	146066561	146066561	-	NBPF10
8462	TSS	1	146075046	146075105	146075046	-	NBPF10
8465	TTS	1	146071196	146071319	146071319	-	NBPF10
8467	TTS	1	146071196	146072019	146072019	-	NBPF10
8468	TSS	1	146084518	146084588	146084518	-	NBPF10
8471	TTS	1	146080654	146080777	146080777	-	NBPF10
8473	TTS	1	146080654	146081487	146081487	-	NBPF10
8475	TSS	1	146089239	146089304	146089239	-	NBPF10
8477	TTS	1	146085390	146085513	146085513	-	NBPF10
8479	TSS	1	146093957	146094027	146093957	-	NBPF10
8481	TTS	1	146090110	146090234	146090234	-	NBPF10
8483	TSS	1	145824229	145824369	145824369	+	POLR3C,NUDT17
8485	TSS	1	145824383	145824547	145824547	+	POLR3C,NUDT17
8486	TSS	1	145845971	145846196	145846196	+	POLR3C,NUDT17
8488	TSS	1	145845659	145845832	145845832	+	POLR3C,NUDT17
8491	TTS	1	145839890	145840407	145839890	+	POLR3C,NUDT17
8492	MSKIP_ON	1	145839890	145841071	145838206,145839890-145839991,145840116-145840165,145840922-145841071,145842339	+	POLR3C,NUDT17
8494	MSKIP_OFF	1	145839890	145841071	1.45838e+17	+	POLR3C,NUDT17
8496	SKIP_ON	1	145846013	145846196	145845832,145846013-145846196,145846433	+	POLR3C,NUDT17
8498	SKIP_OFF	1	145846013	145846196	1.45846e+17	+	POLR3C,NUDT17
8500	IR_ON	1	145826492	145826606	145826454-145826709	+	POLR3C,NUDT17
8502	IR_OFF	1	145826492	145826606	145826454-145826492,145826606-145826709	+	POLR3C,NUDT17
8504	IR_ON	1	145846458	145846598	145846433-145846690	+	POLR3C,NUDT17
8506	IR_OFF	1	145846458	145846598	145846433-145846458,145846598-145846690	+	POLR3C,NUDT17
8573	TSS	1	146052603	146052948	146052948	+	LINC01719
8576	TSS	1	146057233	146057304	146057304	+	LINC01719
8580	SKIP_ON	1	146057694	146057988	146052948,146057694-146057988,146058313	+	LINC01719
8582	SKIP_OFF	1	146057694	146057988	1.46053e+17	+	LINC01719
8583	SKIP_ON	1	146058313	146058461	146057988,146058313-146058461,146058558	+	LINC01719
8585	SKIP_OFF	1	146058313	146058461	1.46058e+17	+	LINC01719
8593	TSS	1	145919013	145919569	145919569	+	GNRHR2
8611	SKIP_ON	1	145941112	145941227	145927794,145941112-145941227,145941905	+	LIX1L-AS1
8613	SKIP_OFF	1	145941112	145941227	1.45928e+17	+	LIX1L-AS1
8615	TSS	1	145886025	145886275	145886275	+	--
8618	TTS	1	145887791	145888325	145887791	+	--
8620	TSS	1	145993378	145993524	145993524	+	--
8622	TTS	1	145993576	145993721	145993576	+	--
8624	TSS	1	146112829	146112848	146112829	-	NBPF10
8626	TTS	1	146094836	146094952	146094952	-	NBPF10
8627	TSS	1	146119956	146120090	146119956	-	NBPF10
8630	TTS	1	146118389	146118542	146118542	-	NBPF10
8633	TSS	1	146228709	146229026	146228709	-	NOTCH2NL
8635	TTS	1	146120768	146120776	146120776	-	NOTCH2NL
8638	TTS	1	146155352	146156229	146156229	-	NOTCH2NL
8640	TTS	1	146146521	146147395	146147395	-	NOTCH2NL
8641	MSKIP_ON	1	146122283	146126402	146121670,146122283-146122391,146123106-146123278,146123927-146123978,146124688-146124860,146125465-146125516,146126236-146126402,146127028	-	NOTCH2NL
8643	MSKIP_OFF	1	146122283	146126402	1.46122e+17	-	NOTCH2NL
8646	SKIP_ON	1	146156139	146156229	146147747,146156139-146156229,146156480	-	NOTCH2NL
8648	SKIP_OFF	1	146156139	146156229	1.46148e+17	-	NOTCH2NL
8650	IR_ON	1	146147747	146156139	146147665-146156229	-	NOTCH2NL
8651	IR_OFF	1	146147747	146156139	146147665-146147747,146156139-146156229	-	NOTCH2NL
8653	AE	1	146147665	146156229	146147665-146156229	-	NOTCH2NL
8655	AE	1	146147665	146147747	146147665-146147747	-	NOTCH2NL
8657	TSS	1	147541412	147541674	147541674	+	BCL9
8659	TSS	1	147600196	147600337	147600337	+	BCL9
8661	TTS	1	147623878	147626216	147623878	+	BCL9
8667	AE	1	147612886	147613199	147612886-147613199	+	BCL9
8682	TSS	1	147225277	147225353	147225277	-	FMO5
8684	TSS	1	147225287	147225638	147225287	-	FMO5
8685	TSS	1	147225574	147225631	147225574	-	FMO5
8688	TSS	1	147225729	147225873	147225729	-	FMO5
8690	TSS	1	147242813	147243162	147242813	-	FMO5
8692	TTS	1	147186261	147187245	147187245	-	FMO5
8694	TTS	1	147208439	147209051	147209051	-	FMO5
8695	TTS	1	147214782	147215942	147215942	-	FMO5
8697	SKIP_ON	1	147201152	147201504	147190249,147201152-147201504,147208852	-	FMO5
8699	SKIP_OFF	1	147201152	147201504	1.4719e+17	-	FMO5
8703	TSS	1	147243111	147243190	147243190	+	AC242426.3,AC242426.4,CHD1L,PDIA3P1
8705	TSS	1	147243520	147243693	147243693	+	AC242426.3,AC242426.4,CHD1L,PDIA3P1
8707	TSS	1	147241690	147242608	147242608	+	AC242426.3,AC242426.4,CHD1L,PDIA3P1
8709	TSS	1	147261016	147264584	147264584	+	AC242426.3,AC242426.4,CHD1L,PDIA3P1
8716	TTS	1	147209622	147210075	147209622	+	AC242426.3,AC242426.4,CHD1L,PDIA3P1
8718	TTS	1	147174424	147175205	147174424	+	AC242426.3,AC242426.4,CHD1L,PDIA3P1
8723	SKIP_ON	1	147259837	147259918	147256562,147259837-147259918,147264422	+	AC242426.3,AC242426.4,CHD1L,PDIA3P1
8725	SKIP_OFF	1	147259837	147259918	1.47257e+17	+	AC242426.3,AC242426.4,CHD1L,PDIA3P1
8732	MSKIP_ON	1	147252623	147256562	147242830,147252623-147252735,147254870-147254976,147255813-147255927,147256531-147256562,147259837	+	AC242426.3,AC242426.4,CHD1L,PDIA3P1
8734	MSKIP_OFF	1	147252623	147256562	1.47243e+17	+	AC242426.3,AC242426.4,CHD1L,PDIA3P1
8735	MSKIP_OFF	1	147252623	147256562	1.47243e+17	+	AC242426.3,AC242426.4,CHD1L,PDIA3P1
8737	SKIP_ON	1	147264422	147264584	147259918,147264422-147264584,147265932	+	AC242426.3,AC242426.4,CHD1L,PDIA3P1
8739	SKIP_OFF	1	147264422	147264584	1.4726e+17	+	AC242426.3,AC242426.4,CHD1L,PDIA3P1
8746	MSKIP_ON	1	147252623	147256562	147242830,147252623-147252735,147255813-147255927,147256531-147256562,147259837	+	AC242426.3,AC242426.4,CHD1L,PDIA3P1
8751	XSKIP_ON	1	147270932	147271005	147268878,147270932-147271005,147272171	+	AC242426.3,AC242426.4,CHD1L,PDIA3P1
8753	XSKIP_OFF	1	147270932	147271005	1.47269e+17	+	AC242426.3,AC242426.4,CHD1L,PDIA3P1
8754	MSKIP_ON	1	147270932	147272281	147268878,147270932-147271113,147272171-147272281,147275354	+	AC242426.3,AC242426.4,CHD1L,PDIA3P1
8757	SKIP_ON	1	147259837	147259918	147242830,147259837-147259918,147265932	+	AC242426.3,AC242426.4,CHD1L,PDIA3P1
8758	SKIP_OFF	1	147259837	147259918	1.47243e+17	+	AC242426.3,AC242426.4,CHD1L,PDIA3P1
8760	IR_ON	1	147272281	147275354	147272171-147275468	+	AC242426.3,AC242426.4,CHD1L,PDIA3P1
8762	IR_OFF	1	147272281	147275354	147272171-147272281,147275354-147275468	+	AC242426.3,AC242426.4,CHD1L,PDIA3P1
8764	IR_ON	1	147267518	147268782	147267426-147268878	+	AC242426.3,AC242426.4,CHD1L,PDIA3P1
8766	IR_OFF	1	147267518	147268782	147267426-147267518,147268782-147268878	+	AC242426.3,AC242426.4,CHD1L,PDIA3P1
8769	XIR_ON	1	147272281	147275354	147272171-147275468	+	AC242426.3,AC242426.4,CHD1L,PDIA3P1
8771	XIR_OFF	1	147272281	147275354	147272171-147272281,147275354-147275409	+	AC242426.3,AC242426.4,CHD1L,PDIA3P1
8772	AE	1	147270932	147271005	147270932-147271005	+	AC242426.3,AC242426.4,CHD1L,PDIA3P1
8774	AE	1	147270932	147271113	147270932-147271113	+	AC242426.3,AC242426.4,CHD1L,PDIA3P1
8776	AE	1	147174503	147174585	147174503-147174585	+	AC242426.3,AC242426.4,CHD1L,PDIA3P1
8778	AE	1	147174424	147174585	147174424-147174585	+	AC242426.3,AC242426.4,CHD1L,PDIA3P1
8788	TSS	1	147427818	147429044	147427818	-	--
8790	TTS	1	147361018	147361077	147361077	-	--
8800	TTS	1	147642235	147648411	147648411	-	ACP6
8814	TSS	1	148021850	148021998	148021998	+	AC239803.3
8861	TSS	1	148005373	148005502	148005373	-	--
8864	TTS	1	147996345	147996747	147996747	-	--
8870	TTS	1	6627763	6628519	6627763	+	THAP3
8879	MSKIP_ON	1	6628499	6629724	6625292,6628499-6628691,6629643-6629724,6630288	+	THAP3
8881	MSKIP_OFF	1	6628499	6629724	66252926630288	+	THAP3
8884	XSKIP_ON	1	6628499	6628691	6625292,6628499-6628691,6630291	+	THAP3
8886	XSKIP_OFF	1	6628499	6628691	66252926630288	+	THAP3
8888	SKIP_ON	1	6628499	6628691	6625292,6628499-6628691,6630288	+	THAP3
8890	SKIP_OFF	1	6628499	6628691	66252926630288	+	THAP3
8891	AE	1	6632391	6632495	6632391-6632495	+	THAP3
8893	AE	1	6632370	6632495	6632370-6632495	+	THAP3
8899	TSS	1	6701729	6701804	6701729	-	DNAJC11
8904	TTS	1	6634168	6634784	6634784	-	DNAJC11
8914	XMSKIP_ON	1	6636117	6645126	6635700,6636117-6636246,6637198-6637340,6637447-6637504,6638295-6638364,6639902-6640057,6644558-6644674,6645041-6645126,6645789	-	DNAJC11
8916	XMSKIP_OFF	1	6636117	6645126	66347846645871	-	DNAJC11
8921	IR_ON	1	6637504	6638083	6637447-6638364	-	DNAJC11
8926	IR_OFF	1	6637504	6638083	6637447-6637504,6638083-6638364	-	DNAJC11
8928	AE	1	6638295	6638364	6638295-6638364	-	DNAJC11
8930	AE	1	6638083	6638364	6638083-6638364	-	DNAJC11
8932	TSS	1	148743795	148743824	148743824	+	NUDT4P1
8935	TTS	1	148751005	148753412	148751005	+	NUDT4P1
8936	TSS	1	148889609	148889894	148889894	+	PDE4DIP
8939	TSS	1	148952124	148953905	148953905	+	PDE4DIP
8941	TSS	1	148951937	148952154	148952154	+	PDE4DIP
8943	TSS	1	148844592	148844794	148844794	+	PDE4DIP
8945	TSS	1	148929137	148929273	148929273	+	PDE4DIP
8947	TTS	1	148989184	148989385	148989184	+	PDE4DIP
8948	SKIP_ON	1	148929197	148929273	148889894,148929197-148929273,148931800	+	PDE4DIP
8950	SKIP_OFF	1	148929197	148929273	1.4889e+17	+	PDE4DIP
8952	TSS	1	149018655	149018661	149018661	+	PDE4DIP
8956	TTS	1	149029787	149030076	149029787	+	PDE4DIP
8958	TSS	1	149048576	149048990	149048990	+	AC239804.1
8961	TTS	1	149050820	149051273	149050820	+	AC239804.1
8963	TSS	1	939448	940337	939448	-	--
8965	TTS	1	939290	939399	939399	-	--
8993	TSS	1	149057912	149057968	149057968	+	--
8995	TTS	1	149061137	149061282	149061137	+	--
8997	TSS	1	149072721	149072739	149072739	+	--
8999	TTS	1	149079071	149079219	149079071	+	--
9001	TSS	1	149103271	149105244	149103271	-	NBPF11,NBPF14,NBPF9
9003	TSS	1	148679462	148679742	148679462	-	NBPF11,NBPF14,NBPF9
9005	TSS	1	148593598	148593997	148593598	-	NBPF11,NBPF14,NBPF9
9007	TSS	1	149101262	149105244	149101262	-	NBPF11,NBPF14,NBPF9
9009	TSS	1	149082272	149084383	149082272	-	NBPF11,NBPF14,NBPF9
9017	TSS	1	148126829	148127003	148126829	-	NBPF11,NBPF14,NBPF9
9019	TSS	1	148560584	148560669	148560584	-	NBPF11,NBPF14,NBPF9
9021	TSS	1	148551153	148551235	148551153	-	NBPF11,NBPF14,NBPF9
9023	TSS	1	148536224	148536394	148536224	-	NBPF11,NBPF14,NBPF9
9026	TTS	1	149054197	149055899	149055899	-	NBPF11,NBPF14,NBPF9
9027	TTS	1	149084459	149090428	149090428	-	NBPF11,NBPF14,NBPF9
9029	TTS	1	148607038	148607159	148607159	-	NBPF11,NBPF14,NBPF9
9034	TTS	1	148593645	148593700	148593700	-	NBPF11,NBPF14,NBPF9
9036	TTS	1	148547307	148547440	148547440	-	NBPF11,NBPF14,NBPF9
9037	SKIP_ON	1	149084680	149090428	149082430,149084680-149090428,149090753	-	NBPF11,NBPF14,NBPF9
9039	SKIP_OFF	1	149084680	149090428	1.49082e+17	-	NBPF11,NBPF14,NBPF9
9042	SKIP_ON	1	149092755	149094132	149090894,149092755-149094132,149098438	-	NBPF11,NBPF14,NBPF9
9044	SKIP_OFF	1	149092755	149092853	1.49091e+17	-	NBPF11,NBPF14,NBPF9
9045	SKIP_OFF	1	149092755	149094132	1.49091e+17	-	NBPF11,NBPF14,NBPF9
9046	SKIP_ON	1	149100741	149100930	149098706,149100741-149100930,149101262	-	NBPF11,NBPF14,NBPF9
9048	SKIP_OFF	1	149100741	149100930	1.49099e+17	-	NBPF11,NBPF14,NBPF9
9052	MSKIP_OFF	1	148576410	148577346	1.48576e+17	-	NBPF11,NBPF14,NBPF9
9053	MSKIP_OFF	1	148576410	148577349	1.48576e+17	-	NBPF11,NBPF14,NBPF9
9056	SKIP_ON	1	149092755	149092853	149090894,149092755-149092853,149098438	-	NBPF11,NBPF14,NBPF9
9088	MSKIP_ON	1	148571682	148574225	148571037,148571682-148571733,148572443-148572615,148573230-148573338,148574053-148574225,148574878	-	NBPF11,NBPF14,NBPF9
9090	MSKIP_OFF	1	148571682	148574225	1.48571e+17	-	NBPF11,NBPF14,NBPF9
9092	MSKIP_ON	1	148576410	148577346	148575811,148576410-148576461,148577183-148577346,148577983	-	NBPF11,NBPF14,NBPF9
9093	MSKIP_ON	1	148576410	148577349	148575811,148576410-148576461,148577183-148577349,148577983	-	NBPF11,NBPF14,NBPF9
9108	XSKIP_ON	1	148137711	148137741	148136037,148137711-148137741,148143415	-	NBPF11,NBPF14,NBPF9
9110	XSKIP_OFF	1	148137711	148137741	1.48136e+17	-	NBPF11,NBPF14,NBPF9
9112	SKIP_ON	1	148595855	148596009	148595752,148595855-148596009,148598274	-	NBPF11,NBPF14,NBPF9
9114	SKIP_OFF	1	148595855	148596009	1.48596e+17	-	NBPF11,NBPF14,NBPF9
9121	MSKIP_ON	1	148533861	148550544	148533248,148533861-148533969,148534684-148534856,148535453-148535504,148550372-148550544,148551153	-	NBPF11,NBPF14,NBPF9
9123	MSKIP_OFF	1	148533861	148550544	1.48533e+17	-	NBPF11,NBPF14,NBPF9
9130	XIR_ON	1	148596009	148598274	148595855-148598343	-	NBPF11,NBPF14,NBPF9
9132	XIR_OFF	1	148596009	148598274	148595855-148596009,148598274-148607159	-	NBPF11,NBPF14,NBPF9
9134	XIR_ON	1	148598343	148598613	148598274-148607159	-	NBPF11,NBPF14,NBPF9
9136	XIR_OFF	1	148598343	148598613	148598274-148598343,148598613-148598695	-	NBPF11,NBPF14,NBPF9
9137	AE	1	149102729	149102847	149102729-149102847	-	NBPF11,NBPF14,NBPF9
9139	AE	1	149102729	149102955	149102729-149102955	-	NBPF11,NBPF14,NBPF9
9142	AE	1	149092755	149094132	149092755-149094132	-	NBPF11,NBPF14,NBPF9
9144	AE	1	149092755	149092853	149092755-149092853	-	NBPF11,NBPF14,NBPF9
9146	AE	1	148595855	148598343	148595855-148598343	-	NBPF11,NBPF14,NBPF9
9148	AE	1	148595855	148596009	148595855-148596009	-	NBPF11,NBPF14,NBPF9
9152	XAE	1	148595855	148598343	148595855-148598343	-	NBPF11,NBPF14,NBPF9
9154	XAE	1	148595855	148596009	148595855-148596009	-	NBPF11,NBPF14,NBPF9
9155	AE	1	148598274	148598343	148598274-148598343	-	NBPF11,NBPF14,NBPF9
9157	AE	1	148598613	148598695	148598613-148598695	-	NBPF11,NBPF14,NBPF9
9159	AE	1	148598274	148607159	148598274-148607159	-	NBPF11,NBPF14,NBPF9
9166	AE	1	148137711	148137809	148137711-148137809	-	NBPF11,NBPF14,NBPF9
9169	AE	1	148137711	148137741	148137711-148137741	-	NBPF11,NBPF14,NBPF9
9172	TSS	1	148545664	148545834	148545664	-	NBPF14
9180	TTS	1	148433037	148434239	148434239	-	LINC01138
9191	TSS	1	7446959	7447031	7446959	-	--
9193	TTS	1	7440104	7440848	7440848	-	--
9195	TSS	1	149607409	149607554	149607554	+	AC245297.2,AC242843.1,LINC00869,U1
9197	TSS	1	149646750	149647064	149647064	+	AC245297.2,AC242843.1,LINC00869,U1
9199	TTS	1	149647381	149647624	149647381	+	AC245297.2,AC242843.1,LINC00869,U1
9200	AE	1	149646599	149646945	149646599-149646945	+	AC245297.2,AC242843.1,LINC00869,U1
9202	AE	1	149646599	149647064	149646599-149647064	+	AC245297.2,AC242843.1,LINC00869,U1
9204	TSS	1	149266969	149267194	149266969	-	--
9206	TTS	1	149190237	149190531	149190531	-	--
9208	TSS	1	149390561	149390815	149390815	+	NBPF19
9210	TSS	1	149390561	149390922	149390922	+	NBPF19
9212	TSS	1	149471899	149475795	149475795	+	NBPF19
9214	TSS	1	149471899	149473037	149473037	+	NBPF19
9216	TSS	1	149549873	149549947	149549947	+	NBPF19
9218	TSS	1	149526217	149526242	149526242	+	NBPF19
9220	TSS	1	149521466	149521491	149521491	+	NBPF19
9223	TSS	1	149511958	149511980	149511980	+	NBPF19
9225	TSS	1	149512516	149512751	149512751	+	NBPF19
9227	TTS	1	149554037	149556199	149554037	+	NBPF19
9229	XMSKIP_ON	1	149530799	149549299	149530169,149530799-149530971,149531691-149531742,149532345-149532517,149533227-149533278,149538676-149538848,149539563-149539671,149540301-149540473,149541193-149541244,149541853-149542025,149542735-149542786,149543413-149543585,149544300-149544408,149545038-149545210,149545930-149545981,149546590-149546762,149547472-149547523,149548150-149548322,149549037-149549299,149554037	+	NBPF19
9232	TSS	1	149497589	149497697	149497697	+	NBPF19
9234	TTS	1	149500657	149500819	149500657	+	NBPF19
9237	TSS	1	149542141	149542734	149542141	-	--
9239	TTS	1	149537248	149537387	149537387	-	--
9240	TSS	1	149542982	149543404	149542982	-	--
9243	TTS	1	149538036	149538228	149538228	-	--
9244	TSS	1	7702382	7704031	7702382	-	AL359881.1
9247	TTS	1	7701372	7701727	7701727	-	AL359881.1
9248	TSS	1	149832678	149833855	149833855	+	HIST2H4A,HIST2H2AA4,HIST2H3A
[truncated: 56,238 more rows]

## Sheet: PTBsi2 VS PTBnc
Event ID	Event Type	Chrom	Event Start	Event End	Event Pattern	Strand	Ref Gene ID
1	TSS	1	914171	914444	914444	+	AL645608.5
3	TTS	1	914803	914971	914803	+	AL645608.5
37	TSS	1	43971114	43971189	43971189	+	DPH2
40	TTS	1	43972415	43973369	43972415	+	DPH2
42	SKIP_ON	1	43970966	43971189	43970708,43970966-43971189,43971387	+	DPH2
43	SKIP_OFF	1	43970906	43971189	4397070843971380	+	DPH2
44	SKIP_OFF	1	43970966	43971189	4397070843971380	+	DPH2
46	SKIP_ON	1	43970906	43971189	43970708,43970906-43971189,43971387	+	DPH2
49	XSKIP_ON	1	43970966	43971189	43970817,43970966-43971189,43971387	+	DPH2
51	XSKIP_OFF	1	43970966	43971189	4397070843971380	+	DPH2
68	TSS	1	43979877	43980614	43980614	+	B4GALT2
70	TSS	1	43980018	43980046	43980046	+	B4GALT2
73	TSS	1	43979237	43979616	43979616	+	B4GALT2
75	TSS	1	43978943	43979083	43979083	+	B4GALT2
77	TTS	1	43990298	43991168	43990298	+	B4GALT2
79	TSS	1	43991842	43992387	43992387	+	CCDC24
81	TSS	1	43991842	43992004	43992004	+	CCDC24
83	TSS	1	43991784	43992019	43992019	+	CCDC24
84	TSS	1	43995393	43995670	43995670	+	CCDC24
87	TTS	1	43995942	43996110	43995942	+	CCDC24
90	XSKIP_ON	1	43992523	43992639	43992387,43992523-43992639,43993799	+	CCDC24
91	XSKIP_ON	1	43992523	43992639	43992387,43992523-43992639,43993799	+	CCDC24
92	XSKIP_ON	1	43992523	43992639	43992387,43992523-43992639,43993799	+	CCDC24
94	XSKIP_OFF	1	43992523	43992639	4399200443993800	+	CCDC24
95	XSKIP_OFF	1	43992523	43992639	4399200443993800	+	CCDC24
97	XSKIP_OFF	1	43992523	43992639	4399200443993890	+	CCDC24
98	XSKIP_OFF	1	43992523	43992639	4399200443993890	+	CCDC24
100	XSKIP_OFF	1	43992523	43992639	4399201943993880	+	CCDC24
101	XSKIP_OFF	1	43992523	43992639	4399201943993880	+	CCDC24
103	XSKIP_ON	1	43992523	43992639	43992387,43992523-43992639,43993890	+	CCDC24
104	XSKIP_ON	1	43992523	43992639	43992387,43992523-43992639,43993890	+	CCDC24
105	XSKIP_ON	1	43992523	43992639	43992387,43992523-43992639,43993890	+	CCDC24
106	AE	1	43993799	43993964	43993799-43993964	+	CCDC24
108	AE	1	43993890	43993964	43993890-43993964	+	CCDC24
110	AE	1	43993804	43993964	43993804-43993964	+	CCDC24
112	TSS	1	44031306	44031429	44031306	-	SLC6A9
114	TTS	1	43996483	43997739	43997739	-	SLC6A9
118	TTS	1	44010192	44010882	44010882	-	SLC6A9
128	TSS	1	1331384	1331536	1331536	+	TAS1R3
131	TTS	1	1331638	1331875	1331638	+	TAS1R3
177	TSS	1	44213455	44213527	44213527	+	DMAP1
181	TSS	1	44214833	44218469	44218469	+	DMAP1
204	TSS	1	43582480	43582621	43582621	+	PTPRF
209	TTS	1	43579176	43579284	43579176	+	PTPRF
213	TTS	1	43621935	43623654	43621935	+	PTPRF
274	TSS	1	44631984	44632208	44632208	+	RNF220
276	TSS	1	44632645	44632895	44632895	+	RNF220
289	TTS	1	44650704	44651719	44650704	+	RNF220
295	TSS	1	44674331	44674442	44674331	-	TMEM53
322	TSS	1	44784629	44784914	44784629	-	--
324	TTS	1	44783643	44784483	44784483	-	--
352	TSS	1	1348896	1348955	1348896	-	DVL1,MIR6808
401	TTS	1	45016399	45020147	45020147	-	ZSWIM5
508	TSS	1	45332166	45332278	45332166	-	MUTYH
511	TSS	1	45331661	45332083	45331661	-	MUTYH
514	TTS	1	45331747	45332086	45332086	-	MUTYH
528	MSKIP_ON	1	45331661	45332687	45331556,45331661-45331849,45332023-45332086,45332166-45332310,45332391-45332488,45332574-45332687,45332763	-	MUTYH
530	MSKIP_OFF	1	45331661	45332687	4533155645332760	-	MUTYH
532	MSKIP_ON	1	45332918	45333594	45332834,45332918-45332959,45333097-45333170,45333285-45333324,45333413-45333594,45334391	-	MUTYH
534	MSKIP_OFF	1	45332918	45333324	4533283445334390	-	MUTYH
535	MSKIP_OFF	1	45332918	45333497	4533283445334390	-	MUTYH
536	MSKIP_OFF	1	45332918	45333497	4533283445334390	-	MUTYH
537	MSKIP_OFF	1	45332918	45333561	4533283445334390	-	MUTYH
538	MSKIP_OFF	1	45332918	45333561	4533283445334390	-	MUTYH
539	MSKIP_OFF	1	45332918	45333564	4533283445334390	-	MUTYH
540	MSKIP_OFF	1	45332918	45333594	4533283445334390	-	MUTYH
543	SKIP_ON	1	45331661	45331849	45331556,45331661-45331849,45332023	-	MUTYH
544	SKIP_OFF	1	45331661	45331849	4533155645332020	-	MUTYH
549	MSKIP_ON	1	45332918	45333497	45332834,45332918-45332959,45333097-45333170,45333285-45333324,45333413-45333497,45334391	-	MUTYH
553	MSKIP_ON	1	45332918	45333564	45332834,45332918-45332959,45333097-45333170,45333285-45333324,45333413-45333564,45334391	-	MUTYH
558	MSKIP_ON	1	45332918	45333561	45332834,45332918-45332959,45333097-45333170,45333285-45333324,45333413-45333561,45334391	-	MUTYH
559	MSKIP_ON	1	45332918	45333497	45332834,45332918-45332959,45333285-45333324,45333413-45333497,45334391	-	MUTYH
561	MSKIP_ON	1	45332918	45333324	45332834,45332918-45332959,45333285-45333324,45334391	-	MUTYH
564	MSKIP_ON	1	45332918	45333561	45332834,45332918-45333324,45333413-45333561,45334391	-	MUTYH
567	XSKIP_ON	1	45333413	45333561	45333324,45333413-45333561,45334391	-	MUTYH
568	XSKIP_OFF	1	45333413	45333497	4533283445334390	-	MUTYH
569	XSKIP_OFF	1	45333413	45333561	4533283445334390	-	MUTYH
574	XMSKIP_OFF	1	45333285	45333561	4533283445334390	-	MUTYH
623	TTS	1	45343082	45343975	45343082	+	TOE1
628	TSS	1	45352341	45353025	45353025	+	--
632	TTS	1	45354521	45355122	45354521	+	--
641	SKIP_ON	1	45346693	45346779	45345994,45346693-45346779,45346979	-	TESK2
643	SKIP_OFF	1	45346693	45346779	4534599445346970	-	TESK2
645	TSS	1	1354354	1354474	1354354	-	MXRA8
647	TTS	1	1353192	1353928	1353928	-	MXRA8
651	TSS	1	44724373	44724668	44724668	+	C1orf228
657	TTS	1	44697102	44697140	44697102	+	C1orf228
662	SKIP_ON	1	44689109	44689224	44674873,44689109-44689224,44689676	+	C1orf228
664	SKIP_OFF	1	44689109	44689224	4467487344689670	+	C1orf228
666	AE	1	44725136	44725217	44725136-44725217	+	C1orf228
668	AE	1	44725033	44725217	44725033-44725217	+	C1orf228
678	TSS	1	44760480	44760484	44760484	+	KIF2C
693	TSS	1	44775636	44776140	44776140	+	RPS8,SNORD55,SNORD38A,SNORD38B,SNORD46
695	TSS	1	44777226	44777789	44777789	+	RPS8,SNORD55,SNORD38A,SNORD38B,SNORD46
717	TTS	1	45567961	45568025	45567961	+	AKR1A1
740	TSS	1	45499532	45499974	45499532	-	CCDC163
742	TSS	1	45498443	45498625	45498443	-	CCDC163
745	SKIP_ON	1	45497299	45497383	45496623,45497299-45497383,45499345	-	CCDC163
747	SKIP_OFF	1	45497299	45497383	4549662345499340	-	CCDC163
754	TSS	1	45500232	45500413	45500413	+	MMACHC
756	TTS	1	45509975	45513344	45509975	+	MMACHC
757	AE	1	45507356	45507550	45507356-45507550	+	MMACHC
759	AE	1	45507305	45507550	45507305-45507550	+	MMACHC
772	TSS	1	45623736	45624049	45623736	-	CCDC17
774	TTS	1	45622281	45622348	45622348	-	CCDC17
830	MSKIP_ON	1	45591223	45600457	45584205,45591223-45591270,45600385-45600457,45602255	+	NASP
832	MSKIP_OFF	1	45591223	45594773	4558420545602250	+	NASP
833	MSKIP_OFF	1	45591223	45600457	4558420545602250	+	NASP
843	SKIP_ON	1	45591223	45591270	45584205,45591223-45591270,45602255	+	NASP
844	SKIP_OFF	1	45591223	45591270	4558420545602250	+	NASP
863	MSKIP_ON	1	45591223	45594773	45584205,45591223-45591270,45594694-45594773,45602255	+	NASP
885	TSS	1	45686412	45686630	45686412	-	GPBP1L1,AL604028.2
887	TSS	1	45686993	45687133	45686993	-	GPBP1L1,AL604028.2
889	TSS	1	45687983	45688113	45687983	-	GPBP1L1,AL604028.2
892	TTS	1	45641670	45641811	45641811	-	GPBP1L1,AL604028.2
894	TTS	1	45658755	45659142	45659142	-	GPBP1L1,AL604028.2
896	TTS	1	45654271	45654829	45654829	-	GPBP1L1,AL604028.2
898	SKIP_ON	1	45685576	45685620	45661225,45685576-45685620,45686412	-	GPBP1L1,AL604028.2
900	SKIP_OFF	1	45685576	45685620	4566122545686410	-	GPBP1L1,AL604028.2
902	SKIP_ON	1	45685576	45685620	45661225,45685576-45685620,45686993	-	GPBP1L1,AL604028.2
904	SKIP_OFF	1	45685576	45685620	4566122545686990	-	GPBP1L1,AL604028.2
905	SKIP_ON	1	45685576	45685620	45661225,45685576-45685620,45687983	-	GPBP1L1,AL604028.2
907	SKIP_OFF	1	45685576	45685620	4566122545687980	-	GPBP1L1,AL604028.2
928	TSS	1	45860723	45861020	45860723	-	--
930	TTS	1	45859185	45859208	45859208	-	--
941	TTS	1	46034538	46036121	46034538	+	MAST2
943	TTS	1	46034073	46034420	46034073	+	MAST2
953	TSS	1	46133168	46133390	46133390	+	--
955	TTS	1	46138867	46139013	46138867	+	--
957	TSS	1	46132784	46133036	46132784	-	PIK3R3
959	TSS	1	46132699	46132794	46132699	-	PIK3R3
960	TSS	1	46131847	46132642	46131847	-	PIK3R3
965	TSS	1	46055795	46057434	46055795	-	PIK3R3
967	TTS	1	46040142	46043871	46043871	-	PIK3R3
969	SKIP_ON	1	46055795	46055971	46046625,46055795-46055971,46061929	-	PIK3R3
971	SKIP_OFF	1	46055795	46055971	4604662546061920	-	PIK3R3
973	SKIP_ON	1	46131847	46131956	46080750,46131847-46131956,46132784	-	PIK3R3
975	SKIP_OFF	1	46131847	46131956	4608075046132780	-	PIK3R3
978	XSKIP_ON	1	46131847	46131956	46080750,46131847-46131956,46132699	-	PIK3R3
980	XSKIP_OFF	1	46131847	46131956	4608075046132780	-	PIK3R3
981	TSS	1	46180516	46180658	46180658	+	TSPAN1
986	TTS	1	46185486	46185742	46185486	+	TSPAN1
994	TTS	1	46188683	46189357	46189357	-	POMGNT1
1000	TTS	1	46193383	46193925	46193925	-	POMGNT1
1008	TSS	1	46203334	46203624	46203624	+	LURAP1
1010	TTS	1	46219699	46221261	46219699	+	LURAP1
1011	TSS	1	46247769	46247801	46247801	+	RAD54L
1016	TSS	1	46247769	46248408	46248408	+	RAD54L
1018	TSS	1	46260848	46261074	46261074	+	RAD54L
1020	TSS	1	46259964	46260099	46260099	+	RAD54L
1022	TSS	1	46248512	46248598	46248598	+	RAD54L
1024	TTS	1	46278072	46278439	46278072	+	RAD54L
1025	SKIP_ON	1	46259964	46260099	46258746,46259964-46260099,46260542	+	RAD54L
1027	SKIP_OFF	1	46259964	46260099	4625874646260540	+	RAD54L
1029	SKIP_ON	1	46273355	46273465	46272802,46273355-46273465,46273624	+	RAD54L
1031	SKIP_OFF	1	46273355	46273465	4627280246273620	+	RAD54L
1038	XSKIP_ON	1	46260542	46260611	46260099,46260542-46260611,46260727	+	RAD54L
1040	XSKIP_OFF	1	46260542	46260611	4626009946260850	+	RAD54L
1055	TSS	1	46303124	46303608	46303124	-	LRRC41
1057	TTS	1	46278403	46279084	46279084	-	LRRC41
1083	TSS	1	46343393	46344294	46344294	+	NSUN4
1091	XSKIP_ON	1	46346921	46347075	46344962,46346921-46347075,46352868	+	NSUN4
1093	XSKIP_OFF	1	46346921	46347075	4634514446352860	+	NSUN4
1102	AE	1	46344801	46344962	46344801-46344962	+	NSUN4
1104	AE	1	46344801	46345144	46344801-46345144	+	NSUN4
1108	TSS	1	46506997	46507164	46507164	+	DMBX1
1117	TTS	1	46512043	46514226	46512043	+	DMBX1
1119	TSS	1	46433827	46433947	46433947	+	FAAHP1
1127	TSS	1	46405723	46405794	46405794	+	FAAH
1132	TSS	1	46406038	46406078	46406078	+	FAAH
1136	TTS	1	46413447	46413845	46413447	+	FAAH
1137	MSKIP_ON	1	46406038	46406368	46405794,46406038-46406078,46406244-46406368,46408459	+	FAAH
1139	MSKIP_OFF	1	46406038	46406368	4640579446408450	+	FAAH
1142	SKIP_ON	1	46411612	46411651	46410854,46411612-46411651,46412143	+	FAAH
1144	SKIP_OFF	1	46411612	46411651	4641085446412140	+	FAAH
1146	XSKIP_ON	1	46411098	46411651	46410966,46411098-46411651,46412143	+	FAAH
1148	XSKIP_OFF	1	46411098	46411651	4641085446412140	+	FAAH
1150	XSKIP_ON	1	46406244	46406368	46406078,46406244-46406368,46408459	+	FAAH
1152	XSKIP_OFF	1	46406244	46406368	4640579446408450	+	FAAH
1154	XIR_ON	1	46410497	46410814	46410398-46410966	+	FAAH
1155	XIR_ON	1	46410497	46410814	46410398-46410966	+	FAAH
1156	XIR_OFF	1	46410497	46410814	46410398-46410497,46410814-46410854	+	FAAH
1158	IR_ON	1	46410497	46410814	46410398-46410854	+	FAAH
1160	IR_OFF	1	46410497	46410814	46410398-46410497,46410814-46410854	+	FAAH
1167	XIR_OFF	1	46410497	46410814	46410052-46410497,46410814-46410854	+	FAAH
1168	XIR_OFF	1	46410497	46410814	46410052-46410497,46410814-46410854	+	FAAH
1170	XIR_ON	1	46410497	46410814	46410398-46410854	+	FAAH
1171	AE	1	46413075	46413220	46413075-46413220	+	FAAH
1173	AE	1	46413123	46413220	46413123-46413220	+	FAAH
1177	XAE	1	46410398	46410966	46410398-46410966	+	FAAH
1179	XAE	1	46410398	46410854	46410398-46410854	+	FAAH
1181	XAE	1	46411098	46411651	46411098-46411651	+	FAAH
1183	XAE	1	46411612	46411651	46411612-46411651	+	FAAH
1197	TSS	1	46568238	46568437	46568238	-	MKNK1
1205	TSS	1	46572063	46572300	46572063	-	MKNK1
1207	TTS	1	46584504	46584803	46584803	-	MKNK1
1224	SKIP_ON	1	46582814	46582905	46580627,46582814-46582905,46583228	-	MKNK1
1226	SKIP_OFF	1	46582814	46582905	4658062746583220	-	MKNK1
1253	TSS	1	47261263	47261383	47261263	-	STIL
1266	SKIP_OFF	1	47312948	47313314	4731036247314030	-	STIL
1268	SKIP_ON	1	47312948	47313314	47310362,47312948-47313314,47314036	-	STIL
1286	AE	1	47312948	47313314	47312948-47313314	-	STIL
1289	TSS	1	46668057	46668454	46668057	-	ATPAF1,EFCAB14
1291	TSS	1	46673554	46673867	46673554	-	ATPAF1,EFCAB14
1293	TSS	1	46645161	46645256	46645161	-	ATPAF1,EFCAB14
1294	TSS	1	46665256	46665372	46665256	-	ATPAF1,EFCAB14
1297	TTS	1	46635634	46635970	46635970	-	ATPAF1,EFCAB14
1299	TTS	1	46675159	46678636	46678636	-	ATPAF1,EFCAB14
1301	TTS	1	46684172	46684602	46684602	-	ATPAF1,EFCAB14
1302	SKIP_ON	1	46663833	46663923	46658737,46663833-46663923,46665256	-	ATPAF1,EFCAB14
1304	SKIP_OFF	1	46663833	46663923	4665873746665250	-	ATPAF1,EFCAB14
[truncated: 54,958 more rows]

## Sheet: AS event intersection
1457 common elements in "LTlna1", "LTlna2", "PTBsi1" and "PTBsi3":
[truncated: 1,458 more rows]

[truncated: 1 more sheets: AS gene intersection]
