# Supplementary material for: Long noncoding RNA DIO3OS induces glycolytic-dominant metabolic reprogramming to promote aromatase inhibitor resistance in breast cancer
Source: Nat Commun. 2022 Nov 22;13:7160. doi: 10.1038/s41467-022-34702-x (PMC9684133; doi:10.1038/s41467-022-34702-x)
Supplement: Supplementary file 5 — Source Data [file 41467_2022_34702_MOESM5_ESM.xlsx]

## Sheet: Fig.1c
MCF7	LTED
1.04019	1.45472
0.936301	1.70273
1.02351	1.46152
T47D	LTED
0.817599	1.68912
1.03472	1.8357
1.14768	1.62183

## Sheet: Fig.1d
MCF7	LTED
1.04786	1.88971
1.00914	1.978
0.943005	1.52145
T47D	LTED
1.05	1.59795
0.998029	1.69708
0.951971	1.74864

## Sheet: Fig.1e
Time (minutes)	MCF7				LTED
1.52517	23.3525	22.4265	19.9082	28.7788	17.5153	16.0938	18.645	15.368
9.98657	23.5258	23.3048	20.2733	28.3393	16.324	15.0427	17.5005	14.1725
18.4673	23.3204	22.767	19.9154	28.8512	14.8899	14.1881	16.6227	13.0341
27.0562	45.3342	48.767	43.8098	41.0652	82.043	97.4305	95.6405	82.1873
35.5144	47.3355	52.3176	47.7192	44.6083	90.6427	106.179	103.619	89.0826
43.9523	49.1853	54.7849	49.4825	46.458	93.0548	104.971	104.894	89.1136
52.5221	97.2084	104.438	96.6548	82.9587	132.427	147.893	147.395	124.384
61.0123	96.308	102.779	95.263	84.1809	133.221	146.631	150.49	124.606
69.4777	96.4902	103.647	95.7782	83.4999	132.232	146.808	151.112	125.853
78.0493	42.7557	47.8818	31.8973	36.4753	45.7396	54.8119	50.4434	39.7009
86.5405	30.824	34.7936	24.4276	23.6936	36.5497	44.8525	41.7621	32.9394
95.0306	27.9361	31.9938	23.3405	21.6141	34.3241	40.7143	38.9981	30.8099
MCF7	LTED
73.2692	116.384
74.9645	132.003
75.8664	132.077
60.7137	110.756

## Sheet: Fig.1f
Time (minutes)	T47D				LTED
1.49977	16.3124	21.7917	36.3549	20.3856	20.73	29.7176	33.6174	26.7952
9.98655	16.1586	18.5615	25.9737	19.9141	20.3944	29.0541	34.0603	26.6094
18.4777	15.8613	20.0639	23.8477	19.6977	20.6872	28.1895	33.1243	25.6488
27.041	67.6639	80.3626	96.704	87.388	106.456	123.233	128.043	116.845
35.5014	81.611	88.1323	107.308	103.19	113.887	126.842	121.05	127.606
43.9901	84.1036	85.9018	105.724	106.134	111.794	120.322	110.254	126.375
52.5827	99.8505	107.446	129.854	128.865	148.459	158.85	162.223	163.53
61.0405	98.9598	99.4638	125.567	131.17	145.492	159.398	143.304	162.139
69.5264	101.452	108.004	129.842	133.771	145.247	162.481	161.805	157.861
78.1087	60.7352	67.7504	76.5967	80.8646	61.0827	70.2974	71.7498	67.6604
86.626	56.5246	61.5112	65.9035	72.8336	48.3163	53.6149	51.4668	52.9668
95.1212	54.827	57.529	63.8571	69.9579	43.8674	48.4124	45.2806	47.2443
T47D	LTED
83.9765	125.796
84.8321	131.256
99.6955	122.177
111.269	134.825

## Sheet: Fig.1g
	MCF7			LTED
glucose-6-phosphate	39348.2	22210.7	33644.4	9001.89	4137.68	35302.7
fructose-6-phosphate	9972.3	9292.2	8364.5	14786.5	29520.3	13982.9
Fructose-1,6-biphosphate	5033.3	4974.05	4321.5	3719.29	7709.8	3990.2
1,3-diphosphateglycerate	3206.66	2186.01	3317.23	2061.9	7410.26	1439.5
3/2-Phosphoglycerate	3057.06	5621.44	2561.43	8458.83	16398.7	2800.21
phosphoenolpyruvate	14060.3	14736	14582.8	222933	295073	308475
pyruvate	1178.38	1128.45	1207.2	1247.74	1909.01	1957.72
lactate	431797	386554	406144	598935	755282	638601

## Sheet: Fig.1i
	MCF-7			LTED
LINC00840	1	1	1	1.17284	1.45902	0.750019
AC004947	1	1	1	3.73213	4.64282	5.06303
LINC00989	1	1	1	0.45376	0.564482	0.423373
AC002546	1	1	1	0.541488	0.673617	0.439825
AP000442	1	1	1	1.27015	1.58008	0.936272
AC005180	1	1	1	2.85799	3.55537	2.64818
PGM5P3-AS1	1	1	1	1.17284	1.45902	0.750019
LINC01230	1	1	1	0.407536	0.50698	0.132586
LINC01356	1	1	1	1.63014	2.02792	1.30586
DIO3OS	1	1	1	3.26029	2.53151	2.83825
	T47D			LTED
LINC00840	1	1	1	0.972655	1.56917	1.67597
AC004947	1	1	1	0.732043	0.673617	0.719467
LINC00989	1	1	1	0.888843	1.48452	1.58557
AC002546	1	1	1	2.24233	2.22684	2.37841
AP000442	1	1	1	0.771105	0.959264	1.02456
AC005180	1	1	1	1.3333	0.798298	1.42405
PGM5P3-AS1	1	1	1	0.972655	1.56917	1.67597
LINC01230	1	1	1	1.67597	1.8025	1.92519
LINC01356	1	1	1	1.04247	1.14076	1.21841
DIO3OS	1	1	1	3.00008	3.65533	2.92817

## Sheet: Fig.1j
AI-Sensitive	AI-Resistant
3.89062	8.25347
3.23777	7.21
3.12748	9.35022
3.39874	15.9446
4.80654	17.1484
1	2.34567
1.14076	6.96441
6.27667	17.6305
5.85634	18.7654
2.95878	9.18959
5.63728	4.70763
1.39474	13.737
7.83536	9.31787

## Sheet: Fig.1k
AI-Sensitive	AI-Resistant
9	12
9	12
6	12
6	9
6	9
6	9
6	9
4	9
4	6
4	6
4	6
4	6
4	6
4	6
4	6
3	6
3	6
3	6
3	6
3	4
3	4
3	4
3	4
3	4
3	4
3	4
3	4
3	3
3	3
3	3
3	3
3	3
3	3
3	3
3	3
2	3
2	3
2	3
2	3
2	3
2	3
2	2
2	2
2	2
2	2
2	2
2	2
2	1
2	1
2	1
2	1
1	1
1	1
1	1
1	1
1	1
1	1
1	1
1	1
1	0
1	0
1	0
1	0
1	0
1	0
1	0
1	0
1	0
1	12
1	12
1	12
1	9
1	9
1	8
1	6
1	6
1	6
1	6
0	6
0	6
0	4
0	4
0	4
0	4
0	4
0	4
0	4
0	4
0	4
0	3
0	3
0	3
0	3
0	3
0	3
0	3
0	3
0	3
0	3
0	3
0	3
0	3
0	3
0	3
0	2
0	2
0	2
0	1
0	1
0	1
0	1
0	1
0	1
0	1
0	1
0	1
0	0
0	0
0	0
0	0
0	0
0	0
0	0
0	0
0
0
0
0
0
0
0
0
0

## Sheet: Fig.1m
RFS(month)	Low	High			OS(month)	Low	High
27.8		1			36		0
19.7		1			35.4333		1
30.5		1			50.9667		0
41.3		1			41.9333		0
23.3		1			23.3		1
10.7		1			51.3333		0
28		1			50.8333		0
41.7		1			49.1667		0
8.3		1			9.1		1
75.4		0			75.3667		0
69.6		1			69.5667		0
74.9		1			87.3667		0
63.3		1			64.5667		1
84.9		0			84.9333		0
20.4		1			32.8		1
10.7		1			74.2333		0
14.7		1			47.5333		0
23.7		1			34.9667		0
85.8		0			85.8333		0
30.2		1			30.9333		0
32.4		1			46		1
6.6		1			24.2667		1
30.8		1			38.9		0
17.8		1			39.9		0
9.5		1			36.4333		0
44.4		1			72.8333		1
49.2		1			49.2		1
29		1			29		1
18.9		1			37.5		1
58.6		1			69.2		0
4.7		1			36.4		0
84.2		0			84.2333		0
29.9		1			29.9333		1
73.3		0			73.3333		0
16.8		1			34.6333		1
16.4		1			46.0667		0
24.5		1			24.4667		1
14.4		0			14.4		0
73.5		0			73.5		0
25.2		1			27.1		0
12.1		1			47.9333		0
29.5		1			39.8667		0
11.7		1			51.1		1
16.3		1			38.2		0
13.5		1			27.2333		0
24.7		1			24.6667		1
3.2		1			33.4333		0
22.7		1			37.4		1
18.7		1			42.2		0
87.6		0			87.6		0
40.8		1			48.7		0
13.8		1			16.3667		0
9.9		1			49.7667		1
37.2		1			37.1667		0
84.3		0			84.3		0
80		1			80.0333		1
14.4		1			24.2		1
26.3		1			45.5333		0
74.7		0			74.7333		0
79.2		0			79.2		0
16.7		1			24.2333		0
83.1		0			83.0667		0
13.8		1			63.2		0
72.9		0			72.9333		0
50.7		0			50.7333		0
12.3		1			12.2667		1
32.5		1			51.4		1
13		1			29.8667		0
76		1			76		0
87.5		0			87.4667		0
72.6		0			72.6		0
85.3		0			85.2667		0
73.8		0			73.8		0
70.7		0			70.7		0
14.6		1			14.6		1
5.9		1			16.2		1
17.1		1			22		0
86		0			86.0333		0
16		1			44.1333		0
37.5		1			37.5333		0
21.5		1			25.5333		1
24.9		1			50.3333		0
87.9		0			87.8667		0
10.8		1			15.6333		1
29		1			56.4		0
85		0			84.9667		0
67.5		0			67.5333		0
24.5		1			24.5333		1
12.4		1			23.8667		1
85.3		0			85.2667		0
85		0			85		0
24.4		1			43.9		1
29		1			88.1		0
73		0			73.0333		0
36.2		1			59		1
32.4		1			56.9667		0
85.9		0			85.9		0
85.2		0			85.1667		0
85.1		0			85.1		0
23.8		1			40.5667		0
57.2		1			82		0
26.1		1			42.2333		0
31.9		1			31.9333		1
13.8		1			39.3		1
66.9		1			67.0667		0
16.2		1			25.7333		1
45.9		1			46.3667		0
42.2		1			42.2		0
48.7		1			54.9		0
86.6		0			86.6		0
5.1		1			25.6		0
18		1			35.4333		0
34.4	0				34.4333	0
75	0				75	0
90.6	0				90.6333	0
61.2	0				61.2	0
87.9	0				87.9	0
74.2	0				74.2	0
36.6	0				36.5667	0
88.8	0				88.7667	0
85.7	0				85.6667	0
87	0				86.9667	0
85.2	0				85.2333	0
8.7	1				33.7333	0
49.9	1				65.8333	1
22.8	1				28.2667	1
19.5	1				24.9667	1
61.3	1				61.2667	0
47.9	1				87.4667	0
51	1				51	0
38.8	1				38.8	0
4.7	1				38.3333	0
12.8	1				58.3667	0
43.2	1				43.2333	0
25.8	1				36.5333	1
37.3	1				50.4667	1
47.5	1				47.4667	1
87	0				87.0333	0
86	0				86.0333	0
39.5	0				39.5	0
85	0				85	0
76	0				76.0333	0
88.6	0				88.6	0
86.1	0				86.1	0
85.7	0				85.6667	0
88.7	0				88.7333	0
86.9	0				86.8667	0
88.3	0				88.2667	0
79.2	0				79.2333	0
88.3	0				88.3333	0
90.5	0				90.4667	0
83.4	0				83.3667	0
84.7	0				84.7333	0
59.3	0				74.6	0
69.3	0				69.2667	0
76.6	0				76.5667	0
84.2	0				84.2333	0
85.7	0				85.6667	0
85.2	0				85.2333	0
87.1	0				87.1333	0
14.1	0				14.0667	0
83.2	0				83.1667	0
50.1	1				50.1333	0
30.7	1				30.7333	1
32	1				33.0667	0
16.2	1				48.2	0
12.6	1				27	1
41.7	1				52.6667	0
77	1				91.0333	0
20.4	1				33.4667	0
34.1	1				60.1333	0
34.7	1				34.9	0
11.8	1				20.1	1
77.3	1				49.8	0
25.1	1				59.7333	0
16.6	1				33.8	0
22.1	1				42.7	1
18.9	1				36.9	0
59.1	1				62.9333	0
29.7	1				30.3667	0
26	1				25.9667	0
10.2	1				33.8667	1
23.7	1				36.4	1
35.8	1				47.4333	1
46.8	1				46.7667	0
72.6	0				72.6	0
58.1	0				58.1333	0
94	0				94	0
85.1	0				85.1333	0
85.2	0				85.1667	0
87.8	0				87.7667	0
42.7	0				42.7333	0
76	0				75.9667	0
24.3	0				24.3333	0
75.2	0				75.2	0
77.5	0				77.4667	0
84.6	0				84.6333	0
75.7	0				75.6667	0
85.2	0				85.1667	0
76.6	0				76.6333	0
85.2	0				85.2	0
73.3	0				73.2667	0
96.9	0				96.8667	0
57.7	0				57.7	0
86.3	0				86.2667	0
84.8	0				84.8333	0
82.1	0				82.1333	0
74.8	0				74.7667	0
79.9	0				79.9333	0
65.7	0				65.7333	0
58.9	0				58.9333	0
69.4	0				69.4333	0
85.8	0				85.7667	0
85.7	0				85.7	0
74.3	0				74.2667	0
85.6	0				85.6	0
75.7	0				75.6667	0
75.3	0				75.3333	0
75.6	0				75.6333	0
84.7	0				84.7	0
74.7	0				74.7333	0
75.8	0				75.8333	0
85.7	0				85.7	0
80.3	0				80.2667	0
73.4	0				73.3667	0
85.1	0				85.0667	0
86.6	0				86.5667	0
87.5	0				87.5	0
93.3	0				93.3333	0
84.9	0				84.8667	0
73.7	0				73.7	0
75.2	0				75.2	0
75.5	0				75.4667	0
87.3	0				87.2667	0
87.7	0				87.7333	0
67.6	0				67.6333	0
85.7	0				85.7333	0
85.7	0				85.6667	0
18.5	1				30.2333	1
5.1	1				27.4333	1
15.8	1				37	1
18	1				39	0
25	1				32.7333	1
36	1				65.7667	0
22.5	1				37.8667	0
31.6	1				72.2	1
10	1				58.6667	0
16.8	1				50	0
38	1				56.3333	1
27.5	1				27.5333	0
16.3	1				36.2667	0
17.6	1				36.5333	1
25.4	1				75.8667	0
26.3	1				33.5667	1
16.1	1				33.0333	1
27.5	1				64.1	0
31.8	1				60.3333	0

## Sheet: Fig.2b
MCF-7 LTED	Ctrl-LNA			LNA-1			LNA-2
d1	13.169	14.05	14.4	10.114	12.6	11.265	13.91	13.3	13.65
d2	32.95	21.65	27.9	12.2	16.1	17.25	19.2	13.8	19.75
d3	52.8	44.65	50.05	16.61	16.8	21.25	23.3	19.45	27.3
T47D LTED	Ctrl-LNA			LNA-1			LNA-2
d2	16.3	20.4	17.9	17.8	22.7	19.85	17.8	17.3	17.35
d3	34.6	35	34.35	30.3	19.5	23.9	23.7	28.4	24.4
d4	54.6	53.95	58.25	37.85	35.95	26.2	40.5	39.4	33.4

[truncated: 114 more sheets: Fig.2c, Fig.2d, Fig.2e, Fig.2f, Fig.2g, Fig.2h, Fig.2i, Fig.2j, Fig.2k, Fig.2l, Fig.2m, Fig.2n, Fig.3a, Fig.3c, Fig.3d, Fig.3f, Fig.3g, Fig.3h, Fig.3i, Fig.3j …]
